# Supplementary material for: Seasonal influence of snow conditions on Dall’s sheep productivity in Wrangell-St Elias National Park and Preserve
Source: PLoS One. 2021 Feb 9;16(2):e0244787. doi: 10.1371/journal.pone.0244787 (PMC7872280; doi:10.1371/journal.pone.0244787)
Supplement: S1 Data — (CSV) [file pone.0244787.s002.csv]

Survey_unit	Survey unit name	Year	Survey dates	Ewes	lambs	Total rams	Unclassified sheep	Total sheep	Lamb:ewe	Survey agency	Area_km2	Density
10	Mount Drum	1981		107	59	35		201	0.551401869	ADF&G Glennallen	683.5237589	0.294064394
04E	Cross Creek	1981	26 June, 28 June, 7 July, and 13 July	147	46	96	0	289	0.31292517	ADF&G Tok	359.9748245	0.802833921
04W	Nikonda Creek	1981	26 June, 28 June, 7 July, and 13 July	547	220	166	4	937	0.402193784	ADF&G Tok	1148.833266	0.815610087
05E	Mt Allen	1981	21-22 June	224	81	181	0	486	0.361607143	ADF&G Tok	366.1941132	1.327164972
05W	Stone Creek	1981	21-22 June	474	153	146	0	773	0.32278481	ADF&G Tok	553.1491422	1.39745313
07W	Chisana	1981	26-27 June	470	208	246	1	925	0.442553191	ADF&G Tok	691.0286049	1.33858424
05E	Mt Allen	1984	16-17 July	231	63	190	0	484	0.272727273	ADF&G Tok	366.1941132	1.321703388
05W	Stone Creek	1984	16-17 July	278	74	183	19	554	0.26618705	ADF&G Tok	553.1491422	1.001538207
07W	Chisana	1984	16-17 July	392	173	256	0	821	0.441326531	ADF&G Tok	691.0286049	1.188083958
1	Mentasta	1987	17 and 31 July, and 1 August	771	287	441	49	1548	0.372243839	ADF&G Tok	1158.240735	1.336509719
3	Jacksina	1993	23-Jul	1628	144	777		2549	0.088452088	NPS	2153.892783	1.183438665
1	Mentasta	1997	15, 17, 27 July	692	196	167		1055	0.283236994	ADF&G Tok	1158.240735	0.910864182
07W	Chisana	1998	04-Aug	373	113	132		618	0.302949062	NPS	691.0286049	0.894318984
07W	Chisana	1999	08-Jul	336	127	102		565	0.37797619	NPS	691.0286049	0.817621725
10	Mount Drum	2001	12-Jul	65	13	31		109	0.2	ADF&G Glennallen	683.5237589	0.159467756
05E	Mt Allen	2001	22-Jul	215	27	139		381	0.125581395	ADF&G Tok	366.1941132	1.040431799
05W	Stone Creek	2001	22-Jul	301	63	135		499	0.209302326	ADF&G Tok	553.1491422	0.902107518
1	Mentasta	2002	02-Aug	575	123	316	3	1017	0.213913043	NPS	1158.240735	0.878055804
2	Mount Sanford	2002	02-Aug	105	38	64		207	0.361904762	NPS	1562.948243	0.132442006
10	Mount Drum	2002	31-Jul	53	13	21		87	0.245283019	ADF&G Glennallen	683.5237589	0.127281603
07W	Chisana	2002	21-Jul	270	76	150	0	496	0.281481481	ADF&G Tok	691.0286049	0.717770576
07W	Chisana	2005	27-Jul	260	63	126		449	0.242307692	NPS	691.0286049	0.649756026
04E	Cross Creek	2006	02-Aug	65	25	31		121	0.384615385	ADF&G Tok?	359.9748245	0.336134618
04W	Nikonda Creek	2006	2-3 August	315	136	134	3	588	0.431746032	ADF&G Tok	1148.833266	0.511823619
05W	Stone Creek	2007	28 June and 15 July	209	66	123		398	0.315789474	ADF&G Tok	553.1491422	0.719516618
04E	Cross Creek	2011	25-Jun	72	29	49		150	0.402777778	ADF&G Tok	359.9748245	0.416695807
05E	Mt Allen	2011	09-Jul	142	35	72		249	0.246478873	NPS	366.1941132	0.679967239
07W	Chisana	2011	24-25 June	235	59	106	0	400	0.25106383	ADF&G Tok	691.0286049	0.578847239
1	Mentasta	2012	30-31 July	664	167	380		1211	0.251506024	NPS	1158.240735	1.045551208
3	Jacksina	2012	20, 28, and 30 July	1064	202	361		1627	0.189849624	NPS	2153.892783	0.755376504
2	Mount Sanford	2013	02-Aug	79	12	43		134	0.151898734	NPS	1562.948243	0.085735405
04W	Nikonda Creek	2013	31-Jul	308	67	167		542	0.217532468	NPS	1148.833266	0.471782996
1	Mentasta	2014	22-Jul	360	81	324	0	765	0.225	ADF&G Tok	1158.240735	0.660484454
2	Mount Sanford	2014	21-Jul	102	19	58	15	194	0.18627451	NPS	1562.948243	0.124124392
05W	Stone Creek	2014	17-Jul	162	41	107	11	321	0.25308642	NPS	553.1491422	0.580313654
07W	Chisana	2014	10-Jul	252	95	119	0	466	0.376984127	ADF&G Tok	691.0286049	0.674357033
04E	Cross Creek	2015	03-Aug	55	22	80		157	0.4	ADF&G Tok	359.9748245	0.436141611
04W	Nikonda Creek	2015	03-Aug	359	120	183		662	0.334261838	ADF&G Tok	1148.833266	0.576236796
1	Mentasta	2016	15 and 27 July	555	123	282	0	960	0.221621622	ADF&G Tok	1158.240735	0.828843237
05E	Mt Allen	2016	29-Jul	183	54	110	0	347	0.295081967	NPS	366.1941132	0.947584867
3	Jacksina	2017	22-23 July	1386	490	581	0	2457	0.353535354	ADF&G Tok and Glennallen	2153.892783	1.140725304
				367.8292683	102.5121951	180.7317073	5.25	653.6341463	0.296766897
				342.5196274	90.90190371	153.6266618	11.67937904	563.6804838	0.096628252
				1628	490	777	49	2549	0.551401869
				53	12	21	0	87	0.088452088
