# Supplementary material for: Seasonal influence of snow conditions on Dall’s sheep productivity in Wrangell-St Elias National Park and Preserve
Source: PLoS One. 2021 Feb 9;16(2):e0244787. doi: 10.1371/journal.pone.0244787 (PMC7872280; doi:10.1371/journal.pone.0244787)
Supplement: S2 Data — Where; snod = snow depth, sden = snow density, forage = forageable area, and spre = snowfall, tair = air temperature. (CSV) [file pone.0244787.s003.csv]

snow_year	season	snod	sden	forage	spre	tair
1981	Fall	0.14744149910593882	238.45569626965502	80.7492946780526	0.15957760077347627	-7.345326107999999
1981	Spring	0.23422794179025166	314.8839539726053	58.11821198874133	0.0879515571370953	-8.045605619
1981	Summer	0.12826293895499566		78.55718401152863	0.1717090538836023	1.9448906846666667
1981	Winter	0.24957985894301102	277.41497739602164	64.1723901704397	0.105253758847992	-15.102402713333333
1982	Fall	0.2523199973149793	266.7680945974177	72.30038927053776	0.1581618464244818	-8.540495683666668
1982	Spring	0.3778292470594489	328.3167759496453	47.11484693500267	0.1004450223449995	-10.701307605333334
1982	Summer	0.15582670771988147		78.6632302983813	0.0926157699957629	2.6577516770000003
1982	Winter	0.37805536057781136	310.4768141296393	50.02289953631092	0.06476864575667887	-20.417593546666666
1983	Fall	0.20555651754099102	228.84272864115565	85.31582464531922	0.1385745839312008	-9.259307369666667
1983	Spring	0.32576685318676163	318.63530498073334	51.891239309937625	0.1039814755197502	-7.418794594
1983	Summer	0.1352690499405432		85.08739098511997	0.1617660383089985	2.845490262
1983	Winter	0.300611075598828	275.88913061188003	73.81477275737797	0.08613506292295821	-15.147724146666667
1984	Fall	0.26754243854659204	261.94417431076204	75.64505080619483	0.15380562719165009	-8.570985248333335
1984	Spring	0.4041351673940703	347.8377973510824	35.57078725951007	0.1092559113363505	-7.330468649
1984	Summer	0.24550656079915867	259.47001293610606	72.0621472967507	0.1546727337369018	1.9336711613333335
1984	Winter	0.366397601029079	285.9956643195667	62.477268888499474	0.1064554245058049	-14.804700126666667
1985	Fall	0.2702557868147097	274.6158858218767	78.56246404141986	0.10382435306271019	-8.790371227
1985	Spring	0.454566655925943	325.02123302051103	44.306039083454834	0.1238105790289541	-10.590253882
1985	Summer	0.23127718281903167		76.38819836010293	0.15270359634796749	1.6568346103333333
1985	Winter	0.41082706446200934	284.0446494875617	53.651263447777104	0.14045716607737407	-15.593731103333333
1986	Fall	0.326306846334268	267.16488523915064	75.03609993882947	0.133833841321883	-10.836443384
1986	Spring	0.45181861362437004	328.13597288296995	47.422928333990704	0.1032149581730947	-11.095547484999999
1986	Summer	0.21670541634057802	256.261106135547	77.93745027571903	0.1245168709878136	2.171056179666667
1986	Winter	0.40310071334077563	292.57544887786366	64.8641254809897	0.1301987456460015	-12.82962361
1987	Fall	0.24112043788155166	232.97427354024703	83.41165633815153	0.14786427758011889	-7.205871135
1987	Spring	0.41301565976711374	329.65147461006103	52.4663745530863	0.09004793694892141	-9.058760362666666
1987	Summer	0.25810550696351797		73.35573298935999	0.16122004793956368	2.362253250333333
1987	Winter	0.39682242604606993	269.3971168508903	65.39852872182178	0.16374295384001009	-12.816899326666666
1988	Fall	0.34256098738667135	276.49784290744935	68.87139597100514	0.2110178094952724	-7.494710691333334
1988	Spring	0.43985233201594665	323.976531793155	47.17815831977067	0.130637198386302	-7.920048818333332
1988	Summer	0.22462219815435935		80.61513747658923	0.1369977795725095	2.8833051636666664
1988	Winter	0.4346635632094591	301.33748075526836	54.565599836833236	0.10622722326748921	-14.541141243333334
1989	Fall	0.321660165741969	264.511528947768	73.57803869432126	0.16236377220047282	-8.444285628666666
1989	Spring	0.36917284986692	305.6619326494083	57.17927518344197	0.1205121479815845	-8.677803763
1989	Summer	0.19285937723117832		81.67247390124096	0.06981123091911616	3.811680812
1989	Winter	0.39998578668774565	278.423261996278	65.94222835307635	0.09465060831323377	-16.491877953333333
1990	Fall	0.238677662344121	236.955987861498	79.547336860589	0.1765164300872066	-9.326941325666667
1990	Spring	0.372342414804544	325.33268145115034	49.3053533887229	0.0918322265037637	-6.347223882666667
1990	Summer	0.12982138851692637		88.94356587633384	0.0784675661836665	4.071843692333333
1990	Winter	0.37902370868221597	273.79794663253665	60.198438966882634	0.14676758607639512	-17.146714856666666
1991	Fall	0.288830880429409	268.89519387191496	65.1809870910823	0.1876680955879467	-11.712575253666666
1991	Spring	0.40521831171848266	347.19973331048635	35.94490582831296	0.09979038262237741	-8.086633789666665
1991	Summer	0.16384390848982636	237.7276882219175	81.1704616070357	0.11746413298915931	2.344473580333333
1991	Winter	0.4271251940826087	302.7522075529203	40.695172817223906	0.1226907734521529	-15.889196179999999
1992	Fall	0.2625604703859003	255.984142469097	74.60936783649507	0.155222331059793	-8.315503416
1992	Spring	0.42721197288189533	321.03963424064733	46.482245437297735	0.12165442987735489	-10.040438283333332
1992	Summer	0.18392664543695902		79.74588122402001	0.10472862811416359	2.502224949666667
1992	Winter	0.4346111087311757	297.12126863972964	42.6258821059578	0.1422778021641717	-15.512453766666667
1993	Fall	0.34673020220987105	279.90294033575793	67.07398410848413	0.1967531999014557	-10.77733783
1993	Spring	0.41408790046120064	350.9859489519713	41.193063349227835	0.08005531281729189	-6.9895756633333335
1993	Summer	0.16409441877029432		86.21075293961458	0.11114189783892209	3.569430115
1993	Winter	0.41239300983401567	279.31418043218696	61.824303228011466	0.1216082048693268	-15.764582263333333
1994	Fall	0.23832629334594135	225.60642725355865	82.62248070225904	0.21151040892106132	-7.353397525999999
1994	Spring	0.381038626322461	304.9270133249027	55.093954184482534	0.1407589853579257	-8.128434261666667
1994	Summer	0.18004665764990282		81.04539677723214	0.0996912043405607	3.727546511
1994	Winter	0.348171266791844	282.2734772227727	69.11703618324333	0.0872125996091886	-16.837734253333334
1995	Fall	0.26609400663181365	256.962523364315	69.98570793098617	0.1833527033986314	-10.425547273666666
1995	Spring	0.2937403094365157	303.4527793944397	58.22548757135547	0.1023198385839988	-8.631931500333334
1995	Summer	0.11954327624813743		88.3005133330393	0.1040037452613835	3.0120085850000002
1995	Winter	0.2977884585602897	265.003913164542	71.221134324633	0.09871928685225699	-15.223844046666665
1996	Fall	0.166452871942945	230.41271582967698	90.83236836890546	0.1013780786875325	-7.612079450666667
1996	Spring	0.307317141776199	307.7581824050497	58.620660435323636	0.09192827108634549	-8.539312142
1996	Summer	0.14698288411261834	258.954547009011	84.28443199717957	0.1356559767065553	2.4667283496666665
1996	Winter	0.2778191500829346	259.14423965432667	80.98596307730797	0.0988938692214898	-17.542069153333333
1997	Fall	0.23613482451273202	239.6136958099487	83.2415581778859	0.1165345213377217	-9.539364764333333
1997	Spring	0.3789299744459316	337.065436459629	40.71308420729267	0.08781778071075791	-9.504529082
1997	Summer	0.13347595844669402	305.16069133345	86.75377698983533	0.085321978472503	4.375957554
1997	Winter	0.37967762486483264	304.04027684688396	55.41275076150026	0.08785303944393169	-15.426197126666667
1998	Fall	0.1818244295158289	223.16818290276265	86.86579623147857	0.1312538872000773	-7.546638153666667
1998	Spring	0.3296847435177053	314.30529509520903	53.1979528831576	0.09995248901489451	-7.343311828333333
1998	Summer	0.11933772919015646	197.54830012595002	89.45608007826478	0.1014580574284272	2.674477857
1998	Winter	0.321197171867552	277.5077233146397	65.44899985688978	0.1080734409970272	-13.73585619
1999	Fall	0.22246867597801367	251.97243655339602	81.18139976274391	0.1214308911051202	-8.010858182666666
1999	Spring	0.35598081307027135	301.92022265651735	55.575912408460795	0.1391259519511402	-10.252769389333332
1999	Summer	0.1608552952467199		80.90387888297066	0.1023282914654422	3.6038390813333336
1999	Winter	0.329744694621187	270.2195134554567	65.57394519003829	0.0805556431344952	-18.19700196333333
2000	Fall	0.23651162156716032	245.94194860294067	82.42185746852472	0.17449450570643407	-8.607226138
2000	Spring	0.375270247268235	328.605305281013	50.038168734701294	0.10112745095227171	-8.520795079333332
2000	Summer	0.16440316869318536		81.93850553119397	0.1189961129186386	2.2624811796666666
2000	Winter	0.3341525600160067	267.6909598806373	67.36170890676773	0.15411796792357782	-15.098075406666666
2001	Fall	0.39875452723137633	299.6405530021087	53.61671841661947	0.2229275783240741	-8.049168899
2001	Spring	0.47390230518411	336.29880626888865	39.13036149266497	0.1349822559511336	-9.628563466666668
2001	Summer	0.20376709953868502		80.31640123025277	0.112977354170295	3.4210916523333332
2001	Winter	0.4596381242028893	316.2110090707147	43.5995249010759	0.11946410368555391	-12.720650293333335
2002	Fall	0.251865995770558	255.42057882585505	76.11768756378876	0.133810972856957	-8.227271159666666
2002	Spring	0.3640140838855513	312.22786621369795	54.454967839510466	0.11975621589285511	-10.704456969666667
2002	Summer	0.17276961029255436		82.8965464463836	0.14489621756362198	2.840436866333334
2002	Winter	0.34774814189076064	272.2584781807673	66.05165877994376	0.1000075536821271	-15.693458473333335
2003	Fall	0.3002264006145177	279.5562569108967	67.88675432598063	0.20779314261985793	-5.045046473333334
2003	Spring	0.4413756591301507	350.85566329626096	34.5310409596534	0.0945880771589627	-9.475974426333332
2003	Summer	0.178805601696991		81.64694605653874	0.1117123527223564	3.1918081123333337
2003	Winter	0.4357836375449973	315.0445322449877	49.70072779424657	0.117053247668822	-11.752823933333334
2004	Fall	0.21121831378488531	225.06670929995502	81.94424152770604	0.1227746997741756	-7.822696558333334
2004	Spring	0.36505382519845364	342.22706271973874	48.61943118736493	0.1090037287868312	-7.250199028000001
2004	Summer	0.08497564140347597		92.21129133253346	0.0416932268717651	6.816102368999999
2004	Winter	0.3938494494219063	294.09700784785997	51.9104362874025	0.1011490838319278	-15.941294033333334
2005	Fall	0.20104444038229885	251.10380099442602	77.08318950976856	0.203901417109141	-7.8605100949999995
2005	Spring	0.3071862454271357	335.54844675001766	48.44565876360141	0.1058186232594377	-5.973431518333334
2005	Summer	0.10606865720460373		86.95138329581665	0.1288133626638517	3.8714911273333334
2005	Winter	0.3163130039642763	275.99972435723834	61.24410009508163	0.14053424871163672	-14.902563923333334
2006	Fall	0.19087511324123133	237.896898800101	82.19779025577986	0.1657349419998926	-8.091922577666667
2006	Spring	0.3079002376960247	305.19401947205296	60.9622019063841	0.09294109199780111	-10.305664217
2006	Summer	0.12192319730848737	250.54232210953097	86.11459496426757	0.1454351367288253	2.6946442733333336
2006	Winter	0.28588648536556166	273.9340113832697	70.66834693639214	0.0901892051280617	-14.013225740000001
2007	Fall	0.24204796251632033	253.91818022445236	74.03205548837236	0.14337306536990954	-10.524680977000001
2007	Spring	0.346088491518368	317.08552048336696	52.581629539613864	0.0981726570031094	-10.897436949666668
2007	Summer	0.10692018919381986		88.8208861652119	0.040505688830692096	4.589324109333333
2007	Winter	0.3419796211920203	288.5442888515743	62.39661037796484	0.0804873319440153	-16.04886374
2008	Fall	0.20804746149474931	270.06854249582767	79.6143261418647	0.1540075785983816	-7.402943345
2008	Spring	0.31617268223659895	317.08232670171697	51.88401621738254	0.1125552219119777	-8.748119773
2008	Summer	0.16531236225581267		78.65892991434039	0.1695909552630727	1.6274509896666665
2008	Winter	0.30408322743726734	278.3197524821527	62.85267368367774	0.0902322835075285	-17.376983883333335
2009	Fall	0.3148285471560713	273.5577830473247	70.88066151294124	0.1656301698920975	-8.846999772
2009	Spring	0.42508636436680197	336.099281772132	36.510026823586294	0.0952451919383671	-9.303643765333332
2009	Summer	0.13915437305968886		85.21183335129165	0.11502103753610132	3.700838492666667
2009	Winter	0.43097987737747134	300.9049227114647	49.09972042238599	0.10504845224621641	-17.310611866666665
2010	Fall	0.19835763997992203	250.72561027285835	72.3360021111993	0.11907147135391591	-7.586628106666667
2010	Spring	0.302343947513291	318.31113931919936	53.4023100382336	0.0924614609196955	-7.891947740333333
2010	Summer	0.14859160721183		85.11105684063834	0.1585059766537944	2.637464071
2010	Winter	0.2996989368510527	282.49239182115434	64.6410396657249	0.087285931776969	-12.42554017
2011	Fall	0.22172750086673534	233.82281627293062	81.17846864094406	0.153620182150776	-7.245394440000001
2011	Spring	0.34911652633384566	320.32339891440535	55.90183604399717	0.0852010412952864	-9.809834024666667
2011	Summer	0.16025150902355767		85.86846567858312	0.1214943007972327	2.2732980573333332
2011	Winter	0.3416477594279983	271.9974832903047	66.58331242312593	0.0988697938953865	-18.056541926666668
2012	Fall	0.260139287277953	228.2047403019667	82.59987011655643	0.14681587372759508	-9.603013614666667
2012	Spring	0.42682251372697594	326.94474265110233	51.9435546259544	0.102960551660992	-8.73988914
2012	Summer	0.2372140015627803		78.72684119133861	0.13577303272463148	2.3410505936666666
2012	Winter	0.3971243880922806	257.66044576158765	67.76882315141766	0.1512273369670879	-16.07068638
2013	Fall	0.2761257974628227	226.94883396989334	85.145080120042	0.1507549376869248	-10.038367535666668
2013	Spring	0.46074669954351166	309.612561634167	56.311595704892476	0.13639014472813799	-11.036883624666666
2013	Summer	0.14043350139385224		89.92047979897332	0.0790259011660064	4.628553289
2013	Winter	0.3993605283009307	264.08498985376764	72.85378714952653	0.1356732550458167	-15.826629183333333
2014	Fall	0.22662949689116632	243.21193440435033	81.33654376187627	0.2000234094543027	-7.752310717333334
2014	Spring	0.3231298285361084	314.845827044337	51.28276092504637	0.0655285831080974	-8.034226626666667
2014	Summer	0.18879009813811232	261.690216472808	78.86086640938316	0.12331560174973019	2.221695581666667
2014	Winter	0.3474783548704523	281.82834458777097	65.50370755419321	0.1126565812708804	-13.484643954333334
2015	Fall	0.287735174838244	273.67170561923365	76.26110619137063	0.1455072717212229	-6.683898134666667
2015	Spring	0.3951201172777647	325.97139736141	51.47123604352726	0.08195807618854731	-6.995638614333333
2015	Summer	0.138532061978659	195.12847949992698	89.58029127029187	0.1037023155003511	3.0604134733333335
2015	Winter	0.43586497092644133	314.44573363583135	50.0738644824201	0.10854756755953611	-12.429982716666666
2016	Fall	0.25314955666693933	257.004739547669	73.51302706100587	0.1747344764057799	-7.513371355666667
2016	Spring	0.3614725939095537	327.741585141425	46.056689163338405	0.11061639658645919	-5.157171632666667
2016	Summer	0.1442660900098709		85.45156168017893	0.07441880510876539	3.7529991956666664
2016	Winter	0.3462422874567473	294.15123047452704	61.86989067010533	0.0815350182208091	-12.022988656666667
2017	Fall	0.15166901973316535	213.16885945066701	93.12922934167125	0.0816916807181318	-6.878872951666668
2017	Spring	0.2766822474753047	299.69889432240035	65.8182953918888	0.0805970372445528	-10.484310335333333
2017	Summer	0.1304123506029971		86.75467123605593	0.11825064400416269	3.566698274333333
2017	Winter	0.27927517788687733	247.39140138566566	76.54920800365987	0.0983051153342096	-14.652588046666667
