# Supplementary material for: Seasonal influence of snow conditions on Dall’s sheep productivity in Wrangell-St Elias National Park and Preserve
Source: PLoS One. 2021 Feb 9;16(2):e0244787. doi: 10.1371/journal.pone.0244787 (PMC7872280; doi:10.1371/journal.pone.0244787)
Supplement: S3 Data — (CSV) [file pone.0244787.s004.csv]

Survey unit	Survey unit name	Ewes	lambs	lamb:ewe	sum_sheep	snow_year	season	snod_month_av	sden_month_av	percent_area_month_av	snowfall	tair_month_av
4W	Nikonda Creek	547	220	0.4	767	1981	Fall	0.14744149910593882	238.45569626965502	80.7492946780526	0.15957760077347627	-7.345326107999999
4E	Cross Creek	147	46	0.31	193	1981	Fall	0.14744149910593882	238.45569626965502	80.7492946780526	0.15957760077347627	-7.345326107999999
5W	Stone Creek	474	153	0.32	627	1981	Fall	0.14744149910593882	238.45569626965502	80.7492946780526	0.15957760077347627	-7.345326107999999
5E	Mt Allen	224	81	0.36	305	1981	Fall	0.14744149910593882	238.45569626965502	80.7492946780526	0.15957760077347627	-7.345326107999999
7W	Chisana	470	208	0.44	678	1981	Fall	0.14744149910593882	238.45569626965502	80.7492946780526	0.15957760077347627	-7.345326107999999
10	Mount Drum	107	59	0.55	166	1981	Fall	0.14744149910593882	238.45569626965502	80.7492946780526	0.15957760077347627	-7.345326107999999
4W	Nikonda Creek	547	220	0.4	767	1981	Spring	0.23422794179025166	314.8839539726053	58.11821198874133	0.0879515571370953	-8.045605619
4E	Cross Creek	147	46	0.31	193	1981	Spring	0.23422794179025166	314.8839539726053	58.11821198874133	0.0879515571370953	-8.045605619
5W	Stone Creek	474	153	0.32	627	1981	Spring	0.23422794179025166	314.8839539726053	58.11821198874133	0.0879515571370953	-8.045605619
5E	Mt Allen	224	81	0.36	305	1981	Spring	0.23422794179025166	314.8839539726053	58.11821198874133	0.0879515571370953	-8.045605619
7W	Chisana	470	208	0.44	678	1981	Spring	0.23422794179025166	314.8839539726053	58.11821198874133	0.0879515571370953	-8.045605619
10	Mount Drum	107	59	0.55	166	1981	Spring	0.23422794179025166	314.8839539726053	58.11821198874133	0.0879515571370953	-8.045605619
4W	Nikonda Creek	547	220	0.4	767	1981	Winter	0.24957985894301102	277.41497739602164	64.1723901704397	0.105253758847992	-15.102402713333333
4E	Cross Creek	147	46	0.31	193	1981	Winter	0.24957985894301102	277.41497739602164	64.1723901704397	0.105253758847992	-15.102402713333333
5W	Stone Creek	474	153	0.32	627	1981	Winter	0.24957985894301102	277.41497739602164	64.1723901704397	0.105253758847992	-15.102402713333333
5E	Mt Allen	224	81	0.36	305	1981	Winter	0.24957985894301102	277.41497739602164	64.1723901704397	0.105253758847992	-15.102402713333333
7W	Chisana	470	208	0.44	678	1981	Winter	0.24957985894301102	277.41497739602164	64.1723901704397	0.105253758847992	-15.102402713333333
10	Mount Drum	107	59	0.55	166	1981	Winter	0.24957985894301102	277.41497739602164	64.1723901704397	0.105253758847992	-15.102402713333333
5W	Stone Creek	278	74	0.27	352	1984	Fall	0.26754243854659204	261.94417431076204	75.64505080619483	0.15380562719165009	-8.570985248333335
5E	Mt Allen	231	63	0.27	294	1984	Fall	0.26754243854659204	261.94417431076204	75.64505080619483	0.15380562719165009	-8.570985248333335
7W	Chisana	392	173	0.44	565	1984	Fall	0.26754243854659204	261.94417431076204	75.64505080619483	0.15380562719165009	-8.570985248333335
5W	Stone Creek	278	74	0.27	352	1984	Spring	0.4041351673940703	347.8377973510824	35.57078725951007	0.1092559113363505	-7.330468649
5E	Mt Allen	231	63	0.27	294	1984	Spring	0.4041351673940703	347.8377973510824	35.57078725951007	0.1092559113363505	-7.330468649
7W	Chisana	392	173	0.44	565	1984	Spring	0.4041351673940703	347.8377973510824	35.57078725951007	0.1092559113363505	-7.330468649
5W	Stone Creek	278	74	0.27	352	1984	Winter	0.366397601029079	285.9956643195667	62.477268888499474	0.1064554245058049	-14.804700126666667
5E	Mt Allen	231	63	0.27	294	1984	Winter	0.366397601029079	285.9956643195667	62.477268888499474	0.1064554245058049	-14.804700126666667
7W	Chisana	392	173	0.44	565	1984	Winter	0.366397601029079	285.9956643195667	62.477268888499474	0.1064554245058049	-14.804700126666667
5W	Stone Creek	278	74	0.27	352	1984	Summer_1yr	0.1352690499405432		85.08739098511997	0.05392201276966616	2.845490262
5E	Mt Allen	231	63	0.27	294	1984	Summer_1yr	0.1352690499405432		85.08739098511997	0.05392201276966616	2.845490262
7W	Chisana	392	173	0.44	565	1984	Summer_1yr	0.1352690499405432		85.08739098511997	0.05392201276966616	2.845490262
5W	Stone Creek	278	74	0.27	352	1984	no_snow_1yr	0.1352690499405432		85.08739098511997	0.05392201276966616	2.845490262
5E	Mt Allen	231	63	0.27	294	1984	no_snow_1yr	0.1352690499405432		85.08739098511997	0.05392201276966616	2.845490262
7W	Chisana	392	173	0.44	565	1984	no_snow_1yr	0.1352690499405432		85.08739098511997	0.05392201276966616	2.845490262
5W	Stone Creek	278	74	0.27	352	1984	snow_1yr	0.27731148210886025	274.4557214112563	70.34061223754495	0.03652123581932324	-10.608608703444446
5E	Mt Allen	231	63	0.27	294	1984	snow_1yr	0.27731148210886025	274.4557214112563	70.34061223754495	0.03652123581932324	-10.608608703444446
7W	Chisana	392	173	0.44	565	1984	snow_1yr	0.27731148210886025	274.4557214112563	70.34061223754495	0.03652123581932324	-10.608608703444446
1	Mentasta	771	287	0.37	1058	1987	Fall	0.24112043788155166	232.97427354024703	83.41165633815153	0.14786427758011889	-7.205871135
1	Mentasta	771	287	0.37	1058	1987	Spring	0.41301565976711374	329.65147461006103	52.4663745530863	0.09004793694892141	-9.058760362666666
1	Mentasta	771	287	0.37	1058	1987	Winter	0.39682242604606993	269.3971168508903	65.39852872182178	0.16374295384001009	-12.816899326666666
1	Mentasta	771	287	0.37	1058	1987	Summer_1yr	0.21670541634057802	256.261106135547	77.93745027571903	0.04150562366260453	2.171056179666667
1	Mentasta	771	287	0.37	1058	1987	no_snow_1yr	0.21670541634057802	256.261106135547	77.93745027571903	0.04150562366260453	2.171056179666667
1	Mentasta	771	287	0.37	1058	1987	snow_1yr	0.3937420577664712	295.9587689999948	62.441051251269954	0.04080528279344213	-11.587204826333334
3	Jacksina	1628	144	0.09	1772	1993	Fall	0.34673020220987105	279.90294033575793	67.07398410848413	0.1967531999014557	-10.77733783
3	Jacksina	1628	144	0.09	1772	1993	Spring	0.41408790046120064	350.9859489519713	41.193063349227835	0.08005531281729189	-6.9895756633333335
3	Jacksina	1628	144	0.09	1772	1993	Winter	0.41239300983401567	279.31418043218696	61.824303228011466	0.1216082048693268	-15.764582263333333
3	Jacksina	1628	144	0.09	1772	1993	Summer_1yr	0.18392664543695902		79.74588122402001	0.03490954270472119	2.502224949666667
3	Jacksina	1628	144	0.09	1772	1993	no_snow_1yr	0.18392664543695902		79.74588122402001	0.03490954270472119	2.502224949666667
3	Jacksina	1628	144	0.09	1772	1993	snow_1yr	0.37479451733299046	291.381681783158	54.572498459916865	0.04657272923347996	-11.289465155333334
1	Mentasta	692	196	0.28	888	1997	Fall	0.23613482451273202	239.6136958099487	83.2415581778859	0.1165345213377217	-9.539364764333333
1	Mentasta	692	196	0.28	888	1997	Spring	0.3789299744459316	337.065436459629	40.71308420729267	0.08781778071075791	-9.504529082
1	Mentasta	692	196	0.28	888	1997	Winter	0.37967762486483264	304.04027684688396	55.41275076150026	0.08785303944393169	-15.426197126666667
1	Mentasta	692	196	0.28	888	1997	Summer_1yr	0.14698288411261834	258.954547009011	84.28443199717957	0.0452186589021851	2.4667283496666665
1	Mentasta	692	196	0.28	888	1997	no_snow_1yr	0.14698288411261834	258.954547009011	84.28443199717957	0.0452186589021851	2.4667283496666665
1	Mentasta	692	196	0.28	888	1997	snow_1yr	0.25052972126735956	270.19158722968535	76.8129972938457	0.03246669099948531	-11.231153582
7W	Chisana	373	118	0.32	491	1998	Fall	0.1818244295158289	223.16818290276265	86.86579623147857	0.1312538872000773	-7.546638153666667
7W	Chisana	373	118	0.32	491	1998	Spring	0.3296847435177053	314.30529509520903	53.1979528831576	0.09995248901489451	-7.343311828333333
7W	Chisana	373	118	0.32	491	1998	Winter	0.321197171867552	277.5077233146397	65.44899985688978	0.1080734409970272	-13.73585619
7W	Chisana	373	118	0.32	491	1998	Summer_1yr	0.13347595844669402	305.16069133345	86.75377698983533	0.028440659490834335	4.375957554
7W	Chisana	373	118	0.32	491	1998	no_snow_1yr	0.13347595844669402	305.16069133345	86.75377698983533	0.028440659490834335	4.375957554
7W	Chisana	373	118	0.32	491	1998	snow_1yr	0.3315808079411655	293.5731363721539	59.78913104889294	0.03246726016582348	-11.490030324333334
7W	Chisana	336	127	0.38	463	1999	Fall	0.22246867597801367	251.97243655339602	81.18139976274391	0.1214308911051202	-8.010858182666666
7W	Chisana	336	127	0.38	463	1999	Spring	0.35598081307027135	301.92022265651735	55.575912408460795	0.1391259519511402	-10.252769389333332
7W	Chisana	336	127	0.38	463	1999	Winter	0.329744694621187	270.2195134554567	65.57394519003829	0.0805556431344952	-18.19700196333333
7W	Chisana	336	127	0.38	463	1999	Summer_1yr	0.11933772919015646	197.54830012595002	89.45608007826478	0.0338193524761424	2.674477857
7W	Chisana	336	127	0.38	463	1999	no_snow_1yr	0.11933772919015646	197.54830012595002	89.45608007826478	0.0338193524761424	2.674477857
7W	Chisana	336	127	0.38	463	1999	snow_1yr	0.2775687816336954	271.66040043753713	68.50424965717532	0.03769775746799989	-9.541935390666666
10	Mount Drum	65	13	0.2	78	2001	Fall	0.39875452723137633	299.6405530021087	53.61671841661947	0.2229275783240741	-8.049168899
5E	Mt Allen	215	27	0.13	242	2001	Fall	0.39875452723137633	299.6405530021087	53.61671841661947	0.2229275783240741	-8.049168899
5W	Stone Creek	301	63	0.21	364	2001	Fall	0.39875452723137633	299.6405530021087	53.61671841661947	0.2229275783240741	-8.049168899
10	Mount Drum	65	13	0.2	78	2001	Spring	0.47390230518411	336.29880626888865	39.13036149266497	0.1349822559511336	-9.628563466666668
5E	Mt Allen	215	27	0.13	242	2001	Spring	0.47390230518411	336.29880626888865	39.13036149266497	0.1349822559511336	-9.628563466666668
5W	Stone Creek	301	63	0.21	364	2001	Spring	0.47390230518411	336.29880626888865	39.13036149266497	0.1349822559511336	-9.628563466666668
10	Mount Drum	65	13	0.2	78	2001	Winter	0.4596381242028893	316.2110090707147	43.5995249010759	0.11946410368555391	-12.720650293333335
5E	Mt Allen	215	27	0.13	242	2001	Winter	0.4596381242028893	316.2110090707147	43.5995249010759	0.11946410368555391	-12.720650293333335
5W	Stone Creek	301	63	0.21	364	2001	Winter	0.4596381242028893	316.2110090707147	43.5995249010759	0.11946410368555391	-12.720650293333335
10	Mount Drum	65	13	0.2	78	2001	Summer_1yr	0.16440316869318536		81.93850553119397	0.03966537097287953	2.2624811796666666
5E	Mt Allen	215	27	0.13	242	2001	Summer_1yr	0.16440316869318536		81.93850553119397	0.03966537097287953	2.2624811796666666
5W	Stone Creek	301	63	0.21	364	2001	Summer_1yr	0.16440316869318536		81.93850553119397	0.03966537097287953	2.2624811796666666
10	Mount Drum	65	13	0.2	78	2001	no_snow_1yr	0.16440316869318536		81.93850553119397	0.03966537097287953	2.2624811796666666
5E	Mt Allen	215	27	0.13	242	2001	no_snow_1yr	0.16440316869318536		81.93850553119397	0.03966537097287953	2.2624811796666666
5W	Stone Creek	301	63	0.21	364	2001	no_snow_1yr	0.16440316869318536		81.93850553119397	0.03966537097287953	2.2624811796666666
10	Mount Drum	65	13	0.2	78	2001	snow_1yr	0.31531147628380063	280.74607125486364	66.60724503666458	0.04774888050914262	-10.742032208000001
5E	Mt Allen	215	27	0.13	242	2001	snow_1yr	0.31531147628380063	280.74607125486364	66.60724503666458	0.04774888050914262	-10.742032208000001
5W	Stone Creek	301	63	0.21	364	2001	snow_1yr	0.31531147628380063	280.74607125486364	66.60724503666458	0.04774888050914262	-10.742032208000001
1	Mentasta	575	123	0.21	698	2002	Fall	0.251865995770558	255.42057882585505	76.11768756378876	0.133810972856957	-8.227271159666666
2	Mount Sanford	105	38	0.36	143	2002	Fall	0.251865995770558	255.42057882585505	76.11768756378876	0.133810972856957	-8.227271159666666
10	Mount Drum	53	13	0.25	66	2002	Fall	0.251865995770558	255.42057882585505	76.11768756378876	0.133810972856957	-8.227271159666666
7W	Chisana	270	76	0.28	346	2002	Fall	0.251865995770558	255.42057882585505	76.11768756378876	0.133810972856957	-8.227271159666666
1	Mentasta	575	123	0.21	698	2002	Spring	0.3640140838855513	312.22786621369795	54.454967839510466	0.11975621589285511	-10.704456969666667
2	Mount Sanford	105	38	0.36	143	2002	Spring	0.3640140838855513	312.22786621369795	54.454967839510466	0.11975621589285511	-10.704456969666667
10	Mount Drum	53	13	0.25	66	2002	Spring	0.3640140838855513	312.22786621369795	54.454967839510466	0.11975621589285511	-10.704456969666667
7W	Chisana	270	76	0.28	346	2002	Spring	0.3640140838855513	312.22786621369795	54.454967839510466	0.11975621589285511	-10.704456969666667
1	Mentasta	575	123	0.21	698	2002	Winter	0.34774814189076064	272.2584781807673	66.05165877994376	0.1000075536821271	-15.693458473333335
2	Mount Sanford	105	38	0.36	143	2002	Winter	0.34774814189076064	272.2584781807673	66.05165877994376	0.1000075536821271	-15.693458473333335
10	Mount Drum	53	13	0.25	66	2002	Winter	0.34774814189076064	272.2584781807673	66.05165877994376	0.1000075536821271	-15.693458473333335
7W	Chisana	270	76	0.28	346	2002	Winter	0.34774814189076064	272.2584781807673	66.05165877994376	0.1000075536821271	-15.693458473333335
1	Mentasta	575	123	0.21	698	2002	Summer_1yr	0.20376709953868502		80.31640123025277	0.037659118056765	3.4210916523333332
2	Mount Sanford	105	38	0.36	143	2002	Summer_1yr	0.20376709953868502		80.31640123025277	0.037659118056765	3.4210916523333332
10	Mount Drum	53	13	0.25	66	2002	Summer_1yr	0.20376709953868502		80.31640123025277	0.037659118056765	3.4210916523333332
7W	Chisana	270	76	0.28	346	2002	Summer_1yr	0.20376709953868502		80.31640123025277	0.037659118056765	3.4210916523333332
1	Mentasta	575	123	0.21	698	2002	no_snow_1yr	0.20376709953868502		80.31640123025277	0.037659118056765	3.4210916523333332
2	Mount Sanford	105	38	0.36	143	2002	no_snow_1yr	0.20376709953868502		80.31640123025277	0.037659118056765	3.4210916523333332
10	Mount Drum	53	13	0.25	66	2002	no_snow_1yr	0.20376709953868502		80.31640123025277	0.037659118056765	3.4210916523333332
7W	Chisana	270	76	0.28	346	2002	no_snow_1yr	0.20376709953868502		80.31640123025277	0.037659118056765	3.4210916523333332
1	Mentasta	575	123	0.21	698	2002	snow_1yr	0.44409831887279183	317.383456113904	45.448868270120116	0.05304154866230684	-10.132794219666668
2	Mount Sanford	105	38	0.36	143	2002	snow_1yr	0.44409831887279183	317.383456113904	45.448868270120116	0.05304154866230684	-10.132794219666668
10	Mount Drum	53	13	0.25	66	2002	snow_1yr	0.44409831887279183	317.383456113904	45.448868270120116	0.05304154866230684	-10.132794219666668
7W	Chisana	270	76	0.28	346	2002	snow_1yr	0.44409831887279183	317.383456113904	45.448868270120116	0.05304154866230684	-10.132794219666668
7W	Chisana	260	63	0.24	323	2005	Fall	0.20104444038229885	251.10380099442602	77.08318950976856	0.203901417109141	-7.8605100949999995
7W	Chisana	260	63	0.24	323	2005	Spring	0.3071862454271357	335.54844675001766	48.44565876360141	0.1058186232594377	-5.973431518333334
7W	Chisana	260	63	0.24	323	2005	Winter	0.3163130039642763	275.99972435723834	61.24410009508163	0.14053424871163672	-14.902563923333334
7W	Chisana	260	63	0.24	323	2005	Summer_1yr	0.08497564140347597		92.21129133253346	0.013897742290588365	6.816102368999999
7W	Chisana	260	63	0.24	323	2005	no_snow_1yr	0.08497564140347597		92.21129133253346	0.013897742290588365	6.816102368999999
7W	Chisana	260	63	0.24	323	2005	snow_1yr	0.32337386280174846	287.1302599558512	60.82470300082449	0.036991945821437174	-10.338063206555555
4E	Cross Creek	65	25	0.38	90	2006	Fall	0.19087511324123133	237.896898800101	82.19779025577986	0.1657349419998926	-8.091922577666667
4W	Nikonda Creek	315	136	0.43	451	2006	Fall	0.19087511324123133	237.896898800101	82.19779025577986	0.1657349419998926	-8.091922577666667
4E	Cross Creek	65	25	0.38	90	2006	Spring	0.3079002376960247	305.19401947205296	60.9622019063841	0.09294109199780111	-10.305664217
4W	Nikonda Creek	315	136	0.43	451	2006	Spring	0.3079002376960247	305.19401947205296	60.9622019063841	0.09294109199780111	-10.305664217
4E	Cross Creek	65	25	0.38	90	2006	Winter	0.28588648536556166	273.9340113832697	70.66834693639214	0.0901892051280617	-14.013225740000001
4W	Nikonda Creek	315	136	0.43	451	2006	Winter	0.28588648536556166	273.9340113832697	70.66834693639214	0.0901892051280617	-14.013225740000001
4E	Cross Creek	65	25	0.38	90	2006	Summer_1yr	0.10606865720460373		86.95138329581665	0.04293778755461724	3.8714911273333334
4W	Nikonda Creek	315	136	0.43	451	2006	Summer_1yr	0.10606865720460373		86.95138329581665	0.04293778755461724	3.8714911273333334
4E	Cross Creek	65	25	0.38	90	2006	no_snow_1yr	0.10606865720460373		86.95138329581665	0.04293778755461724	3.8714911273333334
4W	Nikonda Creek	315	136	0.43	451	2006	no_snow_1yr	0.10606865720460373		86.95138329581665	0.04293778755461724	3.8714911273333334
4E	Cross Creek	65	25	0.38	90	2006	snow_1yr	0.27484789659123693	287.5506573672273	62.257649456150524	0.05002825434224615	-9.578835178888887
4W	Nikonda Creek	315	136	0.43	451	2006	snow_1yr	0.27484789659123693	287.5506573672273	62.257649456150524	0.05002825434224615	-9.578835178888887
5W	Stone Creek	209	66	0.32	275	2007	Fall	0.24204796251632033	253.91818022445236	74.03205548837236	0.14337306536990954	-10.524680977000001
5W	Stone Creek	209	66	0.32	275	2007	Spring	0.346088491518368	317.08552048336696	52.581629539613864	0.0981726570031094	-10.897436949666668
5W	Stone Creek	209	66	0.32	275	2007	Winter	0.3419796211920203	288.5442888515743	62.39661037796484	0.0804873319440153	-16.04886374
5W	Stone Creek	209	66	0.32	275	2007	Summer_1yr	0.12192319730848737	250.54232210953097	86.11459496426757	0.04847837890960843	2.6946442733333336
5W	Stone Creek	209	66	0.32	275	2007	no_snow_1yr	0.12192319730848737	250.54232210953097	86.11459496426757	0.04847837890960843	2.6946442733333336
5W	Stone Creek	209	66	0.32	275	2007	snow_1yr	0.2615539454342726	272.34164321847453	71.27611303285204	0.038762804347306154	-10.803604178222223
4E	Cross Creek	72	29	0.4	101	2011	Fall	0.22172750086673534	233.82281627293062	81.17846864094406	0.153620182150776	-7.245394440000001
5E	Mt Allen	142	35	0.25	177	2011	Fall	0.22172750086673534	233.82281627293062	81.17846864094406	0.153620182150776	-7.245394440000001
7W	Chisana	235	59	0.25	294	2011	Fall	0.22172750086673534	233.82281627293062	81.17846864094406	0.153620182150776	-7.245394440000001
4E	Cross Creek	72	29	0.4	101	2011	Spring	0.34911652633384566	320.32339891440535	55.90183604399717	0.0852010412952864	-9.809834024666667
5E	Mt Allen	142	35	0.25	177	2011	Spring	0.34911652633384566	320.32339891440535	55.90183604399717	0.0852010412952864	-9.809834024666667
7W	Chisana	235	59	0.25	294	2011	Spring	0.34911652633384566	320.32339891440535	55.90183604399717	0.0852010412952864	-9.809834024666667
4E	Cross Creek	72	29	0.4	101	2011	Winter	0.3416477594279983	271.9974832903047	66.58331242312593	0.0988697938953865	-18.056541926666668
5E	Mt Allen	142	35	0.25	177	2011	Winter	0.3416477594279983	271.9974832903047	66.58331242312593	0.0988697938953865	-18.056541926666668
7W	Chisana	235	59	0.25	294	2011	Winter	0.3416477594279983	271.9974832903047	66.58331242312593	0.0988697938953865	-18.056541926666668
4E	Cross Creek	72	29	0.4	101	2011	Summer_1yr	0.14859160721183		85.11105684063834	0.0528353255512648	2.637464071
5E	Mt Allen	142	35	0.25	177	2011	Summer_1yr	0.14859160721183		85.11105684063834	0.0528353255512648	2.637464071
7W	Chisana	235	59	0.25	294	2011	Summer_1yr	0.14859160721183		85.11105684063834	0.0528353255512648	2.637464071
4E	Cross Creek	72	29	0.4	101	2011	no_snow_1yr	0.14859160721183		85.11105684063834	0.0528353255512648	2.637464071
5E	Mt Allen	142	35	0.25	177	2011	no_snow_1yr	0.14859160721183		85.11105684063834	0.0528353255512648	2.637464071
7W	Chisana	235	59	0.25	294	2011	no_snow_1yr	0.14859160721183		85.11105684063834	0.0528353255512648	2.637464071
4E	Cross Creek	72	29	0.4	101	2011	snow_1yr	0.26680017478142193	283.84304713773736	63.459783938385925	0.033202096005620046	-9.301372005666668
5E	Mt Allen	142	35	0.25	177	2011	snow_1yr	0.26680017478142193	283.84304713773736	63.459783938385925	0.033202096005620046	-9.301372005666668
7W	Chisana	235	59	0.25	294	2011	snow_1yr	0.26680017478142193	283.84304713773736	63.459783938385925	0.033202096005620046	-9.301372005666668
1	Mentasta	664	167	0.25	831	2012	Fall	0.260139287277953	228.2047403019667	82.59987011655643	0.14681587372759508	-9.603013614666667
3	Jacksina	1064	202	0.19	1266	2012	Fall	0.260139287277953	228.2047403019667	82.59987011655643	0.14681587372759508	-9.603013614666667
1	Mentasta	664	167	0.25	831	2012	Spring	0.42682251372697594	326.94474265110233	51.9435546259544	0.102960551660992	-8.73988914
3	Jacksina	1064	202	0.19	1266	2012	Spring	0.42682251372697594	326.94474265110233	51.9435546259544	0.102960551660992	-8.73988914
1	Mentasta	664	167	0.25	831	2012	Winter	0.3971243880922806	257.66044576158765	67.76882315141766	0.1512273369670879	-16.07068638
3	Jacksina	1064	202	0.19	1266	2012	Winter	0.3971243880922806	257.66044576158765	67.76882315141766	0.1512273369670879	-16.07068638
1	Mentasta	664	167	0.25	831	2012	Summer_1yr	0.16025150902355767		85.86846567858312	0.040498100265744234	2.2732980573333332
3	Jacksina	1064	202	0.19	1266	2012	Summer_1yr	0.16025150902355767		85.86846567858312	0.040498100265744234	2.2732980573333332
1	Mentasta	664	167	0.25	831	2012	no_snow_1yr	0.16025150902355767		85.86846567858312	0.040498100265744234	2.2732980573333332
3	Jacksina	1064	202	0.19	1266	2012	no_snow_1yr	0.16025150902355767		85.86846567858312	0.040498100265744234	2.2732980573333332
1	Mentasta	664	167	0.25	831	2012	snow_1yr	0.3041639288761931	275.38123282588026	67.88787236935572	0.037521224149049875	-11.703923463777778
3	Jacksina	1064	202	0.19	1266	2012	snow_1yr	0.3041639288761931	275.38123282588026	67.88787236935572	0.037521224149049875	-11.703923463777778
2	Mount Sanford	79	12	0.15	91	2013	Fall	0.2761257974628227	226.94883396989334	85.145080120042	0.1507549376869248	-10.038367535666668
4W	Nikonda Creek	308	67	0.22	375	2013	Fall	0.2761257974628227	226.94883396989334	85.145080120042	0.1507549376869248	-10.038367535666668
2	Mount Sanford	79	12	0.15	91	2013	Spring	0.46074669954351166	309.612561634167	56.311595704892476	0.13639014472813799	-11.036883624666666
4W	Nikonda Creek	308	67	0.22	375	2013	Spring	0.46074669954351166	309.612561634167	56.311595704892476	0.13639014472813799	-11.036883624666666
2	Mount Sanford	79	12	0.15	91	2013	Winter	0.3993605283009307	264.08498985376764	72.85378714952653	0.1356732550458167	-15.826629183333333
4W	Nikonda Creek	308	67	0.22	375	2013	Winter	0.3993605283009307	264.08498985376764	72.85378714952653	0.1356732550458167	-15.826629183333333
2	Mount Sanford	79	12	0.15	91	2013	Summer_1yr	0.2372140015627803		78.72684119133861	0.04525767757487716	2.3410505936666666
4W	Nikonda Creek	308	67	0.22	375	2013	Summer_1yr	0.2372140015627803		78.72684119133861	0.04525767757487716	2.3410505936666666
2	Mount Sanford	79	12	0.15	91	2013	no_snow_1yr	0.2372140015627803		78.72684119133861	0.04525767757487716	2.3410505936666666
4W	Nikonda Creek	308	67	0.22	375	2013	no_snow_1yr	0.2372140015627803		78.72684119133861	0.04525767757487716	2.3410505936666666
2	Mount Sanford	79	12	0.15	91	2013	snow_1yr	0.3613620630324032	270.93664290488556	67.43741596464284	0.044555973595074995	-11.471196378222222
4W	Nikonda Creek	308	67	0.22	375	2013	snow_1yr	0.3613620630324032	270.93664290488556	67.43741596464284	0.044555973595074995	-11.471196378222222
1	Mentasta	360	81	0.23	441	2014	Fall	0.22662949689116632	243.21193440435033	81.33654376187627	0.2000234094543027	-7.752310717333334
2	Mount Sanford	102	19	0.19	121	2014	Fall	0.22662949689116632	243.21193440435033	81.33654376187627	0.2000234094543027	-7.752310717333334
5W	Stone Creek	162	41	0.25	203	2014	Fall	0.22662949689116632	243.21193440435033	81.33654376187627	0.2000234094543027	-7.752310717333334
7W	Chisana	252	95	0.38	347	2014	Fall	0.22662949689116632	243.21193440435033	81.33654376187627	0.2000234094543027	-7.752310717333334
1	Mentasta	360	81	0.23	441	2014	Spring	0.3231298285361084	314.845827044337	51.28276092504637	0.0655285831080974	-8.034226626666667
2	Mount Sanford	102	19	0.19	121	2014	Spring	0.3231298285361084	314.845827044337	51.28276092504637	0.0655285831080974	-8.034226626666667
5W	Stone Creek	162	41	0.25	203	2014	Spring	0.3231298285361084	314.845827044337	51.28276092504637	0.0655285831080974	-8.034226626666667
7W	Chisana	252	95	0.38	347	2014	Spring	0.3231298285361084	314.845827044337	51.28276092504637	0.0655285831080974	-8.034226626666667
1	Mentasta	360	81	0.23	441	2014	Winter	0.3474783548704523	281.82834458777097	65.50370755419321	0.1126565812708804	-13.484643954333334
2	Mount Sanford	102	19	0.19	121	2014	Winter	0.3474783548704523	281.82834458777097	65.50370755419321	0.1126565812708804	-13.484643954333334
5W	Stone Creek	162	41	0.25	203	2014	Winter	0.3474783548704523	281.82834458777097	65.50370755419321	0.1126565812708804	-13.484643954333334
7W	Chisana	252	95	0.38	347	2014	Winter	0.3474783548704523	281.82834458777097	65.50370755419321	0.1126565812708804	-13.484643954333334
1	Mentasta	360	81	0.23	441	2014	Summer_1yr	0.14043350139385224		89.92047979897332	0.026341967055335466	4.628553289
2	Mount Sanford	102	19	0.19	121	2014	Summer_1yr	0.14043350139385224		89.92047979897332	0.026341967055335466	4.628553289
5W	Stone Creek	162	41	0.25	203	2014	Summer_1yr	0.14043350139385224		89.92047979897332	0.026341967055335466	4.628553289
7W	Chisana	252	95	0.38	347	2014	Summer_1yr	0.14043350139385224		89.92047979897332	0.026341967055335466	4.628553289
1	Mentasta	360	81	0.23	441	2014	no_snow_1yr	0.14043350139385224		89.92047979897332	0.026341967055335466	4.628553289
2	Mount Sanford	102	19	0.19	121	2014	no_snow_1yr	0.14043350139385224		89.92047979897332	0.026341967055335466	4.628553289
5W	Stone Creek	162	41	0.25	203	2014	no_snow_1yr	0.14043350139385224		89.92047979897332	0.026341967055335466	4.628553289
7W	Chisana	252	95	0.38	347	2014	no_snow_1yr	0.14043350139385224		89.92047979897332	0.026341967055335466	4.628553289
1	Mentasta	360	81	0.23	441	2014	snow_1yr	0.3787443417690883	266.8821284859427	71.436820991487	0.04697981527343106	-12.30062678122222
2	Mount Sanford	102	19	0.19	121	2014	snow_1yr	0.3787443417690883	266.8821284859427	71.436820991487	0.04697981527343106	-12.30062678122222
5W	Stone Creek	162	41	0.25	203	2014	snow_1yr	0.3787443417690883	266.8821284859427	71.436820991487	0.04697981527343106	-12.30062678122222
7W	Chisana	252	95	0.38	347	2014	snow_1yr	0.3787443417690883	266.8821284859427	71.436820991487	0.04697981527343106	-12.30062678122222
4E	Cross Creek	55	22	0.4	77	2015	Fall	0.287735174838244	273.67170561923365	76.26110619137063	0.1455072717212229	-6.683898134666667
4W	Nikonda Creek	359	120	0.33	479	2015	Fall	0.287735174838244	273.67170561923365	76.26110619137063	0.1455072717212229	-6.683898134666667
4E	Cross Creek	55	22	0.4	77	2015	Spring	0.3951201172777647	325.97139736141	51.47123604352726	0.08195807618854731	-6.995638614333333
4W	Nikonda Creek	359	120	0.33	479	2015	Spring	0.3951201172777647	325.97139736141	51.47123604352726	0.08195807618854731	-6.995638614333333
4E	Cross Creek	55	22	0.4	77	2015	Winter	0.43586497092644133	314.44573363583135	50.0738644824201	0.10854756755953611	-12.429982716666666
4W	Nikonda Creek	359	120	0.33	479	2015	Winter	0.43586497092644133	314.44573363583135	50.0738644824201	0.10854756755953611	-12.429982716666666
4E	Cross Creek	55	22	0.4	77	2015	Summer_1yr	0.18879009813811232	261.690216472808	78.86086640938316	0.0411052005832434	2.221695581666667
4W	Nikonda Creek	359	120	0.33	479	2015	Summer_1yr	0.18879009813811232	261.690216472808	78.86086640938316	0.0411052005832434	2.221695581666667
4E	Cross Creek	55	22	0.4	77	2015	no_snow_1yr	0.18879009813811232	261.690216472808	78.86086640938316	0.0411052005832434	2.221695581666667
4W	Nikonda Creek	359	120	0.33	479	2015	no_snow_1yr	0.18879009813811232	261.690216472808	78.86086640938316	0.0411052005832434	2.221695581666667
4E	Cross Creek	55	22	0.4	77	2015	snow_1yr	0.299079226765909	279.9620353454861	66.04100408037195	0.04202317487036449	-9.757060432777777
4W	Nikonda Creek	359	120	0.33	479	2015	snow_1yr	0.299079226765909	279.9620353454861	66.04100408037195	0.04202317487036449	-9.757060432777777
1	Mentasta	555	123	0.22	678	2016	Fall	0.25314955666693933	257.004739547669	73.51302706100587	0.1747344764057799	-7.513371355666667
5E	Mt Allen	183	54	0.3	237	2016	Fall	0.25314955666693933	257.004739547669	73.51302706100587	0.1747344764057799	-7.513371355666667
1	Mentasta	555	123	0.22	678	2016	Spring	0.3614725939095537	327.741585141425	46.056689163338405	0.11061639658645919	-5.157171632666667
5E	Mt Allen	183	54	0.3	237	2016	Spring	0.3614725939095537	327.741585141425	46.056689163338405	0.11061639658645919	-5.157171632666667
1	Mentasta	555	123	0.22	678	2016	Winter	0.3462422874567473	294.15123047452704	61.86989067010533	0.0815350182208091	-12.022988656666667
5E	Mt Allen	183	54	0.3	237	2016	Winter	0.3462422874567473	294.15123047452704	61.86989067010533	0.0815350182208091	-12.022988656666667
1	Mentasta	555	123	0.22	678	2016	Summer_1yr	0.138532061978659	195.12847949992698	89.58029127029187	0.03456743850011703	3.0604134733333335
5E	Mt Allen	183	54	0.3	237	2016	Summer_1yr	0.138532061978659	195.12847949992698	89.58029127029187	0.03456743850011703	3.0604134733333335
1	Mentasta	555	123	0.22	678	2016	no_snow_1yr	0.138532061978659	195.12847949992698	89.58029127029187	0.03456743850011703	3.0604134733333335
5E	Mt Allen	183	54	0.3	237	2016	no_snow_1yr	0.138532061978659	195.12847949992698	89.58029127029187	0.03456743850011703	3.0604134733333335
1	Mentasta	555	123	0.22	678	2016	snow_1yr	0.3729067543474833	304.6962788721583	59.26873557243933	0.03733476838547847	-8.703173155222224
5E	Mt Allen	183	54	0.3	237	2016	snow_1yr	0.3729067543474833	304.6962788721583	59.26873557243933	0.03733476838547847	-8.703173155222224
3	Jacksina	1386	490	0.35	1876	2017	Fall	0.15166901973316535	213.16885945066701	93.12922934167125	0.0816916807181318	-6.878872951666668
3	Jacksina	1386	490	0.35	1876	2017	Spring	0.2766822474753047	299.69889432240035	65.8182953918888	0.0805970372445528	-10.484310335333333
3	Jacksina	1386	490	0.35	1876	2017	Winter	0.27927517788687733	247.39140138566566	76.54920800365987	0.0983051153342096	-14.652588046666667
3	Jacksina	1386	490	0.35	1876	2017	Summer_1yr	0.1442660900098709		85.45156168017893	0.024806268369588463	3.7529991956666664
3	Jacksina	1386	490	0.35	1876	2017	no_snow_1yr	0.1442660900098709		85.45156168017893	0.024806268369588463	3.7529991956666664
3	Jacksina	1386	490	0.35	1876	2017	snow_1yr	0.32028814601108013	292.965851721207	60.479868964816546	0.04076509902367202	-8.231177214999999
1	Mentasta	492	50	0.1	542	2018	Summer_1yr	0.1304123506029971		86.75467123605593	0.0394168813347209	3.566698274333333
7W	Chisana	343	69	0.2	412	2018	Summer_1yr	0.1304123506029971		86.75467123605593	0.0394168813347209	3.566698274333333
1	Mentasta	492	50	0.1	542	2018	no_snow_1yr	0.1304123506029971		86.75467123605593	0.0394168813347209	3.566698274333333
7W	Chisana	343	69	0.2	412	2018	no_snow_1yr	0.1304123506029971		86.75467123605593	0.0394168813347209	3.566698274333333
1	Mentasta	492	50	0.1	542	2018	snow_1yr	0.23587548169844907	253.4197183862443	78.49891091240664	0.02895487036632158	-10.671923777888889
7W	Chisana	343	69	0.2	412	2018	snow_1yr	0.23587548169844907	253.4197183862443	78.49891091240664	0.02895487036632158	-10.671923777888889
