# Supplementary material for: Seasonal influence of snow conditions on Dall’s sheep productivity in Wrangell-St Elias National Park and Preserve
Source: PLoS One. 2021 Feb 9;16(2):e0244787. doi: 10.1371/journal.pone.0244787 (PMC7872280; doi:10.1371/journal.pone.0244787)
Supplement: S4 Data — (CSV) [file pone.0244787.s005.csv]

yr_no	month_no	snod_month_av
1980	9	0.0668008546115084
1980	10	0.152144750451644
1980	11	0.223378892254664
1980	12	0.262539125841614
1981	1	0.226138888306501
1981	2	0.260061562680918
1981	3	0.261089430240536
1981	4	0.25234464176515
1981	5	0.189249753365069
1981	6	0.145834126728403
1981	7	0.121897597555167
1981	8	0.117057092581417
1981	9	0.143330741111474
1981	10	0.281844620278012
1981	11	0.331784630555452
1981	12	0.374187099595462
1982	1	0.356517366259404
1982	2	0.403461615878568
1982	3	0.387689671486704
1982	4	0.37059377347844
1982	5	0.375204296213203
1982	6	0.255063838549169
1982	7	0.121371181194206
1982	8	0.0910451034162694
1982	9	0.130371661022429
1982	10	0.216447767394803
1982	11	0.269850124205741
1982	12	0.279278914208639
1983	1	0.301697558025862
1983	2	0.320856754561983
1983	3	0.334365496991262
1983	4	0.329639702403543
1983	5	0.31329536016548
1983	6	0.183893657863928
1983	7	0.0997536355451226
1983	8	0.122159856412579
1983	9	0.20059233895691
1983	10	0.289886770927997
1983	11	0.312148205754869
1983	12	0.321743285192716
1984	1	0.366154065197087
1984	2	0.411295452697434
1984	3	0.384223191611378
1984	4	0.423263978395187
1984	5	0.404918332175646
1984	6	0.360848192016401
1984	7	0.220263128674429
1984	8	0.155408361706646
1984	9	0.204745623440624
1984	10	0.29101013905281
1984	11	0.315011597950695
1984	12	0.371750503804732
1985	1	0.401849304726975
1985	2	0.458881384854321
1985	3	0.451621102791122
1985	4	0.4730284598576
1985	5	0.439050405129107
1985	6	0.328316898469252
1985	7	0.183585191217834
1985	8	0.181929458770009
1985	9	0.255929068885965
1985	10	0.34721215366866
1985	11	0.375779316448179
1985	12	0.384834414962895
1986	1	0.406691629746648
1986	2	0.417776095312784
1986	3	0.43959519315106
1986	4	0.470227281996544
1986	5	0.445633365725506
1986	6	0.340408992591329
1986	7	0.156995256743623
1986	8	0.152711999686782
1986	9	0.172962633923839
1986	10	0.239714267612242
1986	11	0.310684412108574
1986	12	0.363213008203804
1987	1	0.399058872537888
1987	2	0.428195397396518
1987	3	0.39719442124965
1987	4	0.422769336253854
1987	5	0.419083221797837
1987	6	0.382256561476124
1987	7	0.233103353713264
1987	8	0.158956605701166
1987	9	0.241212471453066
1987	10	0.372457939296277
1987	11	0.414012551410671
1987	12	0.439669712381582
1988	1	0.403921180922484
1988	2	0.460399796324311
1988	3	0.464198787676257
1988	4	0.45339430081611
1988	5	0.401963907555473
1988	6	0.329796188749154
1988	7	0.186201496013706
1988	8	0.157868909700218
1988	9	0.211837406200432
1988	10	0.334605794456456
1988	11	0.418537296569019
1988	12	0.38317101806211
1989	1	0.419031461148864
1989	2	0.397754880852263
1989	3	0.380815971985595
1989	4	0.367157359106815
1989	5	0.35954521850835
1989	6	0.317578431013322
1989	7	0.159553453936261
1989	8	0.101446246743952
1989	9	0.143595825168076
1989	10	0.234292977227826
1989	11	0.338144184636461
1989	12	0.342458943612891
1990	1	0.379161481230312
1990	2	0.415450701203445
1990	3	0.407742783816232
1990	4	0.383798443481769
1990	5	0.325486017115631
1990	6	0.194315225424535
1990	7	0.111459744796159
1990	8	0.0836891953300851
1990	9	0.170098547789832
1990	10	0.318743330371678
1990	11	0.377650763126717
1990	12	0.454976654577794
1991	1	0.436653427752426
1991	2	0.389745499917606
1991	3	0.424693095238367
1991	4	0.431669951902557
1991	5	0.359291888014524
1991	6	0.277788909007533
1991	7	0.106138282393246
1991	8	0.1076045340687
1991	9	0.152364568307934
1991	10	0.27811458547151
1991	11	0.357202257378257
1991	12	0.411652362522092
1992	1	0.423110775680898
1992	2	0.469070187990537
1992	3	0.437398196623469
1992	4	0.428363040392803
1992	5	0.415874681629414
1992	6	0.263865456337928
1992	7	0.141631372403869
1992	8	0.14628310756908
1992	9	0.32679700328452
1992	10	0.364861904171459
1992	11	0.348531699173634
1992	12	0.395652044421075
1993	1	0.415631661094883
1993	2	0.425895323986089
1993	3	0.449960104719868
1993	4	0.431660714779281
1993	5	0.360642881884453
1993	6	0.219407961252373
1993	7	0.167411434327407
1993	8	0.105463860731103
1993	9	0.160142236960702
1993	10	0.237780129518278
1993	11	0.317056513558844
1993	12	0.334437161553714
1994	1	0.361630967380847
1994	2	0.348445671440971
1994	3	0.396389227428393
1994	4	0.372976932398226
1994	5	0.373749719140764
1994	6	0.272653061544189
1994	7	0.173880703908804
1994	8	0.0936062074967155
1994	9	0.172118628206315
1994	10	0.293588426058764
1994	11	0.332574965630362
1994	12	0.271182037357254
1995	1	0.277380192653966
1995	2	0.344803145669649
1995	3	0.334566309429468
1995	4	0.316383192630702
1995	5	0.230271426249377
1995	6	0.165827772372055
1995	7	0.0982364810008747
1995	8	0.0945655753714826
1995	9	0.122287751253561
1995	10	0.170336746054406
1995	11	0.206734118520868
1995	12	0.236631045647043
1996	1	0.293554628586916
1996	2	0.303271776014845
1996	3	0.326815280600999
1996	4	0.317342014391472
1996	5	0.277794130336126
1996	6	0.184558593556997
1996	7	0.128397760853422
1996	8	0.127992297927436
1996	9	0.164405480674702
1996	10	0.228033659038187
1996	11	0.315965333825307
1996	12	0.356164733878257
1997	1	0.389648925504305
1997	2	0.393219215211936
1997	3	0.388841160924036
1997	4	0.391526115993503
1997	5	0.356422646420256
1997	6	0.230826720688086
1997	7	0.0947526411102391
1997	8	0.0748485135417569
1997	9	0.0970173285842377
1997	10	0.181512346237765
1997	11	0.266943613725484
1997	12	0.312729938536239
1998	1	0.316097965505584
1998	2	0.334763611560833
1998	3	0.357268164668128
1998	4	0.357088720420177
1998	5	0.274697345464811
1998	6	0.154624807469181
1998	7	0.0940640875072904
1998	8	0.109324292593998
1998	9	0.164663599237361
1998	10	0.23592074205753
1998	11	0.26682168663915
1998	12	0.310768860942323
1999	1	0.349063677985695
1999	2	0.329401544935543
1999	3	0.336459556780641
1999	4	0.349633897172084
1999	5	0.381848985258089
1999	6	0.27100598616914
1999	7	0.123891319639552
1999	8	0.0876685799314677
1999	9	0.137166678946366
1999	10	0.268971760111452
1999	11	0.303396425643663
1999	12	0.327466656148296
2000	1	0.328244545546689
2000	2	0.346746478353035
2000	3	0.357983953319259
2000	4	0.381412605694113
2000	5	0.386414182791333
2000	6	0.222163398539712
2000	7	0.12505428564326
2000	8	0.145991821896584
2000	9	0.293767995721515
2000	10	0.432001770976511
2000	11	0.470493814996103
2000	12	0.478992597125473
2001	1	0.442146565109035
2001	2	0.45777521037416
2001	3	0.467392795753725
2001	4	0.466928597822372
2001	5	0.487385521976233
2001	6	0.312186429322678
2001	7	0.175742275215673
2001	8	0.123372594077704
2001	9	0.18985563196135
2001	10	0.256466166847351
2001	11	0.309276188502973
2001	12	0.331619966584227
2002	1	0.343014961263379
2002	2	0.368609497824676
2002	3	0.3771153842915
2002	4	0.390913590573587
2002	5	0.324013276791567
2002	6	0.244971523865281
2002	7	0.139432101638517
2002	8	0.133905205373865
2002	9	0.194365783336683
2002	10	0.326702219434893
2002	11	0.379611199071977
2002	12	0.399312614906259
2003	1	0.44900921688815
2003	2	0.459029080840583
2003	3	0.470750433727372
2003	4	0.436995997669591
2003	5	0.416380545993489
2003	6	0.280233438277002
2003	7	0.139757966420745
2003	8	0.116425400393226
2003	9	0.150998028270425
2003	10	0.177835301097383
2003	11	0.304821611986848
2003	12	0.380841759015408
2004	1	0.397602305220461
2004	2	0.40310428402985
2004	3	0.395281933399634
2004	4	0.403821876898206
2004	5	0.296057665297521
2004	6	0.164192197300442
2004	7	0.0574675428898427
2004	8	0.0332671840201432
2004	9	0.0955194126848316
2004	10	0.263507372568845
2004	11	0.24410653589322
2004	12	0.291838847612625
2005	1	0.306528617174108
2005	2	0.350571547106096
2005	3	0.37067429206992
2005	4	0.33224243005424
2005	5	0.218642014157247
2005	6	0.152295613275275
2005	7	0.0862499552513841
2005	8	0.0796604030871521
2005	9	0.120899242719682
2005	10	0.198169128570625
2005	11	0.253556968433387
2005	12	0.265662000297327
2006	1	0.297947610305446
2006	2	0.294049845493912
2006	3	0.302356820755259
2006	4	0.326290371685115
2006	5	0.2950535206477
2006	6	0.160920626722919
2006	7	0.0927854042746661
2006	8	0.112063560927877
2006	9	0.174084757198281
2006	10	0.265006521106042
2006	11	0.287052609244638
2006	12	0.318308471204986
2007	1	0.373793895775451
2007	2	0.333836496595624
2007	3	0.353998168395222
2007	4	0.336955448222472
2007	5	0.34731185793741
2007	6	0.174295450300281
2007	7	0.0942229425352508
2007	8	0.0522421747459278
2007	9	0.1303720578976
2007	10	0.235963511752542
2007	11	0.257806814834106
2007	12	0.272846229208377
2008	1	0.319768179316388
2008	2	0.319635273787037
2008	3	0.319763505989462
2008	4	0.33745266936899
2008	5	0.291301871351345
2008	6	0.193749896205336
2008	7	0.142670405635568
2008	8	0.159516784926534
2008	9	0.243216301725709
2008	10	0.319086016432345
2008	11	0.38218332331016
2008	12	0.446218834679537
2009	1	0.417119246796643
2009	2	0.429601550656234
2009	3	0.45650376124712
2009	4	0.437502704599799
2009	5	0.381252627253487
2009	6	0.225389989392436
2009	7	0.108915332883999
2009	8	0.0831577969026316
2009	9	0.120375537860854
2009	10	0.187508981703226
2009	11	0.287188400375686
2009	12	0.25164196777018
2010	1	0.312680800845313
2010	2	0.334774041937665
2010	3	0.327922009675854
2010	4	0.319480211981734
2010	5	0.259629620882285
2010	6	0.168690863565158
2010	7	0.165672894465029
2010	8	0.111411063605303
2010	9	0.141258189264611
2010	10	0.229467852166778
2010	11	0.294456461168817
2010	12	0.310821314603006
2011	1	0.32086123906309
2011	2	0.393260724617899
2011	3	0.341590503813623
2011	4	0.368510194459705
2011	5	0.337248880728209
2011	6	0.178330765939416
2011	7	0.14718812135691
2011	8	0.155235639774347
2011	9	0.187558011268983
2011	10	0.252380868624901
2011	11	0.340478981939975
2011	12	0.369037788316946
2012	1	0.4093803057492
2012	2	0.412955070210696
2012	3	0.437022246300296
2012	4	0.415677128619752
2012	5	0.42776816626088
2012	6	0.291909324777659
2012	7	0.241930864685825
2012	8	0.177801815224857
2012	9	0.243334705836639
2012	10	0.26574495664498
2012	11	0.319297729906849
2012	12	0.344606062944033
2013	1	0.399783544175099
2013	2	0.45369197778366
2013	3	0.444509681089557
2013	4	0.464348904611895
2013	5	0.473381512929083
2013	6	0.208304424589785
2013	7	0.120902454682869
2013	8	0.0920936249089027
2013	9	0.158095018022945
2013	10	0.237492531472818
2013	11	0.284300941177736
2013	12	0.313706265681633
2014	1	0.362752280822001
2014	2	0.365976518107723
2014	3	0.359382468980156
2014	4	0.353020602668825
2014	5	0.256986413959344
2014	6	0.265414699782728
2014	7	0.1671781326878
2014	8	0.133777461943809
2014	9	0.203636841685549
2014	10	0.30416817376234
2014	11	0.355400509066843
2014	12	0.430121363934307
2015	1	0.420218604325202
2015	2	0.457254944519815
2015	3	0.440022558520595
2015	4	0.415639962867919
2015	5	0.32969783044478
2015	6	0.195568945646673
2015	7	0.115266244698325
2015	8	0.104760995590979
2015	9	0.182543909801197
2015	10	0.255798038731148
2015	11	0.321106721468473
2015	12	0.321268247586216
2016	1	0.339353679629458
2016	2	0.378104935154568
2016	3	0.386277307471361
2016	4	0.369707134730984
2016	5	0.328433339526316
2016	6	0.220972148659904
2016	7	0.122420158559038
2016	8	0.0894059628106707
2016	9	0.120586534910057
2016	10	0.139601476185571
2016	11	0.194819048103868
2016	12	0.281852283984284
2017	1	0.276883767274179
2017	2	0.279089482402169
2017	3	0.279029234146296
2017	4	0.278665464454897
2017	5	0.272352043824721
2017	6	0.17735156998046
2017	7	0.128904788503114
2017	8	0.0849806933254173
