# Supplementary material for: Seasonal influence of snow conditions on Dall’s sheep productivity in Wrangell-St Elias National Park and Preserve
Source: PLoS One. 2021 Feb 9;16(2):e0244787. doi: 10.1371/journal.pone.0244787 (PMC7872280; doi:10.1371/journal.pone.0244787)
Supplement: S5 Data — (CSV) [file pone.0244787.s006.csv]

yr_no	month_no	sden_month_av
1980	9	197.92342512693
1980	10	248.293905489466
1980	11	269.149758192569
1980	12	288.336172986089
1981	1	273.443229847808
1981	2	270.465529354168
1981	3	301.6694700548
1981	4	311.988468234755
1981	5	330.993923628261
1981	6	NaN
1981	7	NaN
1981	8	NaN
1981	9	226.973013728087
1981	10	271.3229629394
1981	11	302.008307124766
1981	12	292.843032074851
1982	1	322.634101345238
1982	2	315.953308968829
1982	3	324.409247890609
1982	4	319.674655663753
1982	5	340.866424294574
1982	6	NaN
1982	7	NaN
1982	8	NaN
1982	9	206.154961455374
1982	10	221.804381793901
1982	11	258.568842674192
1982	12	267.17494019809
1983	1	261.483857496983
1983	2	299.008594140567
1983	3	331.71490937005
1983	4	302.703610398293
1983	5	321.487395173857
1983	6	NaN
1983	7	NaN
1983	8	NaN
1983	9	230.446835881873
1983	10	260.14392546172
1983	11	295.241761588693
1983	12	293.500402443368
1984	1	283.730591140728
1984	2	280.755999374604
1984	3	345.151887580472
1984	4	342.548975261568
1984	5	355.812529211207
1984	6	310.673972201425
1984	7	NaN
1984	8	208.266053670787
1984	9	253.766810936352
1984	10	280.515110846177
1984	11	289.565735683101
1984	12	266.693000263743
1985	1	285.81454944662
1985	2	299.626398752322
1985	3	300.283832905521
1985	4	321.671274967038
1985	5	353.108591188974
1985	6	NaN
1985	7	NaN
1985	8	NaN
1985	9	235.56674394589
1985	10	282.847927483588
1985	11	283.079984287974
1985	12	286.197437014038
1986	1	283.127462113965
1986	2	308.401447505588
1986	3	309.032931570497
1986	4	318.443512710397
1986	5	356.931474368016
1986	6	306.648657642209
1986	7	NaN
1986	8	205.873554628885
1986	9	204.427659539734
1986	10	240.488967504026
1986	11	254.006193576981
1986	12	253.660805458145
1987	1	263.886604937063
1987	2	290.643940157463
1987	3	315.988701226854
1987	4	322.869464714106
1987	5	350.096257889223
1987	6	NaN
1987	7	NaN
1987	8	NaN
1987	9	252.168504961663
1987	10	289.816514616898
1987	11	287.508509143787
1987	12	291.561056870951
1988	1	313.267425463156
1988	2	299.183959931698
1988	3	311.060809961854
1988	4	335.486432067386
1988	5	325.382353350225
1988	6	NaN
1988	7	NaN
1988	8	NaN
1988	9	234.128759646241
1988	10	257.347474794524
1988	11	302.058352402539
1988	12	262.690145542958
1989	1	262.542187160888
1989	2	310.037453284988
1989	3	307.194671600979
1989	4	334.718074122413
1989	5	275.073052224833
1989	6	NaN
1989	7	NaN
1989	8	NaN
1989	9	210.981419663817
1989	10	229.075643908191
1989	11	270.810900012486
1989	12	268.932430279479
1990	1	268.283970935471
1990	2	284.17743868266
1990	3	311.260572692254
1990	4	332.689108127901
1990	5	332.048363533296
1990	6	NaN
1990	7	NaN
1990	8	NaN
1990	9	232.973764938579
1990	10	279.129850680835
1990	11	294.581965996331
1990	12	295.760765640939
1991	1	310.242649453062
1991	2	302.25320756476
1991	3	315.583110051683
1991	4	345.712041648814
1991	5	380.304048230962
1991	6	286.659208089262
1991	7	NaN
1991	8	188.796168354573
1991	9	219.514621204352
1991	10	258.065150242402
1991	11	290.372655960537
1991	12	289.021475079293
1992	1	289.752223211485
1992	2	312.590107628411
1992	3	306.382689464021
1992	4	321.125349830719
1992	5	335.610863427202
1992	6	NaN
1992	7	NaN
1992	8	NaN
1992	9	269.742428177835
1992	10	299.284071839266
1992	11	270.682320990173
1992	12	268.124616799002
1993	1	275.562070507758
1993	2	294.255853989801
1993	3	331.286727674209
1993	4	364.681089427558
1993	5	356.990029754147
1993	6	NaN
1993	7	NaN
1993	8	NaN
1993	9	200.912533176078
1993	10	237.502026757408
1993	11	238.40472182719
1993	12	260.362531396729
1994	1	279.857921299126
1994	2	306.599978972463
1994	3	292.11864150549
1994	4	318.938919801257
1994	5	303.723478667961
1994	6	NaN
1994	7	NaN
1994	8	NaN
1994	9	234.857619806831
1994	10	280.313897114214
1994	11	255.7160531719
1994	12	243.369923451258
1995	1	273.473134343905
1995	2	278.168681698463
1995	3	299.597220436672
1995	4	325.228255521402
1995	5	285.532862225245
1995	6	NaN
1995	7	NaN
1995	8	NaN
1995	9	NaN
1995	10	222.459194277716
1995	11	238.366237381638
1995	12	253.463149172587
1996	1	277.915960183928
1996	2	246.053609606465
1996	3	277.065548731438
1996	4	321.170576286717
1996	5	325.038422196994
1996	6	258.954547009011
1996	7	NaN
1996	8	NaN
1996	9	205.218986999765
1996	10	229.974076011437
1996	11	283.648024418644
1996	12	296.964214573917
1997	1	298.851134875808
1997	2	316.305481090927
1997	3	319.936076075745
1997	4	343.406825512621
1997	5	347.853407790521
1997	6	305.16069133345
1997	7	NaN
1997	8	NaN
1997	9	194.644982187287
1997	10	205.365754885825
1997	11	269.493811635176
1997	12	259.178339423741
1998	1	271.04668669681
1998	2	302.298143823368
1998	3	332.601041054449
1998	4	325.903558541197
1998	5	284.411285689981
1998	6	NaN
1998	7	NaN
1998	8	197.54830012595
1998	9	222.936362855344
1998	10	247.854121964374
1998	11	285.12682484047
1998	12	272.126632471751
1999	1	270.578288588196
1999	2	267.953619306423
1999	3	296.309538923328
1999	4	297.222653418175
1999	5	312.228475628049
1999	6	NaN
1999	7	NaN
1999	8	NaN
1999	9	211.943891892823
1999	10	256.166047107631
1999	11	269.715906808368
1999	12	265.692677692956
2000	1	251.564445631505
2000	2	285.815756317451
2000	3	320.181582088616
2000	4	327.054628864921
2000	5	338.579704889502
2000	6	NaN
2000	7	NaN
2000	8	NaN
2000	9	263.598914476829
2000	10	312.66056089691
2000	11	322.662183632587
2000	12	329.642774398641
2001	1	311.576227610125
2001	2	307.414025203378
2001	3	323.204103199852
2001	4	339.719340955011
2001	5	345.972974651803
2001	6	NaN
2001	7	NaN
2001	8	NaN
2001	9	245.900105476996
2001	10	240.62800034371
2001	11	279.733630656859
2001	12	268.893544983126
2002	1	263.742187001529
2002	2	284.139702557647
2002	3	309.18836075577
2002	4	313.156926238323
2002	5	314.338311647001
2002	6	NaN
2002	7	NaN
2002	8	NaN
2002	9	247.873332215476
2002	10	277.989206392169
2002	11	312.806232125045
2002	12	310.234385310887
2003	1	316.833230639897
2003	2	318.065980784179
2003	3	338.940235477437
2003	4	354.164642100257
2003	5	359.462112311089
2003	6	NaN
2003	7	NaN
2003	8	NaN
2003	9	204.318903457916
2003	10	229.408117418316
2003	11	241.473107023633
2003	12	280.505920329103
2004	1	294.216863652936
2004	2	307.568239561541
2004	3	308.179746994739
2004	4	331.658480457928
2004	5	386.842960706549
2004	6	NaN
2004	7	NaN
2004	8	NaN
2004	9	196.803188075802
2004	10	288.022330287366
2004	11	268.48588462011
2004	12	255.911391642047
2005	1	284.193571249219
2005	2	287.894210180449
2005	3	314.168521104395
2005	4	334.049640123246
2005	5	358.427179022412
2005	6	NaN
2005	7	NaN
2005	8	NaN
2005	9	221.86331141282
2005	10	249.180892553977
2005	11	242.646492433506
2005	12	257.874650087738
2006	1	282.206326219675
2006	2	281.721057842396
2006	3	293.717209095686
2006	4	310.338922440751
2006	5	311.525926879722
2006	6	250.542322109531
2006	7	NaN
2006	8	NaN
2006	9	229.464025903542
2006	10	251.770106597814
2006	11	280.520408172001
2006	12	272.792642748601
2007	1	272.234236487174
2007	2	320.605987318948
2007	3	305.012592426896
2007	4	332.802587896909
2007	5	313.441381126296
2007	6	NaN
2007	7	NaN
2007	8	NaN
2007	9	251.080081187035
2007	10	283.757837017644
2007	11	275.367709282804
2007	12	269.707861894831
2008	1	280.381954702434
2008	2	284.869440849193
2008	3	293.431720968625
2008	4	310.616188618808
2008	5	347.199070517718
2008	6	NaN
2008	7	NaN
2008	8	NaN
2008	9	268.070762257116
2008	10	262.957120169648
2008	11	289.64546671521
2008	12	309.292563681453
2009	1	299.619974274402
2009	2	293.802230178539
2009	3	316.041375132817
2009	4	350.500963579949
2009	5	341.75550660363
2009	6	NaN
2009	7	NaN
2009	8	NaN
2009	9	223.47342996347
2009	10	279.918283644884
2009	11	248.785117210221
2009	12	257.80243945195
2010	1	281.326626747222
2010	2	308.348109264291
2010	3	308.551695453175
2010	4	322.437491195831
2010	5	323.944231308592
2010	6	NaN
2010	7	NaN
2010	8	NaN
2010	9	191.1465855728
2010	10	254.746432028162
2010	11	255.57543121783
2010	12	264.289349305842
2011	1	276.444408314051
2011	2	275.258692251021
2011	3	319.402813269723
2011	4	317.997159852704
2011	5	323.570223620789
2011	6	NaN
2011	7	NaN
2011	8	NaN
2011	9	219.169515831505
2011	10	233.497542506166
2011	11	231.947162568229
2011	12	234.896233792375
2012	1	258.59167236674
2012	2	279.493431125648
2012	3	301.937932388659
2012	4	351.764858728546
2012	5	327.131436836102
2012	6	NaN
2012	7	NaN
2012	8	NaN
2012	9	219.153119205161
2012	10	217.25267917503
2012	11	244.440703529489
2012	12	259.135892258431
2013	1	252.704082243491
2013	2	280.414995059381
2013	3	313.551990681926
2013	4	304.160101026421
2013	5	311.125593194154
2013	6	NaN
2013	7	NaN
2013	8	NaN
2013	9	237.247696899946
2013	10	249.848168455954
2013	11	242.539937857151
2013	12	256.362951368976
2014	1	279.459108912778
2014	2	309.662973481559
2014	3	324.916974441156
2014	4	339.656842320164
2014	5	279.963664371691
2014	6	261.690216472808
2014	7	NaN
2014	8	NaN
2014	9	231.388148786844
2014	10	276.30942975978
2014	11	313.317538311077
2014	12	311.752870611358
2015	1	308.275565295975
2015	2	323.308765000161
2015	3	320.968603156918
2015	4	325.497163388546
2015	5	331.448425538766
2015	6	NaN
2015	7	NaN
2015	8	195.128479499927
2015	9	237.672300757354
2015	10	269.404390266709
2015	11	263.937527618944
2015	12	275.555126345977
2016	1	290.781949486884
2016	2	316.11661559072
2016	3	335.150859363369
2016	4	333.403442407082
2016	5	314.670453653824
2016	6	NaN
2016	7	NaN
2016	8	NaN
2016	9	206.604959573536
2016	10	205.607736816399
2016	11	227.293881962066
2016	12	240.860691473742
2017	1	244.209024321886
2017	2	257.104488361369
2017	3	277.955572225588
2017	4	312.761548142672
2017	5	308.379562598941
2017	6	NaN
2017	7	NaN
2017	8	NaN
