# Supplementary material for: Seasonal influence of snow conditions on Dall’s sheep productivity in Wrangell-St Elias National Park and Preserve
Source: PLoS One. 2021 Feb 9;16(2):e0244787. doi: 10.1371/journal.pone.0244787 (PMC7872280; doi:10.1371/journal.pone.0244787)
Supplement: S6 Data — (CSV) [file pone.0244787.s007.csv]

yr_no	month_no	snowfall
1980	9	0.0646601000301342
1980	10	0.0551615391500191
1980	11	0.039755961593323
1980	12	0.0239942451518351
1981	1	0.0436290924879793
1981	2	0.0376304212081776
1981	3	0.0272928879199292
1981	4	0.0188619151755457
1981	5	0.0417967540416204
1981	6	0.0588634586676666
1981	7	0.0429557119739775
1981	8	0.0698898832419582
1981	9	0.049304396221378
1981	10	0.0745968567018162
1981	11	0.0342605935012876
1981	12	0.0303470235013145
1982	1	0.00727823949364817
1982	2	0.0271433827617162
1982	3	0.0304232163671327
1982	4	0.0347960263959012
1982	5	0.0352257795819656
1982	6	0.0416555188863384
1982	7	0.0264833864299051
1982	8	0.0244768646795194
1982	9	0.0525818014036266
1982	10	0.0573744865669439
1982	11	0.0286182959606303
1982	12	0.0359286907149546
1983	1	0.0299743924465241
1983	2	0.0202319797614795
1983	3	0.0145622343802307
1983	4	0.0474135381248018
1983	5	0.0420057030147177
1983	6	0.0380930829223131
1983	7	0.0495350117269547
1983	8	0.0741379436597307
1983	9	0.0696479593315391
1983	10	0.0655211913268067
1983	11	0.0186364765333043
1983	12	0.0171352427972532
1984	1	0.047382314054009
1984	2	0.0419378676545427
1984	3	0.0242065957858808
1984	4	0.0340055300295062
1984	5	0.0510437855209635
1984	6	0.0727912450560827
1984	7	0.0422906795172502
1984	8	0.0395908091635689
1984	9	0.0440544926574009
1984	10	0.0403752454948296
1984	11	0.0193946149104797
1984	12	0.0461986610329933
1985	1	0.0572816601446111
1985	2	0.0369768448997697
1985	3	0.0378834340468482
1985	4	0.0438203292981222
1985	5	0.0421068156839837
1985	6	0.0504575294327564
1985	7	0.0458744666276317
1985	8	0.0563716002875794
1985	9	0.0809473903659901
1985	10	0.0347833201632488
1985	11	0.0181031307926441
1985	12	0.062218043052926
1986	1	0.0404385363690064
1986	2	0.0275421662240691
1986	3	0.0254011728671477
1986	4	0.0356268514527839
1986	5	0.0421869338531631
1986	6	0.0477424392314206
1986	7	0.0285811998419408
1986	8	0.0481932319144522
1986	9	0.0343074651468899
1986	10	0.0629134181320618
1986	11	0.0506433943011672
1986	12	0.0680933832715346
1987	1	0.0591086816143323
1987	2	0.0365408889541432
1987	3	0.0122400307173414
1987	4	0.0326205107827724
1987	5	0.0451873954488076
1987	6	0.0827688899758943
1987	7	0.0446386547509263
1987	8	0.0338125032127431
1987	9	0.0851490819324089
1987	10	0.076927626693345
1987	11	0.0489411008695185
1987	12	0.0360457747359806
1988	1	0.0222912484925849
1988	2	0.0478902000389237
1988	3	0.037496104720173
1988	4	0.0272590100494033
1988	5	0.0658820836167257
1988	6	0.0680895519314743
1988	7	0.029099833165143
1988	8	0.0398083944758922
1988	9	0.0497371778581034
1988	10	0.0829419502457581
1988	11	0.0296846440966113
1988	12	0.0522157971653008
1989	1	0.0351291268581986
1989	2	0.00730568428973437
1989	3	0.0190779367236669
1989	4	0.0218716669645589
1989	5	0.0795625442933587
1989	6	0.0444108809275384
1989	7	0.00999063188991146
1989	8	0.0154097181016663
1989	9	0.0714889077275571
1989	10	0.0664888601481753
1989	11	0.0385386622114742
1989	12	0.0634210993974105
1990	1	0.041127813273706
1990	2	0.0422186734052786
1990	3	0.0347980006770119
1990	4	0.024402658108232
1990	5	0.0326315677185198
1990	6	0.0317338358893597
1990	7	0.0143143296800426
1990	8	0.0324194006142642
1990	9	0.10760280579825
1990	10	0.0517102769124971
1990	11	0.0283550128771996
1990	12	0.0530098405613552
1991	1	0.0342549959023505
1991	2	0.0354259369884472
1991	3	0.0395576079092263
1991	4	0.0310418118636373
1991	5	0.0291909628495138
1991	6	0.0506157680221297
1991	7	0.0342339866742082
1991	8	0.0326143782928214
1991	9	0.0645215855744074
1991	10	0.0518271125923883
1991	11	0.0388736328929973
1991	12	0.0464701305554714
1992	1	0.0489239201542642
1992	2	0.0468837514544361
1992	3	0.043532252443906
1992	4	0.0389960724193619
1992	5	0.039126105014087
1992	6	0.0283644870756557
1992	7	0.0357841330403451
1992	8	0.0405800079981628
1992	9	0.0959986056534559
1992	10	0.0417940817224413
1992	11	0.0589605125255585
1992	12	0.0387068176061192
1993	1	0.0457130032049443
1993	2	0.0371883840582633
1993	3	0.01916921465619
1993	4	0.022223701084844
1993	5	0.0386623970762579
1993	6	0.0413028107605758
1993	7	0.0306831804852386
1993	8	0.0391559065931077
1993	9	0.0811462530926697
1993	10	0.0683736220417814
1993	11	0.0619905337866102
1993	12	0.0410421166168927
1994	1	0.0337461178941918
1994	2	0.0124243650981041
1994	3	0.0489945298211553
1994	4	0.0295716436335866
1994	5	0.0621928119031838
1994	6	0.0455018353346252
1994	7	0.0203962490972433
1994	8	0.0337931199086922
1994	9	0.0777784387688126
1994	10	0.0572271493787488
1994	11	0.04834711525107
1994	12	0.0378388895425527
1995	1	0.0289051702156343
1995	2	0.03197522709407
1995	3	0.0283671445765463
1995	4	0.0248018700954233
1995	5	0.0491508239120292
1995	6	0.0384922033091779
1995	7	0.033333805722436
1995	8	0.0321777362297696
1995	9	0.0470980421338381
1995	10	0.0357287621674114
1995	11	0.018551274386283
1995	12	0.02691505215164
1996	1	0.0130744965075937
1996	2	0.0589043205622561
1996	3	0.0391197053222721
1996	4	0.0273978174580352
1996	5	0.0254107483060382
1996	6	0.0328561291780059
1996	7	0.0286098011723599
1996	8	0.0741900463561895
1996	9	0.0475163901531329
1996	10	0.048148348173695
1996	11	0.0208697830108938
1996	12	0.0212185116620741
1997	1	0.037092274656894
1997	2	0.0295422531249636
1997	3	0.0180865213471094
1997	4	0.0226852464480319
1997	5	0.0470460129156166
1997	6	0.0361419919132858
1997	7	0.0232800494504876
1997	8	0.0258999371087296
1997	9	0.0405259467358897
1997	10	0.0525418108362762
1997	11	0.0381861296279114
1997	12	0.0558462014239943
1998	1	0.024579409650542
1998	2	0.0276478299224909
1998	3	0.0218084493510263
1998	4	0.0375904091627716
1998	5	0.0405536305010966
1998	6	0.0281055665449573
1998	7	0.0229126024238714
1998	8	0.0504398884595985
1998	9	0.0655882504984449
1998	10	0.0411385249387049
1998	11	0.0147041156679704
1998	12	0.0226881121105976
1999	1	0.0385293905863499
1999	2	0.0193381404375477
1999	3	0.0253710042711908
1999	4	0.045895317546002
1999	5	0.0678596301339474
1999	6	0.0456721000380423
1999	7	0.027890104327997
1999	8	0.0287660870994029
1999	9	0.0646771691330927
1999	10	0.0781512745182284
1999	11	0.031666062055113
1999	12	0.0825397449285171
2000	1	0.0435918875084962
2000	2	0.0279863354865645
2000	3	0.0250888285492247
2000	4	0.0288359718906265
2000	5	0.0472026505124205
2000	6	0.0366259475062288
2000	7	0.0233034291385984
2000	8	0.0590667362738114
2000	9	0.123427535501355
2000	10	0.0586247744190262
2000	11	0.0408752684036929
2000	12	0.0300703508162064
2001	1	0.0509734171871602
2001	2	0.0384203356821873
2001	3	0.0404221168273879
2001	4	0.0325255960781839
2001	5	0.0620345430455618
2001	6	0.0438468384132218
2001	7	0.0549938177683391
2001	8	0.0141366979887341
2001	9	0.0646050134191492
2001	10	0.0493674245455347
2001	11	0.0198385348922731
2001	12	0.0319643686569933
2002	1	0.0435860752035216
2002	2	0.0244571098216122
2002	3	0.0209528840596605
2002	4	0.031839484215285
2002	5	0.0669638476179096
2002	6	0.0504865562115933
2002	7	0.0296595736551642
2002	8	0.0647500876968645
2002	9	0.065265066685335
2002	10	0.080007156121091
2002	11	0.0625209198134319
2002	12	0.0336330053072874
2003	1	0.030423332532283
2003	2	0.0529969098292516
2003	3	0.023206976537536
2003	4	0.012718584445742
2003	5	0.0586625161756847
2003	6	0.0373586530808617
2003	7	0.0204034047235242
2003	8	0.0539502949179705
2003	9	0.0346720010285148
2003	10	0.0350214178957803
2003	11	0.0530812808498805
2003	12	0.0417114938687365
2004	1	0.0224600436291304
2004	2	0.0369775463340609
2004	3	0.0388139618225955
2004	4	0.0332580159546661
2004	5	0.0369317510095696
2004	6	0.0169686937053085
2004	7	0.0155362622392242
2004	8	0.0091882709272324
2004	9	0.0850494188186521
2004	10	0.075267135740027
2004	11	0.0435848625504619
2004	12	0.0599556278927342
2005	1	0.0376089799965667
2005	2	0.0429696408223358
2005	3	0.0448666943709349
2005	4	0.0244399656699282
2005	5	0.0365119632185746
2005	6	0.0336876353164313
2005	7	0.0589968772620872
2005	8	0.0361288500853332
2005	9	0.0614412447109116
2005	10	0.0378055563483076
2005	11	0.0664881409406734
2005	12	0.0460803364166493
2006	1	0.0219406826595963
2006	2	0.0221681860518161
2006	3	0.0179701535657508
2006	4	0.0384285533598351
2006	5	0.0365423850722152
2006	6	0.052200249605425
2006	7	0.0159930619766216
2006	8	0.0772418251467787
2006	9	0.0670092040239488
2006	10	0.0695853044923065
2006	11	0.00677855685365422
2006	12	0.0357508805440581
2007	1	0.0387239972008073
2007	2	0.00601245419914991
2007	3	0.0216042872774111
2007	4	0.0170450919643819
2007	5	0.0595232777613164
2007	6	0.0113394136716639
2007	7	0.0191160623598588
2007	8	0.0100502127991694
2007	9	0.0740065502952569
2007	10	0.0427212515895059
2007	11	0.0372797767136188
2007	12	0.0289717488066578
2008	1	0.031573174490438
2008	2	0.0296873602104327
2008	3	0.0347648264367189
2008	4	0.0417186823479805
2008	5	0.0360717131272783
2008	6	0.0461177696326966
2008	7	0.0666100442587454
2008	8	0.0568631413716307
2008	9	0.0732517371412584
2008	10	0.0580521228096425
2008	11	0.0343263099411966
2008	12	0.0293113367568401
2009	1	0.0494767330639325
2009	2	0.0262603824254438
2009	3	0.0302321529353105
2009	4	0.0191825042279233
2009	5	0.0458305347751333
2009	6	0.049572469880443
2009	7	0.00864466183371113
2009	8	0.0568039058219472
2009	9	0.0408491189140463
2009	10	0.0360953506426202
2009	11	0.0421270017972494
2009	12	0.0330435318248058
2010	1	0.0278082849510454
2010	2	0.0264341150011178
2010	3	0.027315055320226
2010	4	0.0297173005218395
2010	5	0.03542910507763
2010	6	0.0777025023677781
2010	7	0.0491897497632646
2010	8	0.0316137245227517
2010	9	0.0571828351436985
2010	10	0.0468789371745305
2010	11	0.049558409832547
2010	12	0.0272078930801461
2011	1	0.0294651738561789
2011	2	0.0421967269590615
2011	3	0.0136654950562818
2011	4	0.0334967973755602
2011	5	0.0380387488634444
2011	6	0.0381416883696449
2011	7	0.0312045546704914
2011	8	0.0521480577570964
2011	9	0.0445550436029817
2011	10	0.0495095209322232
2011	11	0.0527513091923902
2011	12	0.0763759538547617
2012	1	0.0359559751446716
2012	2	0.0388954079676546
2012	3	0.0243064481725658
2012	4	0.019914628279044
2012	5	0.0587394752093822
2012	6	0.0490498515313332
2012	7	0.0529825033413029
2012	8	0.0337406778519954
2012	9	0.0916271824157569
2012	10	0.0409027317809142
2012	11	0.0182250234902537
2012	12	0.0316095265477373
2013	1	0.0648753833596971
2013	2	0.0391883451383823
2013	3	0.0308754642304273
2013	4	0.0351556441348912
2013	5	0.0703590363628195
2013	6	0.0111564572562022
2013	7	0.0310293303045782
2013	8	0.036840113605226
2013	9	0.0694877067937251
2013	10	0.0831629318590664
2013	11	0.0473727708015112
2013	12	0.0293657776115964
2014	1	0.0712837675461907
2014	2	0.0120070361130933
2014	3	0.0173751077228175
2014	4	0.0200078588611623
2014	5	0.0281456165241176
2014	6	0.0597302162654221
2014	7	0.0265092228201022
2014	8	0.0370761626642059
2014	9	0.0747379355712563
2014	10	0.0490435891664949
2014	11	0.0217257469834717
2014	12	0.0422966511582791
2015	1	0.0368653700584344
2015	2	0.0293855463428226
2015	3	0.02949213785484
2015	4	0.0345267583005538
2015	5	0.0179391800331535
2015	6	0.0358687121346734
2015	7	0.0171836215058198
2015	8	0.0506499818598579
2015	9	0.0744713029893583
2015	10	0.0406834984001209
2015	11	0.0595796750163007
2015	12	0.0290026245574677
2016	1	0.028536047008315
2016	2	0.0239963466550264
2016	3	0.037447563733393
2016	4	0.0288982005296197
2016	5	0.0442706323234465
2016	6	0.0353670468880235
2016	7	0.0166171054261748
2016	8	0.0224346527945671
2016	9	0.0452032859370933
2016	10	0.010038556646947
2016	11	0.0264498381340915
2016	12	0.0382506259424489
2017	1	0.0343440810860439
2017	2	0.0257104083057168
2017	3	0.0176565977602307
2017	4	0.0196789298080637
2017	5	0.0432615096762584
2017	6	0.0456849709653589
2017	7	0.0330400104709179
2017	8	0.0395256625678859
