# Supplementary material for: Seasonal influence of snow conditions on Dall’s sheep productivity in Wrangell-St Elias National Park and Preserve
Source: PLoS One. 2021 Feb 9;16(2):e0244787. doi: 10.1371/journal.pone.0244787 (PMC7872280; doi:10.1371/journal.pone.0244787)
Supplement: S7 Data — (CSV) [file pone.0244787.s008.csv]

yr_no	month_no	percent_area_month_av
1980	9	95.5818219767923
1980	10	79.3889133770475
1980	11	67.277148680318
1980	12	58.0704360227598
1981	1	70.2188431120821
1981	2	64.2278913764772
1981	3	61.9023324660933
1981	4	60.0784680622916
1981	5	52.3738354378391
1981	6	69.575164161428
1981	7	80.8821377338565
1981	8	85.2142501393014
1981	9	88.0361645275279
1981	10	69.9614933714937
1981	11	58.9035099125917
1981	12	53.2634177822379
1982	1	53.3278116843945
1982	2	43.4774691423004
1982	3	47.9353327329833
1982	4	53.3337690076828
1982	5	40.0754390643419
1982	6	58.7349572872425
1982	7	85.9101452630493
1982	8	91.3445883448521
1982	9	90.5296844272872
1982	10	86.6980719323447
1982	11	78.7197175763258
1982	12	76.7435297035077
1983	1	75.0068282059102
1983	2	69.693960362716
1983	3	52.4989469709386
1983	4	57.0759604896713
1983	5	46.098810469203
1983	6	73.7102805587212
1983	7	91.9054057772011
1983	8	89.6464866194376
1983	9	80.8660050195909
1983	10	75.0278145733543
1983	11	71.0413328256393
1983	12	69.3611748459327
1984	1	61.7531218888694
1984	2	56.3175099306963
1984	3	39.6063627757771
1984	4	41.158100219771
1984	5	25.9478987829821
1984	6	49.1680864982518
1984	7	78.9875695353578
1984	8	88.0307858566425
1984	9	85.3577008664362
1984	10	78.2404927141316
1984	11	72.0891985436918
1984	12	59.8305761693602
1985	1	58.0001630982349
1985	2	43.1230510757362
1985	3	51.2921577046782
1985	4	45.474121499351
1985	5	36.1518380463353
1985	6	60.2384205648963
1985	7	84.2143646006187
1985	8	84.7118099147938
1985	9	83.4422763718018
1985	10	73.7628373981801
1985	11	67.9031860465065
1985	12	67.520055629792
1986	1	65.7768147147047
1986	2	61.2955060984724
1986	3	57.8884960912245
1986	4	50.9412077470901
1986	5	33.4390811636575
1986	6	55.4836663241288
1986	7	88.1856345303271
1986	8	90.1430499727012
1986	9	85.5072149672811
1986	10	86.2923806686989
1986	11	78.4353733784746
1986	12	71.0109988915042
1987	1	65.6353073131489
1987	2	59.5492799608122
1987	3	61.501104785109
1987	4	57.6691155566195
1987	5	38.2289033175304
1987	6	51.5621392766428
1987	7	80.1337293667665
1987	8	88.3713303246707
1987	9	87.6619224841974
1987	10	60.4068042552936
1987	11	58.5454611735244
1987	12	54.3534956552992
1988	1	58.009051543323
1988	2	51.3342523118775
1988	3	51.8974152113433
1988	4	45.4210314679136
1988	5	44.2160282800551
1988	6	64.3783671681145
1988	7	86.9132725458626
1988	8	90.5537727157906
1988	9	90.1986341609146
1988	10	74.0711859906919
1988	11	56.4642959313573
1988	12	70.0391338963155
1989	1	64.0478357528927
1989	2	63.7397154100208
1989	3	64.1859099602664
1989	4	54.3553942374954
1989	5	52.9965213525641
1989	6	62.6077599380987
1989	7	88.4218172090407
1989	8	93.9878445565835
1989	9	91.8912956932923
1989	10	83.359036757571
1989	11	63.3916781309037
1989	12	66.325798812971
1990	1	61.7352008733736
1990	2	52.5343172143033
1990	3	54.1731088354177
1990	4	47.659175068402
1990	5	46.083776262349
1990	6	80.6141096694587
1990	7	91.8600213593724
1990	8	94.3565666001704
1990	9	85.8960365415192
1990	10	63.4454693571178
1990	11	46.2014553746099
1990	12	31.2462768073901
1991	1	38.7633565719995
1991	2	52.0758850722821
1991	3	45.554163037272
1991	4	36.8468646895498
1991	5	25.4336897581171
1991	6	60.1386066823109
1991	7	91.5983414058212
1991	8	91.774436732975
1991	9	91.0486859417001
1991	10	77.3549007050761
1991	11	55.424516862709
1991	12	43.9565984023902
1992	1	47.6477596977464
1992	2	36.2732882177368
1992	3	48.3822804071674
1992	4	49.843186130974
1992	5	41.2212697737518
1992	6	61.1819733958571
1992	7	88.1751542533501
1992	8	89.8805160228528
1992	9	70.218744088666
1992	10	60.6735694663928
1992	11	70.3296387703936
1992	12	65.8915234112974
1993	1	60.3135616268359
1993	2	59.2678246459011
1993	3	49.0233025043538
1993	4	30.7140924869959
1993	5	43.8417950563338
1993	6	78.4474811242977
1993	7	87.8146602597297
1993	8	92.3701174348163
1993	9	89.8307716348435
1993	10	83.3620225179248
1993	11	74.6746479540088
1993	12	73.4092657221525
1994	1	67.5457959816613
1994	2	66.3960468459162
1994	3	60.9581158699164
1994	4	54.8959016158406
1994	5	49.4278450676906
1994	6	64.7693448858167
1994	7	85.1323460863662
1994	8	93.2344993595135
1994	9	87.0967283746035
1994	10	61.4394879842613
1994	11	61.4209074340937
1994	12	77.7017651759283
1995	1	75.1020434152357
1995	2	60.859594382735
1995	3	62.9109042441917
1995	4	55.0990859063127
1995	5	56.666472563562
1995	6	79.1321255817975
1995	7	93.0234891358872
1995	8	92.7459252814332
1995	9	89.2976507149838
1995	10	92.8511238580515
1995	11	90.3483305336811
1995	12	87.5785098478787
1996	1	78.2313482852668
1996	2	77.1480310987784
1996	3	71.3171189193716
1996	4	61.3669838420387
1996	5	43.1778785445606
1996	6	72.7697996764896
1996	7	89.9058885324883
1996	8	90.1776077825608
1996	9	87.2956492803705
1996	10	86.3195816338825
1996	11	76.1094436194047
1996	12	62.1408039409283
1997	1	52.4318060832114
1997	2	51.6656422603611
1997	3	53.1622073898386
1997	4	37.2533199607982
1997	5	31.7237252712412
1997	6	70.1440837312752
1997	7	94.2996005297875
1997	8	95.8176467084433
1997	9	94.7745618638682
1997	10	90.0659171131845
1997	11	75.756909717383
1997	12	66.1229219898475
1998	1	68.1222563890055
1998	2	62.1018211918164
1998	3	46.3334077694002
1998	4	49.4248342825922
1998	5	63.8356165974804
1998	6	81.8430025253552
1998	7	93.2146939592411
1998	8	93.310543750198
1998	9	88.5500157487386
1998	10	81.1468722837352
1998	11	73.8473112557579
1998	12	66.7296573188204
1999	1	60.8692378724083
1999	2	69.1229403788862
1999	3	66.0675111822426
1999	4	58.387680374182
1999	5	42.2725456689578
1999	6	58.4012329584089
1999	7	90.0411168025794
1999	8	94.2692868879237
1999	9	93.4650092369631
1999	10	80.547822921437
1999	11	73.2527402471741
1999	12	67.4056093703485
2000	1	69.0464029966364
2000	2	65.6331143533183
2000	3	57.6327532403943
2000	4	50.4889244245042
2000	5	41.9928285392054
2000	6	65.6121080125625
2000	7	89.9246377307912
2000	8	90.2787708502282
2000	9	71.0535228161101
2000	10	46.8059258566438
2000	11	42.9907065771045
2000	12	40.0638574117876
2001	1	46.1253919106244
2001	2	44.6093253808157
2001	3	44.2072710535417
2001	4	41.5348762873788
2001	5	31.6489371370744
2001	6	60.2830216150048
2001	7	87.5068472971372
2001	8	93.1593347786163
2001	9	86.7276588527583
2001	10	72.8927894124078
2001	11	68.7326144262002
2001	12	67.3001160897183
2002	1	67.3780427140553
2002	2	63.4768175360577
2002	3	59.3870165157506
2002	4	54.6201664320471
2002	5	49.3577205707337
2002	6	69.9600046501568
2002	7	90.2544868094249
2002	8	88.4751478795691
2002	9	80.2354775402093
2002	10	66.8125358310065
2002	11	56.6122496067261
2002	12	56.6683892152013
2003	1	46.3562613126276
2003	2	46.0775328549108
2003	3	40.1156543307798
2003	4	33.4917698670282
2003	5	29.9856986811522
2003	6	63.7315574713372
2003	7	89.0226778178936
2003	8	92.1866028803854
2003	9	88.1113405810874
2003	10	85.6932065411986
2003	11	72.0281774608321
2003	12	54.3958706504081
2004	1	50.3999015129308
2004	2	50.9355366988686
2004	3	55.1407210581139
2004	4	45.5002152809222
2004	5	45.2173572230587
2004	6	82.446813831238
2004	7	96.5668337824845
2004	8	97.6202263838779
2004	9	95.7805294910412
2004	10	62.9465290116417
2004	11	72.5225100266228
2004	12	67.1145601184461
2005	1	63.639690056564
2005	2	52.9780501102348
2005	3	49.2563983198774
2005	4	42.2600362365472
2005	5	53.8205417343796
2005	6	76.5092615253093
2005	7	92.7875301740877
2005	8	91.557358188053
2005	9	90.2915817268397
2005	10	81.1289319081218
2005	11	75.1728571323781
2005	12	75.0534516712632
2006	1	67.995368027338
2006	2	68.9562211105752
2006	3	67.4044757279087
2006	4	63.0995695937537
2006	5	52.3825603974899
2006	6	76.7820403474459
2006	7	90.7613863143458
2006	8	90.800358231011
2006	9	79.18279717603
2006	10	72.6819039539835
2006	11	70.2314653351036
2006	12	66.3244995339697
2007	1	59.3414298922496
2007	2	61.5239017076752
2007	3	59.2416736597921
2007	4	52.943084703318
2007	5	45.5601302557315
2007	6	76.1373201092831
2007	7	93.5224187257424
2007	8	96.8029196606102
2007	9	90.3545122192207
2007	10	76.225300227561
2007	11	72.2631659788124
2007	12	70.7120313515162
2008	1	59.0368371625459
2008	2	58.8091525369711
2008	3	60.9290907514331
2008	4	53.0645689391307
2008	5	41.6583889615838
2008	6	67.3017998463137
2008	7	85.0416998647868
2008	8	83.6332900319207
2008	9	80.1362549299554
2008	10	73.3518758803072
2008	11	59.1538537285611
2008	12	41.0757720368528
2009	1	52.1596049813238
2009	2	54.0637842489814
2009	3	46.3683549327353
2009	4	34.1358477078083
2009	5	29.0258778302153
2009	6	72.0002654057006
2009	7	90.4713179750668
2009	8	93.1639166731075
2009	9	84.7528737280143
2009	10	65.4596508153266
2009	11	66.795481790257
2009	12	76.0678013688937
2010	1	62.00778272424
2010	2	55.847534904041
2010	3	59.3808944163506
2010	4	50.2158833086266
2010	5	50.6101523897236
2010	6	79.9899172507704
2010	7	84.5870102946995
2010	8	90.7562429764451
2010	9	83.3597494250099
2010	10	84.4060899960228
2010	11	75.7695665017995
2010	12	72.9558969423082
2011	1	71.0809706586448
2011	2	55.7130696684248
2011	3	61.3135246059888
2011	4	57.0192072371733
2011	5	49.3727762888294
2011	6	80.8000870459568
2011	7	88.5252109924768
2011	8	88.2800989973158
2011	9	86.7024053002897
2011	10	84.3072114222284
2011	11	76.7899936271512
2011	12	72.2987306581939
2012	1	66.2717518180925
2012	2	64.7359869779666
2012	3	60.5851001824777
2012	4	47.2134690947954
2012	5	48.0320946005901
2012	6	67.7227412896806
2012	7	81.0236494376607
2012	8	87.4341328466745
2012	9	86.8723538618196
2012	10	85.3864648384449
2012	11	83.1764216598615
2012	12	79.3782287432739
2013	1	73.9946317835782
2013	2	65.1885009217275
2013	3	63.775669068992
2013	4	62.1858071078492
2013	5	42.9733109378362
2013	6	83.2707896130789
2013	7	92.7939426752512
2013	8	93.6967071085899
2013	9	87.2376267929055
2013	10	80.2612114387061
2013	11	76.5107930540172
2013	12	71.7149198595462
2014	1	63.6121556671334
2014	2	61.1840471359
2014	3	55.7865509178298
2014	4	48.3170455588668
2014	5	49.7446862984425
2014	6	63.515073999066
2014	7	82.5192572400548
2014	8	90.5482679890287
2014	9	82.8418593247537
2014	10	77.5330976805482
2014	11	68.40836156881
2014	12	47.9449934316499
2015	1	54.3884234585168
2015	2	47.8881765570936
2015	3	50.9629389054276
2015	4	52.759930318778
2015	5	50.6908389063762
2015	6	83.2124003589423
2015	7	92.9211623100415
2015	8	92.6073111418918
2015	9	86.2933293144597
2015	10	71.0039345997159
2015	11	63.241817268842
2015	12	66.9183517802629
2016	1	63.7939837402116
2016	2	54.8973364898415
2016	3	46.4026739678116
2016	4	45.1331596415289
2016	5	46.6342338806747
2016	6	70.8850168701555
2016	7	90.43709143833
2016	8	95.0325767320513
2016	9	93.9870804772768
2016	10	93.4460968400395
2016	11	91.9545107076974
2016	12	74.8815660941185
2017	1	75.1140251768864
2017	2	79.6520327399747
2017	3	78.645388061833
2017	4	65.1622853609195
2017	5	53.6472127529139
2017	6	74.4522673182221
2017	7	90.5257930436559
2017	8	95.2859533462898
