# Supplementary material for: Seasonal influence of snow conditions on Dall’s sheep productivity in Wrangell-St Elias National Park and Preserve
Source: PLoS One. 2021 Feb 9;16(2):e0244787. doi: 10.1371/journal.pone.0244787 (PMC7872280; doi:10.1371/journal.pone.0244787)
Supplement: S8 Data — (CSV) [file pone.0244787.s009.csv]

yr_no	month_no	tair_month_av
1980	9	-2.978133411
1980	10	-7.033267403
1980	11	-12.02457751
1980	12	-21.32369849
1981	1	-10.12472428
1981	2	-13.85878537
1981	3	-11.48986667
1981	4	-11.91980769
1981	5	-0.727142497
1981	6	0.904521929
1981	7	2.70127902
1981	8	2.228871105
1981	9	-3.048964889
1981	10	-8.440012832
1981	11	-14.13250933
1981	12	-16.68978225
1982	1	-23.72362649
1982	2	-20.8393719
1982	3	-15.39352964
1982	4	-11.59191533
1982	5	-5.118477846
1982	6	1.211728419
1982	7	3.944528876
1982	8	2.816997736
1982	9	-1.613231669
1982	10	-12.28742714
1982	11	-13.8772633
1982	12	-13.85314017
1983	1	-17.67706752
1983	2	-13.91296475
1983	3	-11.95827406
1983	4	-7.752662394
1983	5	-2.545447328
1983	6	2.289981977
1983	7	4.428474822
1983	8	1.818013987
1983	9	-4.49313284
1983	10	-9.590171715
1983	11	-11.62965119
1983	12	-13.42817484
1984	1	-15.15333088
1984	2	-15.83259466
1984	3	-9.537200086
1984	4	-9.002856181
1984	5	-3.45134968
1984	6	0.99113235
1984	7	2.882752772
1984	8	1.927128362
1984	9	-1.587665626
1984	10	-9.733513535
1984	11	-15.04993452
1984	12	-16.49174213
1985	1	-10.23412775
1985	2	-20.05532343
1985	3	-14.38524114
1985	4	-12.4006716
1985	5	-4.984848906
1985	6	-0.339133113
1985	7	3.881738593
1985	8	1.427898351
1985	9	-3.301700562
1985	10	-12.53128405
1985	11	-16.67634554
1985	12	-10.32770376
1986	1	-13.46621591
1986	2	-14.69495116
1986	3	-15.69686509
1986	4	-13.165734
1986	5	-4.424043365
1986	6	0.868178859
1986	7	4.634799807
1986	8	1.010189873
1986	9	-0.904246571
1986	10	-6.457820674
1986	11	-14.25554616
1986	12	-11.09872383
1987	1	-13.27941298
1987	2	-14.07256117
1987	3	-14.68696501
1987	4	-9.465379521
1987	5	-3.023936557
1987	6	0.194851442
1987	7	3.928652914
1987	8	2.963255395
1987	9	-2.922529578
1987	10	-7.617419806
1987	11	-11.94418269
1987	12	-14.65405423
1988	1	-14.26729478
1988	2	-14.70207472
1988	3	-12.31202293
1988	4	-8.898657523
1988	5	-2.549466002
1988	6	1.675712058
1988	7	4.415996982
1988	8	2.558206451
1988	9	-2.639977871
1988	10	-8.164845045
1988	11	-14.52803397
1988	12	-14.54060422
1989	1	-23.25558646
1989	2	-11.67944318
1989	3	-16.95603889
1989	4	-6.750787376
1989	5	-2.326585023
1989	6	1.282425108
1989	7	5.550491081
1989	8	4.602126247
1989	9	-0.909967092
1989	10	-9.566161045
1989	11	-17.50469584
1989	12	-11.79511681
1990	1	-18.23524702
1990	2	-21.40978074
1990	3	-11.60450755
1990	4	-6.31007597
1990	5	-1.127088128
1990	6	2.829237109
1990	7	4.968655603
1990	8	4.417638365
1990	9	-1.576874081
1990	10	-11.23018053
1990	11	-22.33067115
1990	12	-17.74189014
1991	1	-15.72997207
1991	2	-14.19572633
1991	3	-13.39054729
1991	4	-8.06459331
1991	5	-2.804760769
1991	6	2.464023296
1991	7	3.349517469
1991	8	1.219879976
1991	9	-1.251545358
1991	10	-10.13619567
1991	11	-13.55876922
1991	12	-16.12324679
1992	1	-13.60981877
1992	2	-16.80429574
1992	3	-13.77053682
1992	4	-10.47744782
1992	5	-5.87333021
1992	6	1.967007173
1992	7	3.761239828
1992	8	1.778427848
1992	9	-8.52891462
1992	10	-11.8619729
1992	11	-11.94112597
1992	12	-17.46278406
1993	1	-16.78537402
1993	2	-13.04558871
1993	3	-13.01275099
1993	4	-6.878787002
1993	5	-1.077188998
1993	6	2.433483434
1993	7	5.297597725
1993	8	2.977209186
1993	9	-2.087876175
1993	10	-6.456937943
1993	11	-13.51537846
1993	12	-12.89116228
1994	1	-15.04111205
1994	2	-22.58092843
1994	3	-13.85973266
1994	4	-7.043102112
1994	5	-3.482468013
1994	6	1.62519595
1994	7	4.193313291
1994	8	5.364130292
1994	9	-3.080053867
1994	10	-8.887005734
1994	11	-19.30958222
1994	12	-15.57444953
1995	1	-13.75777692
1995	2	-16.33930569
1995	3	-17.44228864
1995	4	-7.089826965
1995	5	-1.363678896
1995	6	2.297834261
1995	7	3.919436655
1995	8	2.818754839
1995	9	1.429342523
1995	10	-7.196760345
1995	11	-17.06882053
1995	12	-16.57477291
1996	1	-20.16024556
1996	2	-15.89118899
1996	3	-13.82877583
1996	4	-9.023756034
1996	5	-2.765404562
1996	6	1.440021492
1996	7	4.117071519
1996	8	1.843092038
1996	9	-3.286040053
1996	10	-12.67555368
1996	11	-12.65650056
1996	12	-17.69266365
1997	1	-16.9229141
1997	2	-11.66301363
1997	3	-17.52648369
1997	4	-8.378563689
1997	5	-2.608539867
1997	6	2.804981102
1997	7	5.926989423
1997	8	4.395902137
1997	9	-0.009867231
1997	10	-11.49575695
1997	11	-11.13429028
1997	12	-14.59803242
1998	1	-15.75739218
1998	2	-10.85214397
1998	3	-10.81521844
1998	4	-8.257694098
1998	5	-2.957022947
1998	6	2.433279453
1998	7	4.015302067
1998	8	1.574852051
1998	9	-2.244020677
1998	10	-9.323473511
1998	11	-12.46508036
1998	12	-16.07393639
1999	1	-19.02523471
1999	2	-19.49183479
1999	3	-15.79473226
1999	4	-9.894812039
1999	5	-5.068763869
1999	6	2.685271628
1999	7	4.062824759
1999	8	4.063420857
1999	9	-2.257886186
1999	10	-9.352482038
1999	11	-14.21131019
1999	12	-15.60283812
2000	1	-18.2679546
2000	2	-11.4234335
2000	3	-11.98765609
2000	4	-8.999813606
2000	5	-4.574915542
2000	6	2.139658564
2000	7	3.576904495
2000	8	1.07088048
2000	9	-3.568817387
2000	10	-9.68004047
2000	11	-10.89864884
2000	12	-13.00173737
2001	1	-11.9334835
2001	2	-13.22673001
2001	3	-14.64609258
2001	4	-9.049350222
2001	5	-5.190247598
2001	6	2.857678955
2001	7	3.53046468
2001	8	3.875131322
2001	9	-1.444012292
2001	10	-9.939987637
2001	11	-13.29781355
2001	12	-17.46540661
2002	1	-14.16239151
2002	2	-15.4525773
2002	3	-16.84902097
2002	4	-12.46295697
2002	5	-2.801392969
2002	6	1.618711818
2002	7	4.261203651
2002	8	2.64139513
2002	9	-1.322467622
2002	10	-5.610683117
2002	11	-8.201988681
2002	12	-12.23972972
2003	1	-11.69169411
2003	2	-11.32704797
2003	3	-16.72262648
2003	4	-8.248217359
2003	5	-3.45707944
2003	6	1.875000565
2003	7	4.985452181
2003	8	2.714971591
2003	9	-3.03989093
2003	10	-5.382243195
2003	11	-15.04595555
2003	12	-15.29418113
2004	1	-20.59408183
2004	2	-11.93561914
2004	3	-14.09756233
2004	4	-7.999783414
2004	5	0.34674866
2004	6	6.344629238
2004	7	6.626195734
2004	8	7.477482135
2004	9	-3.418634348
2004	10	-8.137118727
2004	11	-12.02577721
2004	12	-14.22006339
2005	1	-15.5431967
2005	2	-14.94443168
2005	3	-11.14996348
2005	4	-6.852778442
2005	5	0.082447367
2005	6	3.096086978
2005	7	3.549512094
2005	8	4.96887431
2005	9	-0.989650124
2005	10	-8.348781479
2005	11	-14.93733613
2005	12	-10.57634083
2006	1	-16.63792985
2006	2	-14.82540654
2006	3	-17.75701169
2006	4	-10.2168149
2006	5	-2.943166061
2006	6	1.560799758
2006	7	4.561921986
2006	8	1.961211076
2006	9	-0.892456684
2006	10	-7.214563367
2006	11	-23.46702288
2006	12	-14.11518902
2007	1	-15.43814981
2007	2	-18.59325239
2007	3	-21.9894588
2007	4	-7.962622282
2007	5	-2.740229767
2007	6	3.492129903
2007	7	5.177146181
2007	8	5.098696244
2007	9	-1.694138496
2007	10	-9.549744549
2007	11	-10.96494699
2007	12	-16.48465447
2008	1	-17.61562883
2008	2	-18.03066835
2008	3	-13.81115375
2008	4	-9.216226377
2008	5	-3.216979192
2008	6	1.07356151
2008	7	2.341131094
2008	8	1.467660365
2008	9	-2.360107256
2008	10	-10.71125238
2008	11	-13.46963968
2008	12	-16.83070677
2009	1	-18.03187782
2009	2	-17.06925101
2009	3	-16.80508531
2009	4	-9.224654194
2009	5	-1.881191792
2009	6	2.073782276
2009	7	6.191674927
2009	8	2.837058275
2009	9	-0.807885521
2009	10	-6.607863209
2009	11	-15.34413559
2009	12	-11.19777984
2010	1	-14.33457797
2010	2	-11.7442627
2010	3	-13.45542935
2010	4	-8.989750134
2010	5	-1.230663737
2010	6	1.039734823
2010	7	3.211850731
2010	8	3.660806659
2010	9	-0.969724919
2010	10	-8.497317471
2010	11	-12.26914093
2010	12	-19.09426334
2011	1	-16.39026461
2011	2	-18.68509783
2011	3	-17.49457937
2011	4	-9.45546247
2011	5	-2.479460234
2011	6	1.737323013
2011	7	3.700948326
2011	8	1.381622833
2011	9	-1.918820896
2011	10	-8.244725308
2011	11	-18.64549464
2011	12	-13.79094163
2012	1	-21.31309513
2012	2	-13.10802238
2012	3	-15.3438455
2012	4	-6.758521156
2012	5	-4.117300764
2012	6	1.763417015
2012	7	2.700736052
2012	8	2.558998714
2012	9	-2.355815327
2012	10	-10.725596
2012	11	-17.03369128
2012	12	-19.92079665
2013	1	-14.38210788
2013	2	-13.17698302
2013	3	-15.78647943
2013	4	-14.21443823
2013	5	-3.109733214
2013	6	4.861159081
2013	7	4.740134946
2013	8	4.28436584
2013	9	-1.764237461
2013	10	-5.744378381
2013	11	-15.74831631
2013	12	-14.68148963
2014	1	-9.048123623
2014	2	-16.72431861
2014	3	-14.62847192
2014	4	-8.371388324
2014	5	-1.102819636
2014	6	0.192147448
2014	7	3.488667858
2014	8	2.984271439
2014	9	-1.494784983
2014	10	-8.56682079
2014	11	-9.990088631
2014	12	-11.18328881
2015	1	-12.67293334
2015	2	-13.433726
2015	3	-13.00894261
2015	4	-8.900966312
2015	5	0.922993079
2015	6	2.485561045
2015	7	4.266445665
2015	8	2.42923371
2015	9	-3.265030156
2015	10	-5.416301641
2015	11	-13.85878227
2015	12	-13.62682921
2016	1	-10.43654202
2016	2	-12.00559474
2016	3	-9.575737786
2016	4	-5.278080408
2016	5	-0.617696704
2016	6	2.419198918
2016	7	5.011398107
2016	8	3.828400562
2016	9	-1.018142218
2016	10	-7.872662777
2016	11	-11.74581386
2016	12	-15.34868089
2017	1	-14.22872347
2017	2	-14.38035978
2017	3	-21.06448184
2017	4	-7.431957238
2017	5	-2.956491928
2017	6	2.288359592
2017	7	4.868682297
2017	8	3.543052934
