# Supplementary material for: Seasonal influence of snow conditions on Dall’s sheep productivity in Wrangell-St Elias National Park and Preserve
Source: PLoS One. 2021 Feb 9;16(2):e0244787. doi: 10.1371/journal.pone.0244787 (PMC7872280; doi:10.1371/journal.pone.0244787)
Supplement: S1 File — (PY) [file pone.0244787.s010.py]

#!/usr/bin/env python
# coding: utf-8

# In[1]:

### Import packages
import pandas as pd
import numpy as np


# In[2]:

### Get the sheep data
sheep_csv = 'S2_N_WRST_sheep_surveys.csv'
sheep = pd.read_csv(sheep_csv)
sheep.head()


# In[3]:

### Remove data from Klein Creek
sheep = sheep[~sheep['Survey unit name'].isin(['Klein Creek'])]
sheep.head()


# In[4]:

### Get the snow depth data
snod_csv = 'S5_snod.csv'
snod = pd.read_csv(snod_csv)
snod.rename(columns={'yr_no':'Year'}, inplace=True)
snod.head()


# In[5]:

# First add a snow_year column to the sheep data and drop the year column
sheep['snow_year'] = sheep['Year']
sheep = sheep.drop('Year', axis=1)
sheep.head()

# Function for the snod dataframe that does the same thing
snod['snow_year'] = np.where(snod['month_no'].isin([9, 10, 11, 12]), snod['Year']+1, snod['Year'])
# Then drop the year column here
snod = snod.drop(['Year'], axis=1)
snod.head()


# In[6]:

# Get seasonal averages/counts for the different columns
# Sep, Oct, Noc = Fall; Dec, Jan, Feb = Winter; Mar, Apr, May = Spring

# Dictionary of month to season
season_from_month = {
    9 : 'Fall',
    10 : 'Fall',
    11 : 'Fall',
    12 : 'Winter',
    1 : 'Winter',
    2 : 'Winter',
    3 : 'Spring',
    4 : 'Spring',
    5 : 'Spring',
    6 : 'Summer',
    7 : 'Summer',
    8 : 'Summer' 
}

# Create a season column using this dictionary
snod['season'] = snod['month_no'].replace(season_from_month)
snod.head()


# In[7]:

# Create a new dataframe by seasonal average
snod_season = snod.groupby(['snow_year','season'])['snod_month_av'].mean().reset_index()
snod_season.head()


# In[8]:

### Combine the sheep survey and seasonal snow depth tables
sheepSnow_season = pd.merge(sheep, snod_season, on = 'snow_year')
sheepSnow_season.head()


# In[9]:

### Put snow season as the first column
# get a list of columns
cols = list(sheepSnow_season)
# move the column to head of list using index, pop and insert
cols.insert(0, cols.pop(cols.index('snow_year')))
# use ix to reorder
sheepSnow_season = sheepSnow_season.loc[:, cols]
sheepSnow_season.head()


# In[10]:

### Get the rest of the snow vars as dataframes
sden_csv = 'S6_sden.csv'
sden = pd.read_csv(sden_csv)

spre_csv = 'S7_spre.csv'
spre = pd.read_csv(spre_csv)

forage_csv = 'S8_forage.csv'
forage = pd.read_csv(forage_csv)


# In[11]:

### Change the year column name in each
snow_dfs = [sden, forage, spre]

[df.rename(columns={'yr_no':'Year'}, inplace=True) for df in snow_dfs]

### Add the snow season in and drop the Year coulmn
for df in snow_dfs:
    df['snow_year'] = np.where(df['month_no'].isin([9, 10, 11, 12]), df['Year']+1, df['Year'])
    df = df.drop(['Year'], axis=1, inplace=True)


# In[12]:

### Add the season to each as a new column
for df in snow_dfs:
    df['season'] = df['month_no'].replace(season_from_month)


# In[13]:

### Create seasonal average dfs for each
sden_season = sden.groupby(['snow_year','season'])['sden_month_av'].mean().reset_index()
forage_season = forage.groupby(['snow_year','season'])['percent_area_month_av'].mean().reset_index()
spre_season = spre.groupby(['snow_year','season'])['snowfall'].sum().reset_index() # Note summing for this variable!!!


# In[14]:

### Add the data to sheepSnow
sheepSnow_season = pd.merge(sheepSnow_season, sden_season, on = ['season', 'snow_year'])
sheepSnow_season = pd.merge(sheepSnow_season, forage_season, on = ['season', 'snow_year'])
sheepSnow_season = pd.merge(sheepSnow_season, spre_season, on = ['season', 'snow_year'])

sheepSnow_season.head()


# In[15]:

### Drop columns that aren't needed
sheepSnow_season = sheepSnow_season.drop(['Survey agency', 'Partial Survey', 'Combined Survey', 'Comments'], axis=1)
sheepSnow_season.head()


# In[16]:

### Change the Survey Unit column to string
sheepSnow_season['Survey unit'] = sheepSnow_season['Survey unit'].astype(str)


# In[17]:

### Drop the summer rows
sheepSnow_season = sheepSnow_season[sheepSnow_season.season != 'Summer']
sheepSnow_season.head()


# In[19]:

### Save the dataframe as a csv
save_path = '/'
sheepSnow_season.to_csv(save_path + 'S4_snow_sheep.csv', index = False)
