# Supplementary material for: Seasonal influence of snow conditions on Dall’s sheep productivity in Wrangell-St Elias National Park and Preserve
Source: PLoS One. 2021 Feb 9;16(2):e0244787. doi: 10.1371/journal.pone.0244787 (PMC7872280; doi:10.1371/journal.pone.0244787)
Supplement: S2 File — (PY) [file pone.0244787.s011.py]

#!/usr/bin/env python
# coding: utf-8


### Import packages
import pandas as pd
import numpy as np


### Get the snow data
snod_csv = 'S5_snod.csv'
snod = pd.read_csv(snod_csv)

sden_csv = 'S6_sden.csv'
sden = pd.read_csv(sden_csv)

spre_csv = 'S7_spre.csv'
spre = pd.read_csv(spre_csv)

forage_csv = 'S8_forage.csv'
forage = pd.read_csv(forage_csv)

tair_csv = 'tair_all_month_1200.csv'
tair = pd.read_csv(tair_csv)


### Function to add snow_year to a dataframe and return it alongside with another dataframe averaging or totalling by season, saving both at the same time
def snowvarTable(df, aggregation, var_name, save_path):
    
    # First let's rename the year column
    df.rename(columns={'yr_no':'year'}, inplace=True)
    
    # Then let's rename the variable column to something more meaningful
    df.columns.values[2] = var_name
    
    # Add the snow year additionally  
    df['snow_year'] = np.where(df['month_no'].isin([9, 10, 11, 12]), df['year']+1, df['year'])
    
    # Dictionary of month to seasons
    season_from_month = {
        9 : 'Fall',
        10 : 'Fall',
        11 : 'Fall',
        12 : 'Winter',
        1 : 'Winter',
        2 : 'Winter',
        3 : 'Spring',
        4 : 'Spring',
        5 : 'Spring',
        6 : 'Summer',
        7 : 'Summer',
        8 : 'Summer' 
    }
    
    # Create a season column
    df['season'] = df['month_no'].replace(season_from_month)
    
    # Now let's aggregate to a new dataframe based on method
    if aggregation == 'Mean':
        df_season = df.groupby(['snow_year','season'])[var_name].mean().reset_index()
    elif aggregation == 'Total':
        df_season = df.groupby(['snow_year','season'])[var_name].sum().reset_index()
    else:
        print('Aggregation must be either by taking the mean ("Mean") or totalling ("Total")')
    
    # Save the dataframe
    df_season.to_csv(save_path + var_name + '_seasonal_1981-2017.csv', index = False)
        
    return(df_season)
            


### Run the function for each variable
# Save path
save_path = ''

# By variable
(snod_season) = snowvarTable(snod, 'Mean', 'snod', save_path)
(sden_season) = snowvarTable(sden, 'Mean', 'sden', save_path)
(forage_season) = snowvarTable(forage, 'Mean', 'forage', save_path)
(spre_season) = snowvarTable(spre, 'Total', 'spre', save_path)
(tair_season) = snowvarTable(tair, 'Mean', 'tair', save_path)

### Combine the seasonal dataframes
all_var_seasonal = pd.merge(snod_season, sden_season, on = ['snow_year','season'])
all_var_seasonal = pd.merge(all_var_seasonal, forage_season, on = ['snow_year','season'])
all_var_seasonal = pd.merge(all_var_seasonal, spre_season, on = ['snow_year','season'])
all_var_seasonal = pd.merge(all_var_seasonal, tair_season, on = ['snow_year','season'])

# Rearrange the columns
cols = ['snow_year', 'season', 'snod', 'sden', 'forage', 'spre', 'tair']
all_var_seasonal = all_var_seasonal[cols]

# Save the dataframe
all_var_seasonal.to_csv(save_path + 'S3_all_vars_1981-2017.csv', index = False)
