# Supplementary material for: Seasonal influence of snow conditions on Dall’s sheep productivity in Wrangell-St Elias National Park and Preserve
Source: PLoS One. 2021 Feb 9;16(2):e0244787. doi: 10.1371/journal.pone.0244787 (PMC7872280; doi:10.1371/journal.pone.0244787)
Supplement: S3 File — (PY) [file pone.0244787.s012.py]

#!/usr/bin/env python
# coding: utf-8

# In[16]:


### Import packages
import pandas as pd
import numpy as np


# In[17]:


def process_vars(csv_path, calculation, var_column):
    
    ### Get the data and add in year details
    df_csv = csv_path
    df = pd.read_csv(df_csv)
    df.rename(columns={'yr_no':'Year'}, inplace=True)
    
    # Add snow year to dataframe
    df['snow_year'] = np.where(df['month_no'].isin([9, 10, 11, 12]), df['Year']+1, df['Year'])
    
    # Then drop the year column here
    df = df.drop(['Year'], axis=1)
    
    # Add a snow_year_plus1 variable
    df['snow_year_plus1'] = df['snow_year'] +1
    df.head()
    
    ### Get seasonal averages/counts for the different columns
    # Sep, Oct, Noc = Fall; Dec, Jan, Feb = Winter; Mar, Apr, May = Spring

    # Dictionary of month to season
    season_from_month = {9 : 'Fall', 10 : 'Fall', 11 : 'Fall',
                         12 : 'Winter', 1 : 'Winter', 2 : 'Winter',
                         3 : 'Spring', 4 : 'Spring', 5 : 'Spring',
                         6 : 'Summer', 7 : 'Summer', 8 : 'Summer'}
    
    # Create a season column using this dictionary
    df['season'] = df['month_no'].replace(season_from_month)
    
    ### Get full season averages/counts for the different columns
    # Sep, Oct, Nov, Dec, Jan, Feb, Mar, Apr, May = snow; June, July, August = no_snow

    # Dictionary of month to season
    snow_from_month = {
        9: 'snow', 10: 'snow', 11: 'snow', 12: 'snow', 1: 'snow', 2: 'snow', 3: 'snow', 4: 'snow', 5: 'snow',
        6: 'no_snow', 7: 'no_snow', 8: 'no_snow' }
    
    # Create new seasons (snow and no_snow) using a copy of the df
    df_period = df.copy()
    df_period['season'] = df_period['month_no'].replace(snow_from_month)
    
    # Combine df and df_period
    df = pd.concat([df, df_period],ignore_index=True)
    df['season'].unique()
    
    ### Create a new dataframe by seasonal calculation for snow_year
    if calculation == 'mean' or calculation == 'Mean':
        df_season = df.groupby(['snow_year','season'])[var_column].mean().reset_index()
    elif calculation == 'sum' or calculation == 'Sum':
        df_season = df.groupby(['snow_year','season'])[var_column].sum().reset_index()
    
    ### Create a new dataframe by seasonal average for snow_year_plus1 and rename the variable
    if calculation == 'mean' or calculation == 'Mean':
        df_season_plus1 = df.groupby(['snow_year_plus1','season'])[var_column].mean().reset_index()
    elif calculation == 'sum' or calculation == 'Sum':
        df_season_plus1 = df.groupby(['snow_year_plus1','season'])[var_column].mean().reset_index()
        
    ### Rename snow_year_plus1 to snow_year and then rename seasons so that the have a ' -1yr' after them
    df_season_plus1.rename(columns={'snow_year_plus1':'snow_year'}, inplace=True)
    df_season_plus1['season'] = df_season_plus1['season'] + '_1yr'
    
    ### Concatenate df_season and df_season_plus1
    df_all = pd.concat([df_season, df_season_plus1],ignore_index=True)
    
    ### Remove snow and no_snow rows, keeping them for -1yr though!
    df_all = df_all[~df_all.season.isin(['snow','no_snow'])]
    
    ### Return the data frame
    return df_all


# In[18]:


### Process all of the variable dataframes
snod_all = process_vars('S5_snod.csv', 'mean', 'snod_month_av')
sden_all = process_vars('S6_sden.csv', 'mean', 'sden_month_av')
spre_all = process_vars('S7_spre.csv', 'sum', 'snowfall')
forage_all = process_vars('S8_forage.csv', 'mean', 'percent_area_month_av')
tair_all = process_vars('S9_tair.csv', 'mean', 'tair_month_av')


# In[19]:


### Get the sheep data
sheep_csv = '../data/S2_N_WRST_sheep_surveys.csv'
sheep = pd.read_csv(sheep_csv)
# Remove data from Klein Creek
sheep = sheep[~sheep['Survey unit name'].isin(['Klein Creek'])]
# Add a snow_year column to the sheep data and drop the year column
sheep['snow_year'] = sheep['Year']
sheep = sheep.drop('Year', axis=1)
sheep.head()


# In[20]:


### Merge all the dataframes to snow sheep
sheepSnow_season = pd.merge(sheep, snod_all, on = 'snow_year')
sheepSnow_season = pd.merge(sheepSnow_season, sden_all, on = ['season', 'snow_year'])
sheepSnow_season = pd.merge(sheepSnow_season, forage_all, on = ['season', 'snow_year'])
sheepSnow_season = pd.merge(sheepSnow_season, spre_all, on = ['season', 'snow_year'])
sheepSnow_season = pd.merge(sheepSnow_season, tair_all, on = ['season', 'snow_year'])


# In[21]:


### Drop columns that aren't needed
sheepSnow_season = sheepSnow_season.drop(['Survey agency', 'Partial Survey', 'Combined Survey'], axis=1)
# Change the Survey Unit column to string
sheepSnow_season['Survey unit'] = sheepSnow_season['Survey unit'].astype(str)
sheepSnow_season.head()


# In[22]:


### Drop the current summer, and previous year season rows
sheepSnow_season = sheepSnow_season[sheepSnow_season.season != 'Summer']
sheepSnow_season = sheepSnow_season[sheepSnow_season.season != 'Fall_1yr']
sheepSnow_season = sheepSnow_season[sheepSnow_season.season != 'Winter_1yr']
sheepSnow_season = sheepSnow_season[sheepSnow_season.season != 'Spring_1yr']
sheepSnow_season = sheepSnow_season[sheepSnow_season.season != 'no_snow_1y']
sheepSnow_season.head()


# In[23]:


### Save the dataframe as a csv
save_path = ''
sheepSnow_season.to_csv(save_path + 'S4_snow_sheep.csv', index = False)


# In[ ]:
