# Supplementary material for: Seasonal influence of snow conditions on Dall’s sheep productivity in Wrangell-St Elias National Park and Preserve
Source: PLoS One. 2021 Feb 9;16(2):e0244787. doi: 10.1371/journal.pone.0244787 (PMC7872280; doi:10.1371/journal.pone.0244787)
Supplement: S4 File — (R) [file pone.0244787.s013.R]

##### Load Packages #####
library(tidyverse)
library(purrr)
library(tibble)
library(ggplot2)

##### Get Data #####
# By season
all_var_season_raw <- read.csv('S3_all_vars_1981-2017.csv')

### Then add levels to the season for later ordering in a facet grid plot
all_var_season_raw$season <- factor(all_var_season_raw$season, levels=c("Fall", "Winter", "Spring", "Summer"))

### Drop summer
all_var_season_raw <- all_var_season_raw %>% subset(!season == "Summer")

### Now gather the data variables into a variable/value key/value pair, and group by season and variable before nesting the data
all_var_season <- all_var_season_raw %>% 
  gather("Variable", "Value", 3:7) %>%
  group_by(Variable, season) %>% nest()

##### Functions #####
lm.model <- function(df){
  lm(Value ~ snow_year, data=df)
}

##### Results #####
### Map above functions to seasonal data
all_var_season <- all_var_season %>% 
  mutate(model = map(data, lm.model))

### Take a look at the model quality
# Pull together the data
glance <- all_var_season %>% mutate(glance = map(model, broom::glance)) %>% unnest(glance, .drop = TRUE)
tidy <- all_var_season %>% mutate(tidy = map(model, broom::tidy)) %>% unnest(tidy, .drop = TRUE) %>% subset(term == "snow_year")

seasonal.trend.results <- add_column(glance, coeff = tidy$estimate, std.error = tidy$std.error)

# Sort the dataframe by the variable column first then the season
seasonal.trend.results$Variable <- factor(seasonal.trend.results$Variable, levels = c("snod", "sden", "forage", "spre", "tair"))
seasonal.trend.results$season <- factor(seasonal.trend.results$season, levels = c("Fall", "Winter", "Spring"))

seasonal.trend.results <- seasonal.trend.results[order(seasonal.trend.results$Variable, seasonal.trend.results$season),]

# Rename the variables
seasonal.trend.results$Variable <- recode(seasonal.trend.results$Variable, 
                                    snod = "Snow Depth (m)", sden = "Snow Density (kg m-3)", forage = "Forageable Area (%)", spre = "Snowfall (m)", tair = "Air Temperature (ºC)",
                                    .default = levels(seasonal.trend.results$Variable))

# Drop list columns
seasonal.trend.results <- subset(seasonal.trend.results, select = -c(data, model))

# Write to CSV
write.csv(seasonal.trend.results, "S1_table_A4_seasonal_trends_coefficients.csv")

##### Figure #####
# Gather the data
all_var_season_figure <- all_var_season_raw %>%
  gather("Variable", "Value", 3:7)

# Label list for the facet plot
Labels <- c('snod' = "Snow Depth (m)", 'forage' = "Forageable Area (%)", 'spre' = "Snowfall (m)", 'sden' = "Snow Density (kg m-3)", 'tair' = "Air Temperature (ºC)")

# Create the figure
(seasonal_trend <- ggplot(data = all_var_season_figure, aes(snow_year, Value, color = season)) +
  facet_wrap(Variable ~ ., labeller = as_labeller(Labels), nrow=1, scales = "free") +
  scale_colour_manual(values=c(Fall = "#DE8C00", Winter = "#00B4F0", Spring = "#00BA38"),
                      name = 'Season') +
  geom_smooth(method='lm', linetype="dashed", se = FALSE) +
  geom_line(size = 1, alpha = 0.7) +
  theme_bw(base_size = 20) +
  theme(aspect.ratio=1) +
  labs(x = "Snow Year", y = NULL)) +
  ggsave("fig_3_seasonal_snow_trends.tiff",
         plot = last_plot(), device = NULL,
         width = 16, height = 9, units = c("in"),
         dpi = 300)
