# Supplementary material for: Seasonal influence of snow conditions on Dall’s sheep productivity in Wrangell-St Elias National Park and Preserve
Source: PLoS One. 2021 Feb 9;16(2):e0244787. doi: 10.1371/journal.pone.0244787 (PMC7872280; doi:10.1371/journal.pone.0244787)
Supplement: S5 File — (R) [file pone.0244787.s014.R]

##### Load Packages #####
library(ggplot2)
library(RColorBrewer)
library(raster)
library(roll)
library(dplyr)
library(purrr)
library(broom)
library(tibble)
library(tidyverse)

##### Get Data #####
# Read in the 1981 to 2017 seasonal data
all_vars <- read.csv('S3_all_vars_1981-2017.csv')

##### Rolling CV Seasonal #####
# Functions to calculate a rolling cv
seasonal.rolling.cv <- function(df, season_name, var){
  mean = df %>% filter(season == season_name) %>% select_(var) %>% data.matrix() %>% roll_mean(width = 10, min_obs = 5)
  sd = df %>% filter(season == season_name) %>% select_(var) %>% data.matrix() %>% roll_sd(width = 10, min_obs = 5)
  cv = (sd/mean)*100
  cv = as.data.frame(cv)
  cv$season = season_name
  cv$snow_year = 1981:(1981+(nrow(cv)-1))
  print(nrow(cv))
  cv = na.omit(cv)
}

allvar.seasonal.rolling.cv <- function(df, season_name, var_list){
  var_list %>% map_dfr(seasonal.rolling.cv, df = df, season = season_name) %>% 
    nest(-season, -snow_year) %>% 
    mutate(data = map(data, ~ map_dfc(., na.omit))) %>% 
    unnest()
}

# Create a single dataframe with rolling cv for all months and vars
var_list <- list('snod', 'sden', 'forage', 'spre', 'tair')
season_list <- list("Fall", "Winter", "Spring")

cv.seasonal <- season_list %>% map_dfr(allvar.seasonal.rolling.cv, df = all_vars, var_list = var_list) %>% 
  nest(-season, -snow_year) %>% 
  mutate(data = map(data, ~ map_dfc(., na.omit))) %>% 
  unnest()

# Get the temperature cv positive for sensible later plotting
cv.seasonal$tair <- cv.seasonal$tair *-1

# Nest the data
cv.seasonal.nested <- cv.seasonal %>% 
  gather("Variable", "Value", snod:tair) %>%
  group_by(Variable, season) %>% nest()

##### Functions #####
lm.model <- function(df){
  lm(Value ~ snow_year, data=df)
}

##### Seasonal CV table #####
### Map above functions to seasonal data
cv.seasonal.nested <- cv.seasonal.nested %>% 
  mutate(model = map(data, lm.model))

### Take a look at the model quality
# Pull together the data
glance <- cv.seasonal.nested %>% mutate(glance = map(model, broom::glance)) %>% unnest(glance, .drop = TRUE)
tidy <- cv.seasonal.nested %>% mutate(tidy = map(model, broom::tidy)) %>% unnest(tidy, .drop = TRUE) %>% subset(term == "snow_year")

seasonal.cv.results <- add_column(glance, coeff = tidy$estimate, std.error = tidy$std.error)
seasonal.cv.results <- seasonal.cv.results %>% subset(!season =="Summer")

# Sort the dataframe by the variable column first then the season
seasonal.cv.results$Variable <- factor(seasonal.cv.results$Variable, levels = c("snod", "sden", "forage", "spre", "tair"))
seasonal.cv.results$season <- factor(seasonal.cv.results$season, levels = c("Fall", "Winter", "Spring"))

seasonal.cv.results <- seasonal.cv.results[order(seasonal.cv.results$Variable, seasonal.cv.results$season),]

# Rename the variables
seasonal.cv.results$Variable <- recode(seasonal.cv.results$Variable, 
                                          snod = "Snow Depth (m)", sden = "Snow Density (kg m-3)", forage = "Forageable Area (%)", 
                                          spre = "Snowfall (m)", tair = 'Air Temperature (ºC)',
                                          .default = levels(seasonal.cv.results$Variable))
# Drop the list columns
seasonal.cv.results <- subset(seasonal.cv.results, select = -c(data,model))

# Write to CSV
write.csv(seasonal.cv.results, "table_A5_rolling_cv_coefficients.csv")

##### Seasonal Plot #####
# Gather together the table for easiness
cv.seasonal <- gather(cv.seasonal, key = "Variable", value = "cv", snod:tair)

# Factor the season for the facet wrap
cv.seasonal$season <- factor(cv.seasonal$season,levels=c("Fall", "Winter", "Spring", "Summer"))

### Facet line plot by variable
Labels <- c('snod' = "Snow Depth (m)", 'forage' = "Forageable Area (%)", 'spre' = "Snowfall (m)", 'sden' = "Snow Density (kg m-3)", "tair" = 'Air Temperature (ºC)')

(cv.seasonal.plt.var <- ggplot(data = subset(cv.seasonal,!(season %in% "Summer")), aes(snow_year, cv, color = season)) +
    facet_wrap(Variable ~ ., labeller = as_labeller(Labels), nrow=1, scales = "fixed") +
    scale_colour_manual(values=c(Fall = "#DE8C00", Winter = "#00B4F0", Spring = "#00BA38"),
                        name = 'Season') +
    geom_smooth(method='lm', linetype="dashed", se = FALSE) +
    geom_line(size = 1, alpha = 0.7) +
    theme_bw(base_size = 20) +
    theme(aspect.ratio=1) +
    labs(y = "CV", x = "Snow Year")) +
    ggsave("fig_5_rolling_cv_trends.tiff",
           plot = last_plot(), device = NULL,
         width = 16, height = 9, units = c("in"),
         dpi = 300)
