# Supplementary material for: Seasonal influence of snow conditions on Dall’s sheep productivity in Wrangell-St Elias National Park and Preserve
Source: PLoS One. 2021 Feb 9;16(2):e0244787. doi: 10.1371/journal.pone.0244787 (PMC7872280; doi:10.1371/journal.pone.0244787)
Supplement: S6 File — (ZIP) [file pone.0244787.s015.zip]

Archive with 186 entries (184 files):
- S14_create_fig_A2/
- __MACOSX/._S14_create_fig_A2
- S14_create_fig_A2/n_wrst_ifsar_500m_spring_snow.tif.aux.xml
- __MACOSX/S14_create_fig_A2/._n_wrst_ifsar_500m_spring_snow.tif.aux.xml
- S14_create_fig_A2/SDD_by_survey_unit.py
- __MACOSX/S14_create_fig_A2/._SDD_by_survey_unit.py
- S14_create_fig_A2/all_units_albers/
- __MACOSX/S14_create_fig_A2/._all_units_albers
- S14_create_fig_A2/n_wrst_ifsar_500m_spring_snow.tif
- __MACOSX/S14_create_fig_A2/._n_wrst_ifsar_500m_spring_snow.tif
- S14_create_fig_A2/NLCD_500m_spring_snow.tif
- __MACOSX/S14_create_fig_A2/._NLCD_500m_spring_snow.tif
- S14_create_fig_A2/read_me.txt
- __MACOSX/S14_create_fig_A2/._read_me.txt
- S14_create_fig_A2/SDD_by_survey_unit.png
- __MACOSX/S14_create_fig_A2/._SDD_by_survey_unit.png
- S14_create_fig_A2/all_units_albers/albers_CA__10.shp
- __MACOSX/S14_create_fig_A2/all_units_albers/._albers_CA__10.shp
- S14_create_fig_A2/all_units_albers/albers_CA__13.shx
- __MACOSX/S14_create_fig_A2/all_units_albers/._albers_CA__13.shx
- S14_create_fig_A2/all_units_albers/albers_CA__07W.shp
- __MACOSX/S14_create_fig_A2/all_units_albers/._albers_CA__07W.shp
- S14_create_fig_A2/all_units_albers/albers_CA__12.shx
- __MACOSX/S14_create_fig_A2/all_units_albers/._albers_CA__12.shx
- S14_create_fig_A2/all_units_albers/albers_CA__11.shp
- __MACOSX/S14_create_fig_A2/all_units_albers/._albers_CA__11.shp
- S14_create_fig_A2/all_units_albers/albers_CA__13.shp
- __MACOSX/S14_create_fig_A2/all_units_albers/._albers_CA__13.shp
- S14_create_fig_A2/all_units_albers/albers_CA__10.shx
- __MACOSX/S14_create_fig_A2/all_units_albers/._albers_CA__10.shx
- S14_create_fig_A2/all_units_albers/albers_CA__07W.shx
- __MACOSX/S14_create_fig_A2/all_units_albers/._albers_CA__07W.shx
- S14_create_fig_A2/all_units_albers/albers_CA__11.shx
- __MACOSX/S14_create_fig_A2/all_units_albers/._albers_CA__11.shx
- S14_create_fig_A2/all_units_albers/albers_CA__12.shp
- __MACOSX/S14_create_fig_A2/all_units_albers/._albers_CA__12.shp
- S14_create_fig_A2/all_units_albers/albers_CA__02.shp
- __MACOSX/S14_create_fig_A2/all_units_albers/._albers_CA__02.shp
- S14_create_fig_A2/all_units_albers/albers_CA__16.shp
- __MACOSX/S14_create_fig_A2/all_units_albers/._albers_CA__16.shp
- S14_create_fig_A2/all_units_albers/albers_CA__15.shx
- __MACOSX/S14_create_fig_A2/all_units_albers/._albers_CA__15.shx
- S14_create_fig_A2/all_units_albers/albers_CA__01.shx
- __MACOSX/S14_create_fig_A2/all_units_albers/._albers_CA__01.shx
- S14_create_fig_A2/all_units_albers/albers_CA__14.shx
- __MACOSX/S14_create_fig_A2/all_units_albers/._albers_CA__14.shx
- S14_create_fig_A2/all_units_albers/albers_CA__17.shp
- __MACOSX/S14_create_fig_A2/all_units_albers/._albers_CA__17.shp
- S14_create_fig_A2/all_units_albers/albers_CA__03.shp
- __MACOSX/S14_create_fig_A2/all_units_albers/._albers_CA__03.shp
- S14_create_fig_A2/all_units_albers/albers_CA__15.shp
- __MACOSX/S14_create_fig_A2/all_units_albers/._albers_CA__15.shp
- S14_create_fig_A2/all_units_albers/albers_CA__01.shp
- __MACOSX/S14_create_fig_A2/all_units_albers/._albers_CA__01.shp
- S14_create_fig_A2/all_units_albers/albers_CA__02.shx
- __MACOSX/S14_create_fig_A2/all_units_albers/._albers_CA__02.shx
- S14_create_fig_A2/all_units_albers/albers_CA__16.shx
- __MACOSX/S14_create_fig_A2/all_units_albers/._albers_CA__16.shx
- S14_create_fig_A2/all_units_albers/albers_CA__17.shx
- __MACOSX/S14_create_fig_A2/all_units_albers/._albers_CA__17.shx
- S14_create_fig_A2/all_units_albers/albers_CA__03.shx
- __MACOSX/S14_create_fig_A2/all_units_albers/._albers_CA__03.shx
- S14_create_fig_A2/all_units_albers/albers_CA__14.shp
- __MACOSX/S14_create_fig_A2/all_units_albers/._albers_CA__14.shp
- S14_create_fig_A2/all_units_albers/albers_CA__14.dbf
- __MACOSX/S14_create_fig_A2/all_units_albers/._albers_CA__14.dbf
- S14_create_fig_A2/all_units_albers/albers_CA__05W.prj
- __MACOSX/S14_create_fig_A2/all_units_albers/._albers_CA__05W.prj
- S14_create_fig_A2/all_units_albers/albers_CA__04E.prj
- __MACOSX/S14_create_fig_A2/all_units_albers/._albers_CA__04E.prj
- S14_create_fig_A2/all_units_albers/albers_CA__18.prj
- __MACOSX/S14_create_fig_A2/all_units_albers/._albers_CA__18.prj
- S14_create_fig_A2/all_units_albers/albers_CA__15.dbf
- __MACOSX/S14_create_fig_A2/all_units_albers/._albers_CA__15.dbf
- S14_create_fig_A2/all_units_albers/albers_CA__01.dbf
- __MACOSX/S14_create_fig_A2/all_units_albers/._albers_CA__01.dbf
- S14_create_fig_A2/all_units_albers/albers_CA__17.dbf
- __MACOSX/S14_create_fig_A2/all_units_albers/._albers_CA__17.dbf
- S14_create_fig_A2/all_units_albers/albers_CA__03.dbf
- __MACOSX/S14_create_fig_A2/all_units_albers/._albers_CA__03.dbf
- S14_create_fig_A2/all_units_albers/albers_CA__05E.qpj
- __MACOSX/S14_create_fig_A2/all_units_albers/._albers_CA__05E.qpj
- S14_create_fig_A2/all_units_albers/albers_CA__04W.qpj
- __MACOSX/S14_create_fig_A2/all_units_albers/._albers_CA__04W.qpj
- S14_create_fig_A2/all_units_albers/albers_CA__02.dbf
- __MACOSX/S14_create_fig_A2/all_units_albers/._albers_CA__02.dbf
- S14_create_fig_A2/all_units_albers/albers_CA__16.dbf
- __MACOSX/S14_create_fig_A2/all_units_albers/._albers_CA__16.dbf
- S14_create_fig_A2/all_units_albers/albers_CA__12.dbf
- __MACOSX/S14_create_fig_A2/all_units_albers/._albers_CA__12.dbf
- S14_create_fig_A2/all_units_albers/albers_CA__05W.qpj
- __MACOSX/S14_create_fig_A2/all_units_albers/._albers_CA__05W.qpj
- S14_create_fig_A2/all_units_albers/albers_CA__04E.qpj
- __MACOSX/S14_create_fig_A2/all_units_albers/._albers_CA__04E.qpj
- S14_create_fig_A2/all_units_albers/albers_CA__13.dbf
- __MACOSX/S14_create_fig_A2/all_units_albers/._albers_CA__13.dbf
- S14_create_fig_A2/all_units_albers/albers_CA__18.qpj
- __MACOSX/S14_create_fig_A2/all_units_albers/._albers_CA__18.qpj
- S14_create_fig_A2/all_units_albers/albers_CA__11.dbf
- __MACOSX/S14_create_fig_A2/all_units_albers/._albers_CA__11.dbf
- S14_create_fig_A2/all_units_albers/albers_CA__07W.dbf
- __MACOSX/S14_create_fig_A2/all_units_albers/._albers_CA__07W.dbf
- S14_create_fig_A2/all_units_albers/albers_CA__05E.prj
- __MACOSX/S14_create_fig_A2/all_units_albers/._albers_CA__05E.prj
- S14_create_fig_A2/all_units_albers/albers_CA__04W.prj
- __MACOSX/S14_create_fig_A2/all_units_albers/._albers_CA__04W.prj
- S14_create_fig_A2/all_units_albers/albers_CA__10.dbf
- __MACOSX/S14_create_fig_A2/all_units_albers/._albers_CA__10.dbf
- S14_create_fig_A2/all_units_albers/albers_CA__16.qpj
- __MACOSX/S14_create_fig_A2/all_units_albers/._albers_CA__16.qpj
- S14_create_fig_A2/all_units_albers/albers_CA__02.qpj
- __MACOSX/S14_create_fig_A2/all_units_albers/._albers_CA__02.qpj
- S14_create_fig_A2/all_units_albers/albers_CA__04W.dbf
- __MACOSX/S14_create_fig_A2/all_units_albers/._albers_CA__04W.dbf
- S14_create_fig_A2/all_units_albers/albers_CA__10.prj
- __MACOSX/S14_create_fig_A2/all_units_albers/._albers_CA__10.prj
- S14_create_fig_A2/all_units_albers/albers_CA__07W.prj
- __MACOSX/S14_create_fig_A2/all_units_albers/._albers_CA__07W.prj
- S14_create_fig_A2/all_units_albers/albers_CA__11.prj
- __MACOSX/S14_create_fig_A2/all_units_albers/._albers_CA__11.prj
- S14_create_fig_A2/all_units_albers/albers_CA__05E.dbf
- __MACOSX/S14_create_fig_A2/all_units_albers/._albers_CA__05E.dbf
- S14_create_fig_A2/all_units_albers/albers_CA__03.qpj
- __MACOSX/S14_create_fig_A2/all_units_albers/._albers_CA__03.qpj
- S14_create_fig_A2/all_units_albers/albers_CA__17.qpj
- __MACOSX/S14_create_fig_A2/all_units_albers/._albers_CA__17.qpj
- S14_create_fig_A2/all_units_albers/albers_CA__01.qpj
- __MACOSX/S14_create_fig_A2/all_units_albers/._albers_CA__01.qpj
- S14_create_fig_A2/all_units_albers/albers_CA__15.qpj
- __MACOSX/S14_create_fig_A2/all_units_albers/._albers_CA__15.qpj
- S14_create_fig_A2/all_units_albers/albers_CA__13.prj
- __MACOSX/S14_create_fig_A2/all_units_albers/._albers_CA__13.prj
- S14_create_fig_A2/all_units_albers/albers_CA__12.prj
- __MACOSX/S14_create_fig_A2/all_units_albers/._albers_CA__12.prj
- S14_create_fig_A2/all_units_albers/albers_CA__14.qpj
- __MACOSX/S14_create_fig_A2/all_units_albers/._albers_CA__14.qpj
- S14_create_fig_A2/all_units_albers/albers_CA__10.qpj
- __MACOSX/S14_create_fig_A2/all_units_albers/._albers_CA__10.qpj
- S14_create_fig_A2/all_units_albers/albers_CA__16.prj
- __MACOSX/S14_create_fig_A2/all_units_albers/._albers_CA__16.prj
- S14_create_fig_A2/all_units_albers/albers_CA__02.prj
- __MACOSX/S14_create_fig_A2/all_units_albers/._albers_CA__02.prj
- S14_create_fig_A2/all_units_albers/albers_CA__03.prj
- __MACOSX/S14_create_fig_A2/all_units_albers/._albers_CA__03.prj
- S14_create_fig_A2/all_units_albers/albers_CA__17.prj
- __MACOSX/S14_create_fig_A2/all_units_albers/._albers_CA__17.prj
- S14_create_fig_A2/all_units_albers/albers_CA__07W.qpj
- __MACOSX/S14_create_fig_A2/all_units_albers/._albers_CA__07W.qpj
- S14_create_fig_A2/all_units_albers/albers_CA__11.qpj
- __MACOSX/S14_create_fig_A2/all_units_albers/._albers_CA__11.qpj
- S14_create_fig_A2/all_units_albers/albers_CA__18.dbf
- __MACOSX/S14_create_fig_A2/all_units_albers/._albers_CA__18.dbf
- S14_create_fig_A2/all_units_albers/albers_CA__13.qpj
- __MACOSX/S14_create_fig_A2/all_units_albers/._albers_CA__13.qpj
- S14_create_fig_A2/all_units_albers/albers_CA__04E.dbf
- __MACOSX/S14_create_fig_A2/all_units_albers/._albers_CA__04E.dbf
- S14_create_fig_A2/all_units_albers/albers_CA__01.prj
- __MACOSX/S14_create_fig_A2/all_units_albers/._albers_CA__01.prj
- S14_create_fig_A2/all_units_albers/albers_CA__15.prj
- __MACOSX/S14_create_fig_A2/all_units_albers/._albers_CA__15.prj
- S14_create_fig_A2/all_units_albers/albers_CA__14.prj
- __MACOSX/S14_create_fig_A2/all_units_albers/._albers_CA__14.prj
- S14_create_fig_A2/all_units_albers/albers_CA__05W.dbf
- __MACOSX/S14_create_fig_A2/all_units_albers/._albers_CA__05W.dbf
- S14_create_fig_A2/all_units_albers/albers_CA__12.qpj
- __MACOSX/S14_create_fig_A2/all_units_albers/._albers_CA__12.qpj
- S14_create_fig_A2/all_units_albers/albers_CA__05W.shp
- __MACOSX/S14_create_fig_A2/all_units_albers/._albers_CA__05W.shp
- S14_create_fig_A2/all_units_albers/albers_CA__04E.shp
- __MACOSX/S14_create_fig_A2/all_units_albers/._albers_CA__04E.shp
- S14_create_fig_A2/all_units_albers/albers_CA__18.shp
- __MACOSX/S14_create_fig_A2/all_units_albers/._albers_CA__18.shp
- S14_create_fig_A2/all_units_albers/albers_CA__05W.shx
- __MACOSX/S14_create_fig_A2/all_units_albers/._albers_CA__05W.shx
- S14_create_fig_A2/all_units_albers/albers_CA__04E.shx
- __MACOSX/S14_create_fig_A2/all_units_albers/._albers_CA__04E.shx
- S14_create_fig_A2/all_units_albers/albers_CA__18.shx
- __MACOSX/S14_create_fig_A2/all_units_albers/._albers_CA__18.shx
- S14_create_fig_A2/all_units_albers/albers_CA__05E.shx
- __MACOSX/S14_create_fig_A2/all_units_albers/._albers_CA__05E.shx
- S14_create_fig_A2/all_units_albers/albers_CA__04W.shx
- __MACOSX/S14_create_fig_A2/all_units_albers/._albers_CA__04W.shx
- S14_create_fig_A2/all_units_albers/albers_CA__05E.shp
- __MACOSX/S14_create_fig_A2/all_units_albers/._albers_CA__05E.shp
- S14_create_fig_A2/all_units_albers/albers_CA__04W.shp
- __MACOSX/S14_create_fig_A2/all_units_albers/._albers_CA__04W.shp
