# Supplementary material for: Seasonal influence of snow conditions on Dall’s sheep productivity in Wrangell-St Elias National Park and Preserve
Source: PLoS One. 2021 Feb 9;16(2):e0244787. doi: 10.1371/journal.pone.0244787 (PMC7872280; doi:10.1371/journal.pone.0244787)
Supplement: S6 File — (ZIP) [file pone.0244787.s015.zip › S14_create_fig_A2/n_wrst_ifsar_500m_spring_snow.tif.aux.xml]

<PAMDataset>
  <PAMRasterBand band="1">
    <Metadata>
      <MDI key="STATISTICS_MAXIMUM">4902.1489257812</MDI>
      <MDI key="STATISTICS_MEAN">1069.1964194747</MDI>
      <MDI key="STATISTICS_MINIMUM">0</MDI>
      <MDI key="STATISTICS_STDDEV">821.93262319387</MDI>
    </Metadata>
  </PAMRasterBand>
</PAMDataset>
