# Supplementary material for: Seasonal influence of snow conditions on Dall’s sheep productivity in Wrangell-St Elias National Park and Preserve
Source: PLoS One. 2021 Feb 9;16(2):e0244787. doi: 10.1371/journal.pone.0244787 (PMC7872280; doi:10.1371/journal.pone.0244787)
Supplement: S6 File — (ZIP) [file pone.0244787.s015.zip › S14_create_fig_A2/SDD_by_survey_unit.py]

#!/usr/bin/env python
# coding: utf-8

# In[7]:


### Load packages
import pathlib
import os
import pandas as pd
import matplotlib.pyplot as plt
from datetime import datetime, timedelta
import numpy as np
import geopandas as gpd
import shapefile
import rasterio
from rasterio.mask import mask
from rasterio.plot import plotting_extent
from shapely.geometry import mapping
import itertools
import seaborn as sns
from scipy import stats 


# In[1]:


### Function to open and make a shapefile a geojson
def open_shape(shapefile):
    # Open shapefile
    shape = gpd.read_file(shapefile)

    # Create a geojson from the shapefile
    shape_geojson = mapping(shape['geometry'][0])
    
    return(shape_geojson)


# In[2]:


### Function to crop rasters
def crop_rasters(MODIS, IFSAR, NLCD, shape_geojson):
    # IFSAR
    with rasterio.open(IFSAR) as IFSAR_ds:
        IFSAR_crop, IFSAR_crop_affine = mask(IFSAR_ds,[shape_geojson], crop=True, nodata = -9999)

    # NLCD
    with rasterio.open(NLCD, profile={'dtype': rasterio.int16}) as NLCD_ds:
        NLCD_crop, NLCD_crop_affine = mask(NLCD_ds, [shape_geojson], crop=True, nodata = None)
        NLCD_crop = NLCD_crop.astype(np.int16) # Here we change the dataype and make the no data -9999
        NLCD_crop[NLCD_crop==0] = -9999

    # MODIS
    with rasterio.open(MODIS) as MODIS_ds:
        MODIS_crop, MODIS_crop_affine = mask(MODIS_ds, [shape_geojson], crop=True, nodata = -9999)
        
    # Return the cropped rasters
    return(MODIS_crop, IFSAR_crop, NLCD_crop)


# In[3]:


### Function to flatten a cropped dataset into a list
def flatten_crop(cropped_ds):
    cropped_ds = cropped_ds.astype('float') # Change to float for Nan conversion
    cropped_ds[cropped_ds == -9999] = np.nan # Convert no data to Nan
    trim = cropped_ds[~np.isnan(cropped_ds)] # Get rid of the Nans
    flat = trim.flatten().astype(int).tolist() # Flatten to a list
    flat[flat==0] = np.nan # For the MODIS data convert the 0s (original no datatype) into Nans
    return(flat)


# In[4]:


### Function to build a dataframe by year and count unit
def build_year_unit_df(MODIS_crop, IFSAR_crop, NLCD_crop, year, ca_id):
    
    # Get the different MODIS bands and flatten them
    last_spring_snow = flatten_crop(MODIS_crop[0]) # Band 1

    # Get the IFSAR data and flatten
    ifsar_elev = flatten_crop(IFSAR_crop[0])

    # Get the NLCD data and flatten
    nlcd_lc = flatten_crop(NLCD_crop[0])

    ### Build a dataframe of all the columns
    # Get a vector of the maximum length for the year beginning
    year_list = [year]*len(ifsar_elev)

    # Get a vector of the count unit id
    ca_id_list = [ca_id]*len(ifsar_elev)

    # Build the dataframe from a nested list
    nested_list = [ca_id_list, year_list, ifsar_elev, nlcd_lc,
                   last_spring_snow]

    year_unit_df = pd.DataFrame((i for i in itertools.zip_longest(*nested_list)), columns=['CA_loc', 'year', 'elev', 'nlcd', 
                                                                            'last_spring_snow'])
    # Return the dataframe
    return(year_unit_df)


# In[5]:


# Function to get a dataframe by year and shapefile
def get_df(shapefile, MODIS_file, IFSAR_file, NLCD_file):
    
    # Get the shapefile in geojson
    shape_geojson = open_shape(shapefile)
    
    # Get the cropped rasters
    (MODIS_crop, IFSAR_crop, NLCD_crop) = crop_rasters(MODIS_file, IFSAR_file, NLCD_file, shape_geojson)
    
    # Get the year and count area
    MODIS_filename = os.path.basename(MODIS_file)
    year = int(MODIS_filename[-8:-4])
    
    shapefile_name = os.path.basename(shapefile)
    ca_id = str(shapefile_name[7:-4])
    
    # Build the dataframe
    year_unit_df = build_year_unit_df(MODIS_crop, IFSAR_crop, NLCD_crop, year, ca_id)
    
    # Return the dataframe
    return(year_unit_df)


# In[8]:


### Build a dataframe with last day of spring snow per pixel, per year by unit with pixel elevation and land cover included

# Get a list of files in the last day of spring snow directory
spring_snow_dir = 'Last_Day_Spring_Snow/'

MODIS_files = []
for file in os.listdir(spring_snow_dir):
    if file.endswith(".tif"):
        MODIS_files.append(os.path.join(spring_snow_dir, file))
        
# Get a list of files in the shapefile directory
shapefile_dir = 'all_units_albers/'

shapefiles = []
for file in os.listdir(shapefile_dir):
    if file.endswith(".shp"):
        shapefiles.append(os.path.join(shapefile_dir, file))

# Specify the IFSAR 500m DEM raster
IFSAR_file = 'n_wrst_ifsar_500m_spring_snow.tif'

# Specify the NLCD 500m Landcover raster
NLCD_file = 'NLCD_500m_spring_snow.tif'

# Create an empty list for the dataframes
final_df_list = []

# Loop to build a dataframe
for MODIS_file in MODIS_files:
    for shapefile in shapefiles:
        year_unit_df = get_df(shapefile, MODIS_file, IFSAR_file, NLCD_file)
        final_df_list.append(year_unit_df)
        
# Create the dataframe by concatenating the dataframe list
final_df = pd.concat(final_df_list)

# Remove nans
final_df = final_df.dropna()

# Remove weird 55537.0 rows
final_df = final_df[final_df.last_spring_snow != 55537.0]       


# In[12]:


final_df.head()


# In[13]:


### Get a dataframe where the land cover is either shrub/scrub or barren land (i.e. Dall sheep habitat)

# Subset the data
barren_shrub_scrub = final_df[final_df.nlcd.isin([31,52])]
barren_shrub_scrub.head()


# In[16]:


### Get the mean last day of spring snow per year for each survey unit 
spring_snow_mean = barren_shrub_scrub.groupby(['CA_loc', 'year']).last_spring_snow.mean().reset_index()
spring_snow_mean.head()


# In[18]:


### A boxplot of the mean day of last spring snow by survey unit
plt.figure(figsize=(25, 10))

# Set the style
sns.set_style({'axes.grid':True,'grid.linestyle': '--','axes.axisbelow': True})
sns.set_context("talk")

bplot = sns.boxplot(x='CA_loc', y='last_spring_snow', 
                    order=["CA__01","CA__02","CA__03","CA__04E","CA__04W","CA__05E","CA__05W","CA__07W", 
                           "CA__10","CA__11","CA__12","CA__13","CA__14","CA__15","CA__16","CA__17", 
                           "CA__18"], 
                    data=spring_snow_mean, 
                    width=0.5, palette="colorblind").set(xlabel='Survey Unit', ylabel='DOY Last Spring Snow Cover', title='MEAN DAY OF LAST SPRING SNOW\n')

# Save the figure
figname = 'SDD_by_survey_unit.png'
plt.savefig(figname, format='png', dpi=300)


# In[38]:


result = spring_snow_mean.groupby(['CA_loc'])['last_spring_snow'].apply(stats.anderson)
print(result[0])
result


# In[39]:


from statsmodels.stats.multicomp import pairwise_tukeyhsd
from statsmodels.stats.multicomp import MultiComparison

mc = MultiComparison(spring_snow_mean['last_spring_snow'], spring_snow_mean['CA_loc'])
result = mc.tukeyhsd()
 
print(result)
print(mc.groupsunique)


# In[40]:


# Pivots the dataframe to have survey units as column heads and snow_days as column data
spring_snow_mean_subset = spring_snow_mean.assign(key=spring_snow_mean.groupby('CA_loc').cumcount()).pivot('key','CA_loc','last_spring_snow')
spring_snow_mean_subset


# In[41]:


spring_snow_mean_subset.corr(method='pearson')#.to_csv((stat_savepath + 'pearson_yearly_median.csv'), index=True)


# In[42]:


spring_snow_mean_subset.corr(method='pearson').to_csv((stat_savepath + 'pearson_yearly_mean_spring_snow.csv'), index=True)


# In[ ]:
