# Supplementary material for: Seasonal influence of snow conditions on Dall’s sheep productivity in Wrangell-St Elias National Park and Preserve
Source: PLoS One. 2021 Feb 9;16(2):e0244787. doi: 10.1371/journal.pone.0244787 (PMC7872280; doi:10.1371/journal.pone.0244787)
Supplement: S6 File — (ZIP) [file pone.0244787.s015.zip › S14_create_fig_A2/read_me.txt]

Instructions for creating figure A2 in S1 Appendix;

1) Download all ABoVE: Last Day of Spring Snow, Alaska, USA, and Yukon Territory, Canada, 2000-2016 datafiles from https://daac.ornl.gov/ABOVE/guides/Last_Day_Spring_Snow.html into  a new folder named 'Last_Day_Spring_Snow'.

2) Move all shapefiles (.dbf, .prj, .qpj, .shp, .shx) into a new folder called 'all_units_albers'

2) Run SDD_by_survey_unit.py
