# Supplementary material for: Seasonal influence of snow conditions on Dall’s sheep productivity in Wrangell-St Elias National Park and Preserve
Source: PLoS One. 2021 Feb 9;16(2):e0244787. doi: 10.1371/journal.pone.0244787 (PMC7872280; doi:10.1371/journal.pone.0244787)
Supplement: S6 File — (ZIP) [file pone.0244787.s015.zip › S14_create_fig_A2/all_units_albers/albers_CA__05E.qpj]

PROJCS["NAD_1983_Alaska_Albers",GEOGCS["GCS_North_American_1983",DATUM["North_American_Datum_1983",SPHEROID["GRS_1980",6378137.0,298.257222101]],PRIMEM["Greenwich",0.0],UNIT["Degree",0.0174532925199433]],PROJECTION["Albers_Conic_Equal_Area"],PARAMETER["False_Easting",0.0],PARAMETER["False_Northing",0.0],PARAMETER["longitude_of_center",-154.0],PARAMETER["Standard_Parallel_1",55.0],PARAMETER["Standard_Parallel_2",65.0],PARAMETER["latitude_of_center",50.0],UNIT["Meter",1.0],AUTHORITY["Esri","3338"]]
