# Supplementary material for: Seasonal influence of snow conditions on Dall’s sheep productivity in Wrangell-St Elias National Park and Preserve
Source: PLoS One. 2021 Feb 9;16(2):e0244787. doi: 10.1371/journal.pone.0244787 (PMC7872280; doi:10.1371/journal.pone.0244787)
Supplement: S7 File — (ZIP) [file pone.0244787.s016.zip]

Archive with 20 entries (19 files):
- S15_create_fig_A4/
- S15_create_fig_A4/topo.asc
- S15_create_fig_A4/snod.asc
- S15_create_fig_A4/readGDATfielddates.m
- __MACOSX/S15_create_fig_A4/._readGDATfielddates.m
- S15_create_fig_A4/sden.asc
- S15_create_fig_A4/swed.asc
- S15_create_fig_A4/read_grads.m
- __MACOSX/S15_create_fig_A4/._read_grads.m
- S15_create_fig_A4/calibration_plot.m
- __MACOSX/S15_create_fig_A4/._calibration_plot.m
- S15_create_fig_A4/veg.asc
- S15_create_fig_A4/calibration-sensitivity-ro_adj06.0-wspd2.5-rosnow.mat
- __MACOSX/S15_create_fig_A4/._calibration-sensitivity-ro_adj06.0-wspd2.5-rosnow.mat
- S15_create_fig_A4/readme.txt
- __MACOSX/S15_create_fig_A4/._readme.txt
- S15_create_fig_A4/calibration-sensitivity-ro_adj06.0-wspd2.5-swed.mat
- __MACOSX/S15_create_fig_A4/._calibration-sensitivity-ro_adj06.0-wspd2.5-swed.mat
- S15_create_fig_A4/calibration-sensitivity-ro_adj06.0-wspd2.5-snowd.mat
- __MACOSX/S15_create_fig_A4/._calibration-sensitivity-ro_adj06.0-wspd2.5-snowd.mat
