# Supplementary material for: Seasonal influence of snow conditions on Dall’s sheep productivity in Wrangell-St Elias National Park and Preserve
Source: PLoS One. 2021 Feb 9;16(2):e0244787. doi: 10.1371/journal.pone.0244787 (PMC7872280; doi:10.1371/journal.pone.0244787)
Supplement: S7 File — (ZIP) [file pone.0244787.s016.zip › S15_create_fig_A4/topo.asc]

ncols        140
nrows        180
xllcorner    562538.571074409992
yllcorner    1410215.678392220056
cellsize     30.000000000000
NODATA_value -9999
1138 1140 1139 1139 1139 1140 1142 1147 1153 1158 1163 1169 1177 1187 1193 1194 1198 1199 1201 1203 1208 1214 1223 1232 1248 1271 1289 1303 1315 1324 1332 1337 1344 1350 1354 1358 1363 1366 1367 1368 1372 1379 1389 1401 1412 1421 1428 1433 1438 1446 1454 1464 1473 1479 1484 1490 1496 1499 1501 1505 1509 1515 1519 1526 1535 1546 1556 1562 1570 1578 1586 1595 1604 1606 1607 1608 1609 1615 1619 1622 1625 1623 1620 1623 1630 1637 1648 1651 1647 1646 1643 1645 1651 1658 1669 1675 1674 1661 1652 1656 1662 1673 1680 1682 1675 1665 1657 1658 1661 1663 1657 1646 1629 1603 1580 1553 1530 1515 1500 1488 1470 1456 1445 1435 1424 1406 1392 1382 1369 1353 1342 1335 1324 1315 1305 1297 1289 1281 1273 1259
1137 1140 1139 1139 1139 1140 1144 1148 1153 1161 1169 1178 1185 1193 1198 1201 1203 1205 1208 1210 1214 1220 1226 1239 1258 1282 1298 1309 1319 1328 1337 1344 1351 1357 1360 1365 1369 1373 1375 1378 1385 1393 1403 1413 1423 1429 1435 1440 1445 1452 1460 1471 1481 1487 1492 1497 1502 1506 1512 1518 1522 1527 1531 1536 1545 1558 1569 1574 1582 1591 1599 1608 1615 1616 1617 1618 1619 1626 1634 1639 1643 1643 1641 1642 1647 1654 1663 1669 1668 1667 1666 1666 1671 1676 1683 1690 1693 1685 1675 1678 1681 1685 1694 1700 1699 1690 1678 1678 1683 1679 1670 1656 1638 1610 1587 1560 1541 1525 1512 1500 1484 1468 1454 1444 1434 1415 1401 1391 1374 1357 1346 1338 1328 1317 1306 1297 1288 1277 1269 1257
1136 1140 1141 1141 1141 1141 1144 1149 1155 1162 1171 1181 1189 1194 1198 1203 1208 1211 1213 1214 1219 1225 1233 1249 1272 1291 1305 1313 1324 1333 1343 1349 1356 1361 1365 1369 1374 1379 1383 1390 1399 1406 1415 1422 1428 1433 1440 1445 1451 1457 1465 1475 1487 1496 1502 1505 1509 1514 1524 1532 1536 1540 1543 1549 1558 1569 1576 1583 1592 1602 1610 1616 1623 1626 1626 1628 1631 1638 1649 1655 1657 1658 1658 1660 1664 1670 1678 1686 1687 1686 1685 1686 1690 1692 1697 1700 1701 1699 1697 1698 1700 1701 1707 1714 1718 1711 1699 1699 1704 1696 1679 1663 1646 1619 1596 1569 1548 1535 1523 1511 1496 1480 1463 1450 1437 1420 1408 1398 1381 1364 1352 1344 1332 1321 1310 1299 1287 1276 1268 1256
1136 1140 1144 1144 1143 1143 1146 1152 1159 1167 1175 1185 1191 1194 1198 1204 1211 1215 1217 1218 1223 1231 1242 1261 1282 1299 1311 1320 1332 1342 1351 1357 1364 1370 1374 1377 1382 1388 1394 1403 1411 1419 1427 1432 1436 1440 1446 1453 1459 1465 1472 1482 1495 1505 1511 1515 1519 1526 1538 1546 1549 1553 1556 1563 1572 1580 1586 1593 1603 1612 1619 1626 1634 1639 1640 1645 1651 1657 1665 1674 1677 1678 1680 1681 1683 1688 1698 1708 1710 1707 1709 1713 1713 1712 1712 1711 1713 1719 1722 1723 1724 1724 1725 1729 1731 1726 1719 1720 1721 1710 1691 1673 1657 1633 1608 1580 1557 1544 1534 1523 1505 1490 1474 1457 1442 1427 1416 1405 1390 1373 1359 1350 1339 1331 1321 1306 1293 1278 1270 1258
1135 1139 1140 1139 1141 1146 1151 1156 1162 1168 1177 1186 1191 1194 1199 1206 1213 1219 1223 1225 1229 1239 1251 1270 1288 1305 1316 1326 1338 1349 1358 1364 1372 1379 1383 1388 1393 1399 1405 1414 1421 1427 1435 1439 1443 1448 1455 1462 1467 1474 1481 1490 1502 1512 1518 1522 1527 1535 1546 1554 1559 1563 1568 1574 1580 1588 1594 1602 1611 1621 1628 1635 1644 1651 1656 1662 1668 1672 1678 1686 1695 1700 1701 1701 1701 1706 1715 1727 1729 1730 1734 1735 1734 1732 1732 1730 1734 1739 1742 1742 1746 1748 1746 1741 1737 1734 1734 1735 1730 1715 1697 1679 1665 1644 1621 1594 1570 1556 1545 1531 1513 1501 1486 1466 1451 1435 1425 1412 1399 1384 1367 1355 1344 1335 1328 1313 1297 1282 1273 1260
1133 1135 1136 1137 1141 1148 1153 1158 1161 1167 1176 1183 1187 1194 1200 1207 1215 1222 1229 1233 1239 1250 1262 1277 1293 1309 1322 1332 1345 1357 1366 1372 1380 1388 1393 1399 1403 1408 1414 1422 1430 1435 1439 1445 1452 1460 1467 1474 1480 1486 1492 1499 1508 1516 1524 1529 1535 1543 1553 1560 1566 1573 1578 1584 1588 1594 1601 1610 1621 1630 1637 1644 1655 1665 1673 1680 1682 1685 1691 1700 1711 1721 1728 1733 1732 1733 1738 1746 1751 1755 1761 1759 1757 1756 1760 1759 1761 1761 1762 1763 1766 1768 1764 1755 1748 1748 1751 1751 1741 1719 1701 1681 1667 1653 1635 1612 1589 1572 1559 1545 1527 1513 1500 1482 1465 1447 1438 1426 1410 1396 1379 1365 1348 1336 1329 1315 1299 1284 1275 1261
1133 1133 1136 1139 1144 1148 1152 1157 1162 1170 1178 1182 1186 1194 1203 1210 1219 1224 1231 1239 1247 1257 1269 1282 1295 1312 1328 1341 1355 1365 1373 1379 1387 1397 1403 1408 1412 1416 1422 1430 1438 1445 1449 1454 1463 1472 1480 1487 1492 1497 1502 1507 1514 1521 1530 1536 1544 1552 1559 1565 1571 1578 1584 1590 1597 1603 1610 1619 1631 1640 1646 1654 1664 1676 1686 1694 1695 1699 1705 1711 1722 1735 1749 1756 1754 1754 1758 1763 1769 1776 1783 1783 1780 1778 1784 1786 1785 1781 1780 1783 1787 1791 1789 1781 1769 1767 1768 1763 1746 1719 1698 1680 1667 1656 1644 1624 1605 1588 1572 1559 1541 1528 1514 1500 1483 1462 1451 1439 1424 1409 1393 1375 1354 1341 1333 1319 1304 1288 1275 1261
1137 1136 1139 1143 1146 1150 1156 1164 1174 1183 1189 1191 1193 1200 1206 1213 1223 1229 1238 1248 1255 1262 1273 1286 1295 1311 1330 1347 1363 1372 1380 1388 1396 1404 1409 1415 1419 1425 1431 1440 1449 1456 1461 1465 1472 1479 1488 1495 1499 1505 1510 1516 1522 1529 1536 1542 1551 1559 1565 1571 1577 1585 1591 1598 1606 1613 1621 1629 1642 1650 1657 1665 1674 1687 1698 1706 1711 1716 1720 1725 1733 1747 1761 1768 1769 1770 1775 1780 1785 1791 1796 1802 1803 1805 1808 1810 1808 1806 1804 1806 1812 1816 1814 1808 1798 1791 1782 1772 1749 1721 1703 1684 1670 1657 1648 1634 1618 1603 1584 1569 1554 1543 1530 1516 1502 1479 1461 1450 1436 1422 1405 1384 1361 1348 1340 1327 1313 1295 1279 1261
1146 1144 1146 1149 1152 1159 1171 1185 1199 1207 1210 1210 1210 1211 1214 1220 1233 1243 1255 1264 1268 1273 1281 1293 1301 1315 1334 1352 1370 1379 1388 1399 1407 1413 1416 1421 1428 1435 1442 1452 1462 1468 1472 1475 1480 1486 1493 1501 1505 1512 1519 1525 1530 1535 1543 1550 1559 1567 1574 1582 1589 1595 1601 1609 1616 1622 1630 1640 1652 1659 1668 1676 1687 1699 1710 1720 1728 1734 1739 1741 1748 1761 1771 1778 1784 1789 1793 1797 1802 1807 1811 1817 1825 1829 1828 1830 1832 1839 1837 1837 1841 1843 1837 1829 1820 1812 1796 1781 1755 1730 1713 1696 1680 1665 1655 1645 1632 1618 1599 1584 1571 1561 1548 1534 1520 1496 1475 1461 1446 1433 1416 1396 1372 1357 1347 1334 1321 1306 1289 1265
1158 1155 1156 1159 1165 1174 1189 1204 1215 1220 1224 1227 1226 1225 1226 1233 1245 1257 1270 1279 1284 1287 1293 1303 1311 1325 1342 1360 1376 1386 1395 1406 1416 1421 1425 1431 1437 1446 1454 1461 1468 1473 1477 1481 1487 1493 1499 1508 1513 1520 1527 1534 1540 1545 1552 1558 1566 1573 1581 1590 1598 1605 1611 1618 1625 1630 1638 1647 1658 1666 1675 1685 1696 1709 1720 1732 1743 1749 1753 1756 1762 1772 1781 1788 1795 1803 1808 1813 1819 1827 1835 1845 1851 1848 1845 1849 1853 1861 1863 1861 1865 1862 1852 1842 1835 1827 1809 1789 1766 1745 1728 1709 1694 1681 1669 1658 1646 1632 1612 1599 1588 1576 1561 1546 1531 1509 1488 1470 1455 1441 1425 1408 1385 1367 1354 1338 1324 1311 1296 1270
1169 1168 1170 1176 1185 1194 1207 1218 1224 1227 1230 1234 1237 1241 1244 1251 1261 1272 1283 1293 1300 1306 1310 1318 1327 1341 1356 1372 1387 1396 1405 1414 1423 1430 1435 1442 1450 1458 1465 1470 1475 1480 1484 1488 1494 1500 1507 1516 1521 1527 1535 1541 1546 1552 1559 1566 1572 1578 1588 1600 1607 1614 1622 1631 1637 1643 1650 1657 1667 1676 1685 1696 1707 1719 1730 1744 1754 1762 1767 1771 1777 1785 1793 1803 1811 1820 1826 1832 1839 1850 1862 1875 1882 1882 1880 1879 1877 1881 1883 1886 1886 1877 1864 1854 1845 1835 1816 1797 1780 1765 1747 1729 1716 1704 1691 1675 1662 1646 1629 1617 1606 1589 1568 1551 1538 1517 1500 1483 1466 1450 1435 1421 1399 1380 1364 1348 1333 1317 1301 1274
1176 1180 1186 1193 1201 1208 1220 1229 1233 1236 1238 1243 1247 1253 1260 1265 1274 1284 1295 1305 1314 1322 1328 1334 1343 1357 1372 1388 1401 1407 1414 1421 1429 1438 1446 1453 1459 1467 1473 1478 1480 1484 1490 1496 1502 1506 1513 1521 1528 1534 1541 1546 1551 1559 1567 1574 1580 1586 1595 1608 1618 1626 1635 1644 1650 1656 1663 1668 1679 1688 1698 1708 1717 1729 1739 1752 1762 1770 1777 1781 1788 1795 1804 1815 1826 1837 1845 1852 1860 1869 1878 1893 1908 1909 1909 1908 1899 1900 1900 1903 1903 1890 1874 1864 1854 1840 1822 1807 1796 1783 1764 1746 1734 1722 1710 1693 1677 1660 1643 1632 1619 1601 1578 1559 1543 1523 1510 1496 1479 1461 1443 1431 1410 1391 1373 1357 1342 1324 1305 1278
1185 1191 1199 1206 1214 1220 1229 1236 1241 1245 1248 1252 1259 1265 1273 1278 1287 1298 1309 1317 1328 1338 1344 1352 1360 1375 1392 1404 1411 1415 1422 1428 1436 1446 1456 1462 1467 1473 1480 1485 1489 1492 1497 1505 1512 1515 1522 1529 1534 1540 1546 1553 1560 1571 1579 1585 1590 1596 1606 1619 1630 1639 1649 1658 1664 1670 1677 1682 1693 1704 1714 1723 1731 1740 1748 1758 1769 1778 1787 1794 1802 1810 1817 1828 1842 1856 1867 1876 1882 1890 1899 1913 1932 1939 1946 1948 1937 1929 1919 1915 1916 1904 1888 1879 1866 1849 1832 1822 1814 1803 1783 1766 1753 1740 1726 1710 1692 1676 1657 1643 1627 1613 1596 1576 1555 1535 1523 1509 1492 1472 1450 1439 1421 1401 1381 1366 1350 1331 1310 1284
1192 1198 1206 1215 1222 1227 1233 1239 1244 1250 1254 1260 1268 1276 1283 1291 1302 1308 1315 1324 1336 1349 1358 1369 1378 1392 1407 1414 1417 1422 1429 1437 1445 1454 1462 1468 1473 1479 1485 1490 1497 1502 1506 1510 1518 1525 1531 1536 1541 1546 1553 1560 1570 1580 1588 1594 1600 1605 1616 1630 1640 1649 1658 1667 1675 1684 1694 1700 1708 1718 1727 1738 1746 1753 1758 1765 1777 1789 1799 1809 1820 1828 1834 1843 1858 1876 1889 1900 1907 1917 1929 1944 1962 1967 1972 1976 1972 1962 1949 1937 1929 1916 1905 1899 1884 1863 1846 1838 1830 1820 1804 1787 1775 1759 1746 1728 1710 1695 1674 1656 1638 1625 1614 1594 1572 1553 1541 1527 1509 1484 1460 1443 1426 1410 1391 1374 1355 1335 1317 1292
1197 1204 1212 1219 1226 1231 1236 1241 1247 1254 1259 1266 1274 1282 1289 1300 1313 1319 1323 1330 1342 1358 1370 1382 1392 1405 1415 1419 1422 1428 1436 1444 1453 1460 1465 1472 1478 1484 1490 1496 1504 1510 1513 1516 1522 1530 1536 1540 1545 1551 1557 1565 1575 1585 1592 1600 1609 1616 1627 1639 1649 1659 1669 1678 1686 1698 1709 1714 1719 1727 1739 1750 1759 1767 1772 1776 1786 1800 1814 1827 1838 1846 1852 1860 1879 1899 1913 1924 1933 1944 1958 1970 1979 1983 1986 1986 1983 1978 1970 1956 1943 1930 1921 1914 1902 1879 1861 1852 1844 1835 1823 1806 1793 1776 1763 1748 1726 1708 1690 1675 1656 1640 1629 1614 1590 1571 1559 1549 1526 1498 1469 1446 1428 1414 1394 1376 1358 1338 1323 1301
1204 1210 1216 1222 1227 1232 1237 1244 1251 1258 1264 1271 1280 1289 1299 1309 1321 1328 1334 1340 1352 1369 1381 1395 1407 1416 1421 1424 1429 1435 1441 1448 1455 1462 1468 1476 1483 1488 1494 1502 1510 1515 1519 1522 1528 1535 1541 1547 1552 1557 1563 1571 1581 1592 1601 1609 1619 1630 1641 1652 1659 1672 1686 1696 1704 1713 1721 1726 1729 1736 1749 1762 1774 1784 1790 1794 1802 1813 1829 1845 1856 1865 1875 1889 1908 1926 1940 1952 1962 1970 1980 1985 1988 1992 1993 1990 1985 1983 1978 1968 1958 1948 1938 1929 1918 1900 1884 1875 1863 1857 1843 1828 1814 1795 1778 1762 1740 1722 1705 1692 1676 1659 1650 1635 1610 1587 1575 1562 1539 1509 1480 1459 1437 1418 1398 1378 1359 1339 1328 1308
1210 1215 1220 1223 1229 1235 1242 1248 1256 1262 1267 1274 1282 1294 1306 1314 1324 1332 1340 1349 1361 1377 1390 1403 1414 1422 1425 1428 1434 1441 1447 1451 1456 1463 1470 1480 1488 1492 1499 1506 1513 1518 1521 1526 1533 1540 1547 1556 1561 1565 1570 1577 1587 1599 1611 1619 1628 1640 1652 1662 1670 1682 1697 1709 1717 1724 1730 1735 1740 1746 1758 1771 1784 1794 1802 1810 1816 1826 1840 1855 1869 1880 1895 1911 1930 1946 1959 1970 1978 1984 1988 1992 1995 1996 1997 1993 1989 1984 1979 1974 1969 1962 1954 1944 1933 1920 1909 1900 1883 1874 1861 1846 1832 1810 1793 1771 1752 1738 1720 1705 1691 1677 1666 1649 1621 1597 1586 1572 1545 1513 1484 1466 1444 1422 1402 1381 1359 1341 1329 1313
1213 1218 1223 1224 1228 1237 1247 1252 1260 1267 1272 1278 1288 1301 1313 1321 1329 1337 1348 1358 1371 1385 1398 1411 1420 1426 1430 1433 1441 1448 1453 1455 1459 1465 1474 1485 1492 1498 1505 1510 1516 1521 1526 1531 1539 1546 1555 1564 1570 1574 1579 1586 1596 1608 1619 1628 1639 1650 1661 1669 1679 1692 1706 1721 1730 1738 1746 1755 1762 1763 1768 1781 1795 1807 1816 1826 1834 1843 1854 1868 1882 1895 1913 1930 1948 1965 1977 1985 1989 1993 1996 1999 2000 1998 1998 1997 1993 1988 1984 1980 1977 1974 1969 1961 1952 1943 1932 1925 1910 1892 1878 1863 1848 1826 1809 1785 1764 1753 1736 1718 1703 1692 1680 1659 1629 1605 1591 1579 1549 1513 1485 1469 1449 1427 1404 1383 1362 1346 1331 1316
1216 1221 1225 1226 1230 1237 1248 1255 1265 1273 1279 1286 1296 1311 1324 1333 1343 1353 1365 1375 1384 1394 1405 1416 1423 1429 1434 1438 1446 1454 1460 1462 1466 1471 1479 1489 1495 1501 1507 1513 1520 1527 1533 1537 1544 1553 1562 1570 1576 1583 1589 1596 1605 1615 1624 1634 1647 1658 1668 1675 1686 1701 1713 1728 1739 1749 1763 1777 1788 1787 1784 1792 1806 1819 1829 1840 1850 1861 1872 1884 1897 1912 1928 1945 1962 1977 1987 1992 1995 1999 2003 2004 2002 1999 1998 1998 1993 1988 1986 1983 1981 1978 1974 1970 1965 1961 1954 1948 1937 1919 1900 1877 1859 1839 1821 1797 1772 1759 1741 1726 1714 1705 1691 1663 1631 1609 1597 1582 1547 1510 1486 1474 1454 1430 1407 1387 1370 1351 1334 1318
1219 1223 1226 1230 1234 1238 1248 1259 1269 1276 1284 1293 1305 1322 1337 1350 1363 1374 1384 1391 1397 1405 1414 1422 1428 1434 1440 1444 1450 1458 1466 1470 1475 1479 1487 1495 1499 1506 1513 1519 1525 1533 1539 1542 1549 1559 1567 1575 1582 1590 1598 1604 1612 1621 1630 1641 1656 1668 1677 1686 1697 1709 1720 1734 1746 1759 1774 1792 1809 1811 1803 1808 1819 1832 1842 1856 1868 1881 1894 1904 1917 1932 1947 1961 1974 1984 1991 1997 1999 2002 2005 2004 2003 2000 2000 2000 1996 1991 1989 1986 1983 1981 1976 1971 1970 1970 1969 1964 1955 1940 1923 1894 1866 1844 1828 1804 1781 1764 1745 1732 1723 1713 1696 1666 1632 1608 1598 1580 1541 1507 1486 1479 1459 1433 1409 1392 1375 1355 1336 1317
1217 1222 1227 1232 1236 1241 1250 1261 1272 1280 1288 1298 1311 1332 1351 1366 1379 1388 1397 1403 1410 1416 1422 1429 1436 1443 1447 1450 1456 1463 1471 1476 1481 1486 1494 1502 1507 1514 1520 1524 1529 1536 1544 1548 1555 1565 1572 1578 1586 1596 1603 1610 1620 1631 1642 1653 1666 1678 1689 1700 1711 1720 1729 1743 1756 1769 1782 1800 1821 1831 1826 1827 1837 1847 1858 1874 1889 1904 1918 1930 1944 1958 1968 1977 1985 1991 1996 1999 2001 2004 2005 2004 2005 2004 2002 2000 1999 1994 1992 1988 1984 1981 1979 1977 1975 1975 1976 1972 1964 1952 1933 1906 1873 1847 1830 1808 1789 1768 1748 1735 1724 1712 1693 1667 1631 1602 1590 1571 1534 1505 1487 1477 1456 1431 1410 1391 1371 1353 1334 1315
1218 1223 1228 1234 1239 1245 1255 1266 1275 1283 1292 1303 1317 1341 1360 1375 1388 1396 1404 1411 1418 1424 1428 1434 1441 1449 1452 1454 1459 1466 1473 1478 1485 1490 1497 1505 1512 1518 1523 1527 1532 1539 1547 1554 1562 1571 1578 1583 1591 1601 1610 1619 1630 1642 1654 1664 1675 1686 1699 1712 1720 1729 1739 1752 1765 1777 1792 1809 1828 1841 1847 1850 1856 1864 1875 1892 1908 1925 1941 1955 1969 1979 1984 1988 1993 1998 2000 2002 2004 2006 2008 2007 2008 2007 2005 2002 1999 1994 1992 1991 1986 1983 1980 1981 1982 1980 1980 1974 1967 1955 1933 1907 1876 1850 1832 1810 1791 1769 1745 1730 1717 1703 1687 1663 1629 1593 1576 1556 1527 1502 1485 1471 1449 1425 1406 1385 1365 1348 1335 1319
1217 1224 1230 1237 1243 1249 1260 1272 1281 1289 1298 1311 1327 1350 1367 1382 1394 1402 1410 1418 1425 1430 1433 1439 1445 1452 1456 1459 1464 1469 1475 1481 1488 1495 1502 1511 1518 1523 1527 1532 1537 1543 1552 1560 1569 1577 1585 1592 1602 1614 1624 1635 1645 1655 1665 1673 1684 1695 1708 1722 1730 1740 1750 1763 1775 1787 1805 1823 1839 1853 1864 1870 1876 1885 1897 1915 1933 1951 1969 1980 1988 1993 1994 1997 2001 2004 2004 2005 2008 2011 2012 2012 2011 2010 2009 2005 2001 1997 1993 1992 1992 1990 1987 1987 1988 1985 1981 1971 1964 1949 1924 1899 1872 1849 1831 1807 1784 1762 1738 1722 1707 1691 1681 1660 1622 1582 1562 1544 1522 1503 1484 1466 1440 1416 1401 1381 1363 1346 1336 1323
1220 1228 1235 1240 1246 1252 1261 1275 1285 1294 1305 1318 1333 1354 1371 1385 1397 1405 1413 1421 1429 1432 1435 1441 1447 1454 1460 1465 1468 1473 1479 1485 1491 1498 1507 1516 1522 1528 1533 1538 1543 1547 1554 1563 1572 1582 1592 1602 1613 1626 1638 1648 1657 1664 1673 1681 1690 1701 1717 1732 1740 1752 1764 1776 1787 1798 1816 1833 1848 1862 1878 1888 1896 1907 1922 1940 1957 1972 1985 1994 1999 2001 2002 2003 2006 2007 2004 2005 2010 2016 2017 2016 2013 2012 2011 2010 2006 1997 1992 1992 1994 1995 1993 1991 1990 1987 1979 1966 1958 1943 1916 1891 1865 1845 1826 1798 1771 1752 1730 1716 1699 1684 1675 1654 1612 1570 1550 1537 1521 1503 1485 1468 1438 1415 1402 1382 1365 1352 1339 1326
1227 1234 1241 1247 1253 1258 1266 1279 1288 1299 1311 1325 1339 1358 1375 1387 1398 1407 1414 1421 1428 1433 1437 1443 1450 1457 1463 1468 1473 1477 1483 1488 1493 1502 1511 1519 1525 1531 1537 1543 1548 1553 1560 1569 1578 1587 1598 1611 1623 1637 1649 1659 1666 1671 1680 1689 1699 1711 1727 1743 1756 1770 1782 1794 1806 1814 1828 1846 1859 1873 1891 1904 1915 1930 1949 1968 1980 1989 1997 2003 2008 2009 2010 2011 2011 2007 2004 2011 2018 2021 2021 2018 2015 2011 2011 2012 2006 1994 1990 1990 1993 1996 1997 1995 1993 1987 1977 1963 1953 1935 1910 1887 1861 1843 1821 1788 1762 1743 1724 1710 1692 1676 1667 1646 1605 1562 1542 1531 1519 1505 1491 1475 1449 1423 1410 1391 1374 1361 1350 1334
1230 1237 1245 1251 1257 1263 1272 1285 1293 1303 1315 1329 1342 1359 1374 1385 1397 1406 1413 1420 1427 1434 1439 1445 1452 1460 1464 1469 1476 1480 1486 1490 1495 1504 1513 1521 1526 1533 1539 1545 1551 1557 1568 1576 1586 1596 1607 1619 1632 1644 1653 1663 1670 1677 1687 1697 1709 1721 1736 1755 1770 1787 1799 1811 1821 1830 1843 1858 1872 1886 1903 1918 1932 1952 1970 1987 1995 2001 2006 2012 2017 2017 2016 2018 2017 2012 2009 2019 2024 2026 2025 2021 2017 2013 2012 2011 2000 1987 1987 1988 1993 1995 1996 2000 1995 1986 1976 1964 1948 1929 1908 1885 1863 1844 1819 1782 1757 1738 1721 1704 1686 1670 1660 1641 1606 1566 1546 1531 1519 1508 1498 1486 1466 1448 1431 1409 1389 1373 1360 1341
1230 1236 1244 1252 1258 1266 1276 1286 1294 1304 1316 1330 1344 1359 1373 1385 1396 1404 1412 1420 1427 1434 1439 1446 1454 1462 1467 1470 1477 1483 1488 1493 1499 1508 1516 1522 1528 1537 1543 1548 1553 1560 1572 1583 1595 1606 1616 1628 1638 1648 1657 1669 1678 1685 1695 1706 1718 1729 1744 1761 1778 1796 1811 1825 1838 1849 1860 1871 1887 1902 1917 1933 1950 1970 1985 1996 2003 2008 2013 2017 2020 2020 2019 2021 2023 2020 2015 2019 2025 2028 2025 2024 2021 2018 2015 2010 1998 1988 1986 1986 1992 1996 1996 2001 1998 1989 1980 1968 1945 1924 1909 1888 1867 1846 1820 1785 1758 1737 1719 1702 1685 1670 1656 1643 1617 1581 1563 1539 1526 1518 1509 1502 1488 1471 1452 1431 1411 1390 1371 1344
1232 1238 1244 1249 1258 1267 1278 1287 1295 1305 1317 1332 1346 1361 1375 1387 1397 1404 1413 1422 1430 1438 1444 1450 1456 1464 1468 1471 1477 1484 1492 1499 1505 1512 1520 1527 1534 1541 1546 1552 1558 1566 1577 1588 1602 1615 1625 1636 1647 1657 1666 1678 1689 1697 1707 1716 1727 1738 1751 1767 1783 1803 1819 1837 1854 1867 1878 1889 1906 1922 1937 1954 1972 1987 1996 2003 2008 2012 2015 2016 2017 2018 2021 2023 2025 2022 2015 2014 2021 2026 2023 2023 2021 2018 2012 2006 2000 1992 1986 1987 1992 1996 2002 2004 1999 1994 1988 1975 1947 1924 1909 1890 1872 1849 1825 1793 1765 1741 1718 1703 1690 1674 1656 1644 1631 1607 1591 1563 1547 1538 1529 1520 1509 1489 1468 1450 1429 1405 1383 1353
1233 1240 1247 1251 1260 1269 1278 1288 1297 1308 1322 1337 1350 1364 1379 1391 1400 1407 1417 1425 1433 1442 1448 1452 1456 1463 1467 1472 1479 1486 1494 1502 1509 1516 1524 1531 1538 1545 1550 1556 1563 1571 1582 1593 1607 1620 1631 1643 1655 1667 1676 1685 1697 1707 1717 1725 1737 1749 1762 1776 1790 1809 1827 1846 1863 1879 1891 1904 1921 1937 1956 1973 1988 1998 2004 2008 2011 2013 2015 2016 2017 2018 2021 2024 2026 2023 2014 2011 2016 2022 2020 2021 2019 2014 2008 2004 2000 1995 1992 1993 1995 1998 2005 2006 1997 1993 1991 1983 1959 1932 1913 1895 1877 1855 1831 1802 1774 1748 1722 1707 1695 1680 1664 1652 1642 1629 1614 1589 1570 1557 1547 1538 1523 1502 1481 1463 1441 1414 1391 1364
1237 1243 1251 1256 1264 1271 1279 1289 1300 1313 1330 1347 1358 1371 1386 1397 1405 1411 1420 1427 1434 1444 1450 1453 1458 1465 1470 1475 1481 1487 1495 1503 1511 1519 1527 1536 1542 1549 1555 1562 1569 1577 1589 1599 1611 1623 1635 1651 1663 1675 1684 1693 1705 1717 1729 1740 1750 1761 1774 1788 1801 1818 1835 1853 1872 1891 1906 1921 1940 1956 1977 1991 1999 2004 2008 2013 2016 2016 2017 2019 2022 2023 2024 2024 2020 2015 2009 2010 2015 2017 2016 2015 2013 2008 2007 2005 2001 1996 1995 1996 1998 2000 2004 2004 1993 1990 1991 1989 1971 1944 1918 1901 1885 1862 1838 1815 1788 1759 1729 1714 1701 1686 1674 1665 1655 1646 1633 1615 1594 1577 1563 1553 1536 1516 1496 1471 1446 1416 1394 1373
1242 1248 1255 1260 1267 1272 1281 1289 1299 1316 1336 1353 1364 1377 1389 1399 1408 1414 1421 1428 1435 1444 1450 1455 1460 1469 1475 1481 1486 1491 1498 1505 1514 1521 1529 1538 1546 1553 1560 1569 1578 1586 1598 1607 1616 1626 1639 1654 1665 1677 1688 1699 1712 1726 1741 1754 1762 1771 1783 1798 1812 1828 1842 1859 1879 1900 1918 1937 1958 1974 1991 2001 2006 2009 2011 2014 2019 2019 2017 2020 2025 2026 2023 2018 2014 2011 2010 2012 2016 2016 2015 2014 2013 2008 2007 2007 2003 1998 1998 1998 1999 2000 2002 2002 1992 1987 1988 1989 1976 1951 1922 1904 1889 1867 1845 1825 1798 1768 1737 1722 1711 1698 1686 1677 1668 1659 1648 1635 1614 1591 1574 1561 1543 1523 1502 1475 1447 1416 1395 1377
1246 1252 1258 1263 1269 1276 1285 1293 1303 1321 1339 1355 1366 1380 1391 1398 1407 1415 1421 1428 1436 1445 1452 1459 1465 1474 1480 1485 1491 1496 1502 1510 1519 1524 1533 1543 1551 1558 1565 1575 1586 1596 1609 1616 1623 1631 1644 1657 1667 1679 1690 1704 1718 1734 1751 1763 1773 1784 1796 1811 1826 1840 1854 1871 1887 1908 1930 1948 1970 1988 1999 2004 2008 2012 2013 2015 2019 2019 2014 2014 2021 2023 2018 2013 2012 2012 2013 2015 2019 2019 2018 2017 2015 2011 2008 2010 2005 2000 1999 1999 1998 1998 2002 2004 1993 1985 1983 1984 1978 1957 1928 1906 1893 1871 1851 1833 1809 1779 1747 1733 1725 1717 1707 1692 1680 1672 1667 1656 1634 1601 1576 1562 1543 1525 1503 1476 1448 1419 1397 1378
1250 1256 1261 1266 1273 1279 1291 1300 1310 1325 1341 1355 1366 1380 1390 1397 1408 1419 1425 1432 1440 1447 1455 1464 1470 1477 1484 1489 1496 1502 1509 1516 1523 1529 1539 1550 1557 1564 1570 1579 1590 1603 1616 1624 1633 1641 1652 1663 1672 1684 1694 1709 1724 1741 1759 1771 1786 1801 1815 1825 1837 1851 1867 1882 1896 1915 1938 1958 1978 1993 2002 2006 2010 2014 2014 2017 2018 2015 2011 2012 2017 2019 2017 2013 2012 2013 2015 2018 2021 2023 2021 2017 2014 2010 2010 2010 2005 2000 1998 1996 1995 1996 2000 2004 1997 1988 1982 1981 1977 1962 1938 1914 1899 1877 1858 1839 1817 1792 1763 1749 1742 1737 1732 1715 1697 1686 1683 1674 1652 1610 1575 1559 1543 1525 1502 1476 1451 1424 1402 1378
1254 1260 1266 1270 1276 1283 1295 1307 1315 1327 1341 1354 1365 1378 1387 1395 1407 1421 1429 1437 1446 1452 1460 1469 1475 1480 1486 1492 1499 1506 1514 1520 1527 1534 1544 1557 1562 1569 1574 1582 1594 1607 1621 1631 1643 1653 1662 1671 1679 1688 1699 1714 1729 1746 1764 1777 1797 1815 1831 1841 1851 1864 1876 1890 1907 1926 1948 1970 1986 1995 2003 2009 2012 2013 2013 2017 2020 2015 2014 2014 2016 2017 2015 2010 2011 2015 2016 2018 2020 2022 2020 2015 2013 2010 2009 2008 2004 2000 1997 1994 1993 1995 1998 2002 1997 1990 1984 1981 1976 1964 1946 1922 1905 1885 1867 1847 1826 1803 1779 1769 1764 1756 1748 1733 1713 1694 1687 1681 1661 1618 1580 1563 1546 1529 1504 1477 1455 1428 1403 1377
1261 1268 1273 1277 1281 1287 1298 1308 1316 1328 1341 1354 1364 1377 1387 1395 1408 1421 1431 1440 1450 1458 1466 1473 1477 1483 1489 1495 1502 1508 1518 1525 1532 1538 1547 1560 1567 1574 1581 1590 1602 1613 1628 1641 1653 1663 1672 1681 1689 1699 1711 1724 1737 1753 1771 1787 1806 1826 1845 1857 1870 1883 1891 1906 1925 1945 1968 1986 1997 2001 2006 2013 2018 2018 2016 2016 2022 2021 2019 2015 2015 2015 2013 2008 2010 2017 2017 2015 2015 2017 2017 2015 2013 2014 2011 2009 2004 2000 1998 1995 1996 1997 1997 1997 1992 1988 1985 1980 1973 1964 1953 1930 1913 1895 1878 1858 1836 1818 1802 1797 1789 1774 1757 1743 1725 1701 1688 1683 1661 1621 1584 1565 1549 1533 1509 1480 1455 1430 1405 1381
1268 1273 1277 1281 1286 1290 1298 1307 1318 1332 1345 1358 1368 1377 1388 1398 1412 1422 1431 1441 1452 1462 1470 1476 1480 1487 1494 1501 1507 1513 1521 1528 1535 1541 1549 1562 1570 1580 1589 1601 1612 1622 1636 1648 1658 1668 1679 1688 1697 1708 1721 1735 1746 1761 1778 1794 1814 1833 1853 1870 1884 1899 1910 1926 1944 1963 1986 1998 2005 2010 2013 2017 2021 2022 2018 2017 2022 2025 2022 2013 2009 2010 2013 2011 2012 2018 2016 2014 2012 2014 2015 2015 2013 2015 2011 2009 2004 2001 1999 1998 2000 1998 1995 1991 1986 1984 1983 1978 1969 1963 1955 1935 1920 1906 1891 1869 1849 1834 1821 1816 1804 1784 1763 1750 1735 1705 1689 1683 1659 1621 1588 1568 1551 1535 1513 1483 1457 1433 1412 1387
1270 1275 1280 1285 1291 1296 1303 1313 1326 1341 1355 1367 1374 1383 1393 1404 1416 1424 1432 1442 1455 1466 1472 1478 1485 1494 1500 1507 1514 1520 1528 1533 1540 1545 1552 1563 1573 1588 1600 1612 1623 1633 1644 1653 1663 1674 1686 1698 1708 1720 1732 1744 1756 1769 1786 1801 1820 1839 1860 1879 1895 1913 1931 1949 1967 1984 1999 2006 2013 2019 2020 2018 2017 2018 2018 2017 2018 2024 2023 2013 2006 2005 2009 2011 2012 2015 2013 2013 2012 2012 2012 2014 2012 2010 2007 2003 2001 1998 1996 1997 1997 1994 1990 1987 1984 1981 1980 1976 1967 1963 1955 1939 1927 1917 1905 1885 1868 1854 1842 1833 1811 1789 1767 1755 1740 1707 1691 1682 1658 1621 1593 1572 1555 1540 1515 1485 1460 1436 1414 1392
1269 1275 1281 1289 1297 1302 1312 1325 1337 1350 1363 1374 1380 1389 1400 1410 1419 1427 1436 1445 1457 1467 1474 1480 1487 1497 1502 1509 1517 1525 1533 1539 1545 1549 1557 1568 1579 1596 1609 1621 1633 1643 1651 1659 1672 1684 1696 1710 1721 1733 1741 1752 1765 1780 1795 1812 1830 1847 1866 1886 1905 1924 1942 1967 1986 1997 2004 2009 2018 2023 2020 2014 2011 2013 2014 2013 2014 2018 2020 2015 2008 2004 2007 2011 2008 2009 2010 2011 2011 2009 2010 2011 2011 2008 2003 1997 1994 1992 1991 1992 1993 1992 1989 1986 1984 1982 1980 1975 1966 1961 1955 1944 1934 1928 1922 1904 1886 1872 1859 1845 1816 1789 1769 1757 1738 1708 1693 1681 1656 1619 1595 1576 1556 1541 1517 1486 1463 1442 1418 1395
1271 1277 1285 1293 1304 1312 1325 1336 1345 1357 1370 1380 1388 1398 1408 1416 1423 1431 1441 1449 1460 1468 1476 1483 1491 1498 1503 1509 1519 1527 1536 1544 1550 1557 1565 1574 1585 1603 1617 1630 1643 1653 1661 1670 1682 1695 1707 1720 1732 1745 1753 1763 1776 1793 1808 1824 1841 1857 1876 1897 1916 1936 1955 1979 1993 1999 2004 2010 2017 2016 2014 2010 2008 2010 2011 2010 2008 2010 2013 2014 2012 2009 2008 2009 2007 2006 2006 2009 2009 2008 2008 2008 2009 2008 2001 1995 1991 1989 1989 1991 1991 1989 1987 1986 1984 1982 1979 1974 1968 1961 1955 1947 1938 1932 1928 1919 1904 1889 1872 1853 1821 1789 1770 1758 1739 1713 1696 1679 1649 1618 1596 1576 1555 1536 1513 1484 1464 1445 1422 1399
1275 1283 1291 1298 1308 1316 1329 1340 1352 1366 1378 1389 1398 1409 1417 1423 1428 1436 1445 1453 1462 1470 1478 1487 1493 1498 1503 1511 1521 1529 1538 1546 1553 1563 1571 1580 1590 1607 1622 1635 1649 1660 1671 1682 1694 1705 1716 1728 1740 1754 1765 1776 1791 1805 1821 1836 1855 1874 1894 1913 1931 1951 1971 1987 1996 2001 2004 2009 2011 2010 2008 2008 2010 2010 2008 2008 2005 2004 2007 2010 2014 2013 2007 2008 2009 2007 2005 2005 2007 2008 2009 2008 2009 2007 2001 1996 1994 1990 1989 1989 1988 1985 1984 1984 1982 1980 1977 1972 1968 1961 1955 1948 1940 1935 1931 1923 1913 1898 1880 1859 1826 1791 1769 1754 1738 1715 1696 1671 1639 1614 1593 1571 1549 1529 1506 1484 1467 1450 1432 1410
1277 1286 1294 1300 1308 1316 1327 1341 1356 1371 1383 1394 1406 1417 1423 1428 1434 1441 1449 1456 1464 1474 1483 1492 1497 1501 1506 1514 1523 1530 1539 1547 1557 1566 1574 1583 1592 1605 1620 1636 1653 1663 1674 1688 1702 1712 1721 1732 1744 1760 1772 1789 1805 1819 1834 1848 1869 1892 1913 1930 1946 1966 1983 1993 1998 2002 2005 2009 2008 2006 2005 2006 2012 2010 2006 2007 2006 2003 2006 2011 2015 2013 2009 2010 2010 2007 2004 2003 2002 2005 2007 2007 2007 2005 2001 2000 1999 1993 1992 1990 1986 1982 1980 1979 1977 1976 1973 1968 1965 1960 1953 1946 1941 1936 1931 1923 1914 1898 1881 1859 1827 1796 1769 1751 1734 1709 1690 1664 1635 1610 1589 1570 1546 1524 1506 1491 1475 1460 1445 1428
1277 1286 1295 1301 1308 1315 1327 1343 1358 1372 1384 1397 1411 1423 1430 1435 1443 1449 1455 1461 1470 1481 1491 1498 1503 1506 1511 1517 1526 1533 1542 1552 1563 1572 1580 1588 1595 1605 1618 1636 1652 1664 1677 1694 1708 1718 1727 1739 1753 1770 1785 1803 1820 1833 1849 1864 1885 1906 1926 1943 1960 1977 1988 1996 2002 2003 2004 2006 2007 2002 2002 2003 2005 2006 2005 2006 2005 2005 2010 2016 2014 2010 2009 2009 2008 2004 2003 2002 2000 2000 2001 2002 2001 2002 2000 2000 1999 1994 1995 1992 1987 1980 1977 1975 1973 1970 1966 1963 1961 1958 1953 1946 1941 1936 1931 1924 1916 1900 1881 1860 1833 1804 1771 1747 1729 1700 1681 1659 1634 1609 1591 1573 1553 1529 1515 1503 1491 1474 1459 1444
1278 1287 1296 1303 1310 1317 1330 1345 1358 1370 1382 1396 1410 1422 1431 1439 1449 1455 1459 1465 1477 1489 1496 1501 1506 1511 1514 1521 1530 1540 1552 1561 1573 1583 1590 1598 1603 1610 1621 1635 1649 1663 1680 1697 1711 1722 1734 1749 1764 1780 1796 1814 1831 1845 1863 1879 1899 1917 1937 1954 1970 1980 1986 1993 2000 2002 2001 2003 2005 2001 1999 1999 1998 2003 2006 2006 2005 2005 2010 2013 2009 2007 2008 2008 2006 2004 2002 2001 1998 1996 1995 1996 1995 1996 1996 1994 1991 1990 1992 1991 1986 1979 1976 1975 1972 1967 1963 1960 1958 1956 1953 1947 1941 1934 1930 1925 1918 1903 1883 1863 1839 1812 1777 1746 1727 1700 1681 1658 1634 1612 1597 1581 1564 1543 1529 1520 1507 1487 1471 1454
1280 1287 1295 1302 1312 1320 1333 1348 1360 1371 1382 1395 1408 1421 1430 1438 1448 1455 1460 1468 1481 1492 1497 1503 1508 1514 1518 1527 1541 1552 1563 1571 1584 1596 1605 1612 1617 1622 1629 1640 1653 1666 1684 1701 1715 1727 1744 1762 1774 1789 1805 1824 1840 1856 1876 1895 1913 1928 1943 1961 1974 1980 1984 1990 1994 1996 1998 2000 2004 2003 2001 2000 1998 2003 2007 2007 2006 2004 2005 2005 2003 2004 2007 2008 2005 2002 1998 1995 1991 1988 1989 1990 1992 1993 1994 1993 1990 1988 1988 1985 1981 1979 1978 1976 1972 1966 1962 1960 1958 1956 1953 1946 1940 1932 1929 1926 1918 1907 1888 1870 1846 1824 1792 1754 1731 1710 1688 1661 1640 1622 1607 1593 1579 1560 1544 1534 1522 1501 1481 1462
1285 1290 1297 1303 1312 1322 1337 1351 1364 1375 1385 1398 1411 1423 1432 1440 1447 1453 1461 1472 1483 1492 1497 1503 1509 1516 1524 1534 1548 1559 1568 1577 1592 1604 1613 1623 1630 1636 1642 1650 1661 1675 1693 1709 1722 1737 1758 1777 1787 1799 1815 1832 1848 1863 1885 1904 1923 1936 1950 1965 1975 1981 1986 1990 1991 1993 1996 2000 2004 2005 2002 2001 2000 2003 2006 2006 2007 2006 2004 2004 2001 2003 2005 2007 2004 1998 1994 1990 1986 1982 1985 1985 1989 1993 1995 1995 1993 1989 1986 1981 1976 1978 1979 1976 1971 1964 1960 1958 1957 1957 1953 1947 1941 1934 1932 1929 1920 1911 1896 1879 1853 1832 1806 1769 1742 1723 1702 1669 1647 1633 1619 1607 1598 1584 1564 1546 1532 1510 1489 1468
1290 1294 1300 1306 1316 1326 1340 1353 1369 1381 1389 1404 1416 1426 1435 1443 1450 1454 1462 1474 1483 1492 1499 1506 1513 1520 1530 1540 1551 1561 1571 1581 1597 1608 1616 1627 1638 1648 1656 1663 1673 1686 1703 1715 1729 1748 1769 1790 1802 1815 1829 1843 1857 1871 1891 1910 1929 1942 1955 1967 1975 1982 1989 1991 1992 1994 1998 2001 2004 2005 2001 1999 1997 1999 2001 2003 2006 2006 2005 2005 2002 2001 2001 2001 2002 1999 1994 1988 1984 1982 1984 1983 1987 1991 1994 1995 1995 1989 1983 1977 1974 1975 1977 1974 1968 1963 1959 1957 1954 1953 1950 1946 1942 1936 1934 1931 1926 1917 1904 1887 1862 1840 1816 1778 1751 1734 1717 1684 1655 1646 1634 1621 1611 1601 1581 1559 1538 1518 1500 1474
1293 1297 1302 1310 1321 1331 1342 1355 1369 1382 1392 1407 1419 1428 1438 1446 1453 1457 1466 1478 1484 1494 1503 1511 1518 1525 1535 1544 1554 1564 1576 1586 1600 1610 1617 1630 1643 1656 1664 1673 1687 1697 1707 1717 1733 1755 1776 1797 1815 1832 1846 1859 1872 1885 1902 1919 1936 1948 1957 1967 1973 1981 1989 1991 1991 1994 1999 2002 2003 2001 1998 1997 1994 1995 1998 2000 2004 2007 2007 2007 2003 1999 1997 1996 1998 2000 1998 1992 1984 1980 1982 1982 1985 1988 1992 1992 1991 1991 1982 1975 1973 1973 1973 1969 1964 1961 1959 1956 1951 1948 1946 1944 1941 1937 1935 1931 1928 1921 1910 1893 1872 1851 1822 1788 1760 1740 1725 1699 1671 1663 1650 1630 1616 1607 1592 1570 1547 1527 1510 1482
1295 1301 1307 1316 1327 1334 1345 1356 1369 1382 1395 1409 1420 1431 1441 1448 1456 1461 1472 1483 1488 1497 1508 1516 1521 1528 1536 1545 1555 1567 1580 1590 1602 1614 1623 1636 1648 1663 1670 1685 1699 1705 1712 1720 1736 1757 1779 1801 1820 1844 1861 1876 1889 1902 1918 1933 1947 1955 1962 1967 1972 1980 1986 1989 1990 1994 1999 2002 2001 1997 1994 1994 1996 2000 2001 2000 2003 2005 2006 2005 2002 1998 1994 1992 1993 1997 1999 1996 1986 1977 1974 1976 1982 1984 1988 1991 1991 1991 1983 1974 1975 1973 1971 1966 1962 1960 1958 1955 1950 1947 1944 1942 1941 1938 1936 1931 1927 1921 1908 1892 1875 1855 1827 1797 1770 1745 1724 1705 1686 1673 1658 1633 1615 1606 1593 1573 1553 1533 1516 1490
1297 1305 1314 1324 1334 1342 1352 1361 1373 1387 1399 1412 1425 1437 1445 1452 1462 1469 1480 1489 1494 1502 1511 1519 1524 1531 1540 1549 1558 1570 1583 1594 1606 1619 1629 1641 1655 1671 1683 1699 1713 1718 1724 1731 1743 1761 1783 1804 1826 1855 1875 1892 1908 1921 1936 1948 1958 1963 1966 1970 1974 1980 1983 1986 1987 1991 1997 2001 1997 1991 1991 1995 2003 2010 2007 2002 2002 2003 2004 2003 2000 1995 1989 1988 1989 1992 1995 1992 1987 1978 1970 1974 1981 1981 1985 1990 1992 1988 1980 1975 1975 1973 1968 1963 1960 1958 1955 1953 1950 1947 1944 1940 1938 1935 1933 1928 1923 1913 1899 1885 1870 1849 1823 1799 1775 1747 1721 1704 1689 1676 1659 1632 1610 1599 1588 1567 1546 1532 1518 1495
1299 1308 1317 1327 1338 1349 1361 1370 1380 1392 1403 1416 1429 1442 1451 1457 1465 1473 1484 1492 1500 1509 1517 1522 1528 1538 1548 1558 1567 1576 1588 1599 1612 1623 1634 1648 1662 1678 1694 1710 1724 1732 1738 1745 1755 1769 1787 1807 1833 1863 1883 1902 1918 1931 1945 1955 1963 1967 1969 1973 1976 1981 1983 1985 1988 1991 1996 1998 1990 1984 1986 1992 2000 2007 2004 1999 1997 1996 1998 2000 1996 1991 1986 1987 1987 1988 1989 1989 1986 1978 1972 1976 1980 1980 1984 1991 1993 1986 1977 1974 1972 1969 1965 1963 1960 1957 1953 1950 1949 1948 1944 1938 1935 1932 1929 1925 1915 1902 1888 1875 1859 1839 1816 1794 1772 1745 1719 1699 1683 1671 1652 1626 1604 1590 1575 1556 1537 1524 1510 1491
1302 1309 1319 1329 1340 1352 1367 1377 1388 1399 1408 1421 1434 1446 1454 1462 1470 1478 1487 1495 1504 1515 1522 1527 1535 1548 1559 1570 1580 1587 1596 1605 1618 1629 1641 1658 1672 1687 1701 1717 1732 1744 1754 1762 1771 1782 1797 1816 1843 1870 1889 1908 1923 1936 1947 1957 1963 1966 1969 1973 1978 1983 1986 1987 1989 1991 1992 1989 1984 1983 1982 1983 1989 1993 1993 1991 1990 1988 1993 1995 1990 1984 1984 1986 1987 1987 1987 1989 1986 1976 1973 1976 1980 1981 1985 1991 1993 1984 1976 1970 1967 1966 1963 1961 1960 1957 1951 1948 1949 1948 1943 1936 1931 1926 1921 1915 1903 1890 1869 1853 1839 1821 1801 1784 1762 1736 1713 1694 1678 1661 1639 1616 1598 1582 1566 1545 1526 1510 1496 1479
1300 1309 1321 1332 1344 1356 1370 1382 1393 1405 1415 1429 1440 1449 1456 1464 1472 1480 1490 1498 1508 1516 1523 1532 1541 1555 1568 1579 1589 1597 1605 1611 1621 1634 1648 1666 1681 1695 1709 1723 1740 1755 1769 1780 1791 1801 1814 1829 1849 1874 1893 1911 1925 1934 1944 1953 1960 1964 1968 1972 1975 1979 1984 1989 1992 1993 1991 1986 1982 1983 1980 1974 1978 1985 1990 1990 1988 1987 1990 1989 1982 1980 1982 1986 1987 1987 1989 1987 1984 1978 1973 1976 1982 1985 1986 1987 1984 1977 1974 1972 1967 1964 1962 1960 1958 1956 1950 1947 1948 1946 1941 1934 1927 1918 1911 1902 1892 1881 1855 1836 1822 1807 1785 1762 1742 1723 1707 1688 1670 1651 1627 1607 1592 1577 1562 1540 1519 1501 1486 1470
1298 1308 1323 1336 1348 1358 1369 1383 1394 1405 1418 1434 1446 1453 1459 1466 1474 1482 1490 1500 1510 1519 1525 1535 1546 1560 1574 1586 1596 1602 1609 1614 1623 1637 1653 1671 1685 1699 1714 1730 1747 1765 1781 1794 1809 1822 1831 1842 1856 1880 1896 1913 1926 1937 1944 1951 1958 1964 1969 1970 1969 1973 1981 1989 1992 1992 1990 1987 1980 1979 1976 1968 1972 1980 1991 1992 1988 1988 1988 1986 1981 1980 1983 1985 1986 1987 1988 1986 1986 1984 1978 1979 1984 1985 1984 1982 1977 1974 1973 1971 1966 1962 1959 1956 1955 1953 1950 1947 1945 1943 1939 1933 1924 1913 1906 1899 1890 1876 1849 1832 1817 1803 1777 1751 1732 1714 1699 1681 1662 1644 1621 1603 1587 1572 1559 1539 1518 1500 1485 1472
1301 1310 1323 1338 1351 1360 1371 1385 1395 1406 1420 1439 1453 1460 1464 1469 1475 1484 1494 1506 1515 1523 1530 1542 1553 1566 1579 1590 1599 1606 1613 1619 1627 1642 1658 1675 1687 1702 1717 1735 1755 1775 1793 1805 1823 1839 1849 1859 1870 1888 1901 1916 1931 1941 1947 1952 1959 1966 1970 1968 1966 1971 1980 1989 1991 1991 1990 1987 1979 1977 1974 1966 1968 1975 1985 1988 1985 1985 1985 1984 1981 1979 1981 1982 1982 1985 1988 1987 1987 1988 1984 1982 1981 1980 1980 1978 1975 1972 1970 1968 1965 1960 1956 1953 1950 1948 1945 1944 1942 1939 1935 1930 1922 1914 1908 1902 1893 1878 1852 1835 1819 1801 1775 1744 1727 1707 1690 1675 1658 1642 1622 1606 1587 1568 1555 1539 1523 1507 1492 1480
1305 1313 1322 1336 1352 1362 1375 1388 1397 1409 1423 1442 1457 1466 1470 1475 1480 1489 1499 1510 1519 1528 1535 1547 1559 1572 1584 1593 1601 1609 1618 1627 1637 1650 1663 1675 1688 1704 1720 1739 1760 1781 1799 1812 1833 1851 1862 1873 1884 1898 1908 1921 1935 1945 1952 1957 1963 1968 1969 1968 1969 1972 1978 1988 1991 1991 1994 1990 1983 1979 1975 1972 1969 1973 1978 1979 1980 1983 1983 1983 1980 1975 1974 1975 1979 1983 1986 1985 1986 1987 1987 1984 1980 1979 1979 1977 1974 1970 1968 1967 1964 1960 1956 1952 1949 1947 1943 1941 1939 1937 1934 1929 1924 1919 1912 1906 1897 1882 1861 1843 1826 1806 1781 1748 1727 1706 1689 1675 1660 1646 1629 1615 1594 1573 1558 1545 1534 1517 1502 1492
1306 1315 1324 1338 1354 1365 1377 1390 1400 1414 1427 1442 1457 1468 1474 1480 1488 1497 1505 1512 1521 1532 1542 1553 1565 1576 1586 1596 1605 1613 1624 1635 1648 1660 1670 1680 1692 1707 1722 1740 1762 1785 1807 1825 1845 1862 1875 1887 1897 1909 1918 1928 1938 1946 1954 1961 1966 1969 1968 1969 1972 1974 1977 1984 1988 1990 1994 1992 1991 1986 1979 1976 1975 1975 1976 1979 1979 1982 1984 1985 1981 1974 1971 1972 1977 1983 1985 1984 1984 1986 1987 1985 1982 1982 1983 1980 1975 1972 1970 1968 1965 1961 1957 1951 1949 1947 1943 1940 1937 1937 1935 1932 1929 1923 1916 1909 1899 1887 1871 1854 1834 1817 1795 1764 1736 1713 1699 1684 1670 1656 1640 1628 1610 1591 1573 1559 1548 1534 1520 1512
1307 1317 1327 1340 1354 1364 1375 1388 1402 1418 1432 1445 1458 1470 1477 1483 1493 1502 1511 1516 1525 1537 1547 1559 1569 1581 1590 1599 1609 1618 1630 1642 1655 1669 1680 1693 1703 1714 1726 1741 1762 1787 1814 1833 1853 1869 1884 1896 1907 1918 1927 1936 1942 1948 1955 1961 1966 1968 1969 1972 1974 1977 1979 1985 1988 1989 1993 1991 1991 1989 1983 1979 1979 1983 1983 1982 1981 1985 1987 1987 1981 1974 1970 1973 1976 1983 1984 1981 1981 1982 1984 1987 1988 1987 1984 1980 1977 1976 1974 1971 1968 1964 1958 1952 1949 1948 1944 1940 1937 1935 1934 1932 1930 1925 1918 1911 1903 1894 1880 1864 1842 1826 1807 1782 1754 1724 1712 1698 1684 1669 1653 1640 1626 1609 1595 1582 1570 1556 1539 1532
1310 1320 1331 1341 1352 1362 1375 1388 1403 1419 1432 1445 1457 1468 1477 1485 1496 1507 1515 1521 1529 1541 1554 1566 1576 1587 1597 1605 1614 1622 1634 1647 1660 1673 1688 1704 1715 1724 1733 1746 1767 1792 1819 1836 1856 1873 1889 1901 1911 1922 1932 1942 1947 1951 1956 1960 1963 1966 1970 1974 1976 1980 1984 1989 1991 1990 1991 1990 1992 1990 1989 1985 1984 1987 1988 1985 1984 1987 1988 1985 1978 1971 1969 1973 1977 1982 1984 1979 1975 1977 1983 1988 1987 1986 1982 1978 1976 1979 1977 1974 1972 1967 1960 1954 1951 1948 1945 1941 1936 1933 1933 1931 1931 1925 1919 1913 1908 1901 1888 1873 1851 1832 1818 1801 1778 1744 1728 1712 1698 1685 1669 1655 1637 1622 1611 1602 1589 1576 1564 1558
1313 1324 1336 1344 1351 1362 1378 1392 1407 1421 1433 1445 1455 1466 1477 1487 1498 1506 1515 1523 1534 1546 1558 1571 1581 1591 1600 1609 1618 1627 1639 1651 1665 1679 1694 1711 1726 1740 1748 1759 1779 1801 1823 1840 1859 1875 1891 1904 1912 1921 1933 1945 1951 1954 1956 1957 1959 1962 1969 1975 1977 1982 1987 1991 1991 1989 1990 1991 1995 1995 1993 1991 1988 1989 1987 1982 1985 1990 1988 1982 1978 1972 1971 1974 1978 1980 1979 1974 1969 1976 1984 1986 1983 1980 1977 1974 1973 1976 1976 1974 1971 1968 1961 1955 1951 1948 1944 1940 1935 1932 1932 1931 1930 1924 1918 1915 1912 1907 1896 1885 1866 1844 1830 1819 1801 1768 1748 1729 1716 1703 1685 1673 1657 1640 1624 1611 1602 1592 1583 1575
1314 1326 1339 1345 1353 1364 1381 1396 1411 1424 1435 1446 1456 1470 1483 1491 1499 1508 1518 1526 1536 1547 1557 1569 1578 1589 1600 1610 1621 1634 1647 1658 1668 1683 1698 1716 1734 1752 1763 1775 1792 1811 1829 1845 1863 1876 1891 1907 1915 1923 1934 1944 1948 1952 1954 1957 1960 1964 1970 1976 1980 1984 1987 1988 1990 1990 1990 1992 1995 1994 1992 1992 1991 1989 1984 1980 1983 1989 1986 1980 1977 1975 1973 1974 1973 1974 1974 1970 1966 1975 1981 1982 1979 1976 1973 1971 1971 1973 1974 1971 1968 1966 1961 1955 1950 1946 1942 1939 1935 1931 1931 1931 1928 1924 1920 1918 1914 1909 1901 1892 1878 1856 1842 1829 1815 1788 1766 1745 1733 1719 1699 1688 1676 1659 1638 1618 1610 1602 1594 1583
1316 1327 1339 1345 1354 1367 1386 1403 1417 1429 1440 1451 1461 1478 1491 1497 1503 1511 1521 1530 1539 1548 1555 1567 1576 1588 1601 1613 1626 1639 1654 1665 1676 1689 1704 1722 1741 1758 1773 1789 1806 1821 1836 1851 1867 1879 1894 1909 1917 1926 1934 1941 1945 1949 1952 1959 1964 1966 1970 1977 1982 1985 1985 1985 1990 1993 1993 1992 1991 1990 1990 1992 1992 1989 1981 1979 1982 1988 1985 1979 1977 1976 1975 1972 1968 1965 1968 1968 1966 1970 1975 1977 1976 1972 1970 1970 1970 1970 1970 1968 1965 1961 1958 1954 1949 1945 1941 1937 1933 1931 1931 1930 1927 1924 1922 1919 1915 1910 1904 1896 1885 1869 1853 1838 1825 1804 1782 1762 1748 1731 1715 1707 1694 1677 1655 1631 1618 1609 1600 1588
1316 1327 1338 1344 1354 1367 1386 1408 1424 1435 1446 1459 1470 1483 1494 1502 1509 1518 1527 1534 1543 1552 1559 1569 1578 1590 1604 1616 1630 1644 1661 1672 1684 1696 1711 1730 1746 1762 1777 1796 1816 1830 1844 1855 1869 1882 1897 1909 1916 1924 1931 1937 1944 1947 1951 1959 1966 1966 1969 1975 1980 1982 1982 1984 1989 1992 1993 1992 1990 1988 1985 1987 1988 1987 1983 1981 1984 1987 1984 1979 1975 1973 1972 1969 1965 1962 1965 1966 1966 1966 1967 1971 1972 1969 1967 1968 1967 1966 1966 1965 1962 1957 1955 1952 1948 1944 1939 1935 1933 1931 1930 1927 1925 1924 1922 1918 1915 1911 1905 1897 1888 1876 1863 1849 1835 1816 1797 1778 1758 1740 1730 1722 1707 1687 1667 1643 1629 1618 1608 1596
1315 1326 1336 1344 1355 1367 1382 1406 1427 1440 1452 1467 1478 1486 1495 1506 1517 1527 1535 1542 1551 1561 1568 1577 1585 1594 1605 1619 1633 1647 1663 1675 1689 1704 1720 1739 1753 1768 1783 1801 1820 1838 1853 1863 1873 1885 1897 1908 1914 1920 1926 1932 1940 1947 1952 1959 1966 1967 1968 1972 1976 1979 1981 1985 1989 1991 1992 1990 1989 1987 1983 1983 1984 1985 1986 1986 1986 1985 1982 1977 1972 1969 1968 1967 1963 1962 1963 1963 1962 1961 1962 1966 1967 1965 1965 1965 1964 1962 1962 1960 1957 1954 1952 1950 1947 1942 1938 1935 1933 1931 1928 1925 1923 1922 1919 1915 1914 1911 1904 1896 1887 1880 1874 1863 1852 1833 1816 1796 1775 1757 1745 1736 1720 1696 1674 1649 1633 1622 1615 1603
1314 1325 1335 1344 1357 1367 1379 1399 1423 1441 1455 1470 1481 1491 1498 1509 1521 1530 1539 1548 1557 1568 1576 1585 1592 1601 1609 1621 1636 1647 1660 1673 1689 1708 1727 1746 1761 1775 1789 1806 1824 1841 1857 1865 1876 1887 1898 1908 1913 1918 1923 1931 1937 1943 1950 1957 1962 1965 1968 1971 1976 1980 1983 1985 1987 1990 1989 1988 1986 1985 1984 1983 1982 1985 1987 1987 1987 1984 1981 1978 1972 1967 1966 1964 1959 1960 1960 1958 1958 1959 1959 1961 1961 1961 1962 1961 1960 1959 1958 1957 1955 1953 1950 1948 1944 1939 1936 1933 1931 1929 1927 1924 1922 1917 1914 1911 1909 1907 1902 1894 1886 1880 1875 1871 1862 1846 1829 1815 1795 1776 1760 1751 1731 1704 1677 1651 1632 1621 1618 1607
1314 1324 1336 1348 1363 1372 1383 1401 1422 1441 1455 1469 1481 1492 1501 1510 1521 1530 1541 1551 1561 1572 1582 1591 1599 1608 1617 1626 1637 1646 1658 1672 1689 1710 1730 1752 1769 1785 1798 1813 1828 1842 1857 1867 1878 1889 1899 1909 1914 1919 1923 1931 1936 1939 1945 1951 1957 1963 1969 1972 1978 1983 1985 1985 1986 1990 1990 1990 1987 1985 1983 1983 1983 1984 1985 1987 1986 1982 1978 1977 1971 1966 1964 1962 1958 1959 1959 1955 1952 1954 1955 1958 1957 1958 1959 1958 1957 1955 1954 1954 1953 1952 1949 1945 1940 1936 1934 1931 1930 1928 1926 1924 1920 1914 1911 1908 1905 1901 1896 1889 1883 1880 1875 1868 1860 1849 1835 1824 1808 1789 1772 1761 1739 1712 1681 1653 1634 1621 1617 1608
1314 1326 1342 1357 1373 1384 1395 1411 1428 1442 1455 1470 1480 1489 1497 1507 1519 1529 1541 1553 1562 1573 1584 1594 1603 1614 1624 1636 1645 1652 1663 1677 1693 1711 1728 1751 1770 1791 1806 1819 1833 1845 1858 1868 1880 1890 1899 1906 1913 1919 1925 1931 1936 1939 1943 1947 1954 1962 1968 1973 1980 1985 1986 1985 1985 1992 1994 1995 1991 1987 1984 1984 1984 1981 1981 1984 1982 1978 1973 1973 1969 1965 1962 1961 1959 1959 1958 1952 1948 1949 1950 1954 1955 1956 1956 1955 1955 1953 1951 1950 1950 1949 1945 1940 1935 1932 1931 1929 1927 1925 1923 1921 1914 1909 1906 1903 1897 1892 1887 1881 1876 1874 1868 1859 1852 1843 1833 1822 1808 1790 1773 1762 1741 1717 1690 1664 1643 1624 1617 1606
1315 1328 1348 1366 1382 1394 1406 1420 1434 1446 1459 1473 1482 1489 1495 1505 1519 1530 1542 1553 1562 1572 1583 1592 1603 1617 1630 1643 1656 1664 1674 1686 1697 1710 1725 1746 1766 1789 1807 1821 1836 1849 1861 1871 1882 1889 1897 1904 1911 1919 1924 1929 1935 1940 1943 1947 1953 1961 1969 1975 1982 1987 1987 1986 1985 1991 1994 1996 1996 1992 1987 1984 1983 1982 1980 1979 1978 1975 1971 1970 1968 1964 1961 1961 1959 1957 1955 1948 1945 1944 1946 1950 1952 1953 1953 1953 1952 1950 1948 1946 1945 1943 1939 1936 1933 1932 1931 1927 1925 1922 1920 1914 1907 1898 1895 1892 1884 1877 1875 1871 1865 1861 1853 1843 1833 1826 1820 1812 1798 1784 1768 1756 1737 1719 1697 1669 1645 1626 1619 1608
1315 1329 1350 1371 1389 1402 1416 1430 1441 1454 1468 1480 1487 1493 1500 1510 1524 1535 1546 1555 1562 1570 1579 1591 1605 1622 1635 1649 1663 1675 1689 1701 1709 1717 1729 1746 1761 1783 1805 1820 1833 1847 1862 1872 1881 1888 1894 1902 1911 1919 1922 1925 1932 1939 1945 1949 1954 1962 1971 1976 1981 1985 1987 1989 1990 1994 1997 1999 2000 1998 1992 1986 1981 1980 1980 1975 1972 1969 1969 1969 1966 1963 1961 1959 1956 1954 1952 1945 1942 1942 1941 1946 1950 1950 1949 1949 1948 1947 1945 1942 1939 1937 1935 1932 1931 1931 1928 1923 1920 1917 1911 1901 1891 1878 1870 1864 1856 1851 1851 1850 1844 1835 1826 1814 1805 1799 1797 1791 1783 1772 1758 1747 1732 1717 1696 1664 1637 1623 1618 1607
1315 1330 1351 1372 1393 1407 1423 1438 1450 1462 1476 1486 1492 1498 1507 1518 1532 1543 1552 1559 1565 1572 1581 1593 1608 1625 1639 1652 1668 1683 1703 1717 1725 1732 1743 1754 1765 1784 1806 1820 1832 1845 1861 1871 1881 1887 1892 1902 1911 1918 1922 1924 1930 1938 1945 1950 1956 1963 1972 1977 1981 1986 1989 1994 1998 2002 2006 2005 2002 1999 1993 1986 1981 1977 1976 1973 1969 1966 1967 1966 1963 1961 1960 1957 1953 1949 1947 1944 1941 1940 1941 1943 1945 1945 1945 1945 1946 1946 1943 1939 1934 1932 1933 1931 1928 1925 1920 1915 1911 1906 1895 1881 1870 1858 1851 1844 1834 1829 1827 1825 1820 1810 1801 1793 1784 1777 1775 1772 1768 1759 1746 1736 1723 1712 1689 1654 1629 1619 1614 1604
1317 1334 1355 1374 1396 1415 1430 1444 1457 1471 1484 1493 1498 1507 1515 1526 1540 1550 1558 1564 1571 1578 1586 1598 1611 1627 1641 1655 1674 1696 1720 1731 1742 1752 1763 1774 1781 1795 1813 1824 1835 1847 1862 1872 1881 1888 1894 1902 1910 1919 1924 1926 1930 1936 1943 1949 1956 1964 1974 1980 1983 1987 1994 2003 2009 2013 2014 2011 2005 2000 1995 1987 1981 1978 1975 1970 1967 1964 1962 1962 1959 1958 1957 1954 1950 1945 1943 1942 1942 1939 1940 1938 1938 1939 1940 1940 1941 1942 1940 1935 1929 1928 1928 1925 1920 1913 1906 1899 1890 1877 1864 1853 1845 1839 1834 1826 1815 1810 1804 1800 1795 1787 1777 1770 1764 1755 1753 1751 1748 1737 1726 1719 1710 1703 1680 1647 1626 1619 1611 1600
1320 1336 1358 1379 1404 1424 1435 1447 1461 1475 1487 1498 1505 1515 1525 1534 1547 1556 1563 1569 1576 1585 1593 1603 1613 1628 1643 1658 1681 1706 1728 1739 1755 1771 1783 1792 1801 1811 1826 1840 1850 1858 1866 1874 1882 1888 1895 1904 1913 1921 1925 1928 1932 1937 1943 1949 1957 1966 1975 1981 1986 1996 2006 2015 2018 2019 2018 2016 2009 2004 1999 1991 1983 1978 1975 1970 1967 1965 1961 1960 1957 1956 1956 1952 1947 1943 1940 1939 1939 1936 1934 1931 1931 1933 1935 1936 1938 1937 1933 1929 1924 1921 1920 1913 1900 1888 1878 1870 1857 1843 1831 1826 1823 1818 1812 1803 1791 1786 1780 1774 1770 1763 1755 1746 1742 1736 1730 1726 1721 1713 1705 1701 1695 1686 1665 1638 1623 1614 1604 1592
1322 1340 1362 1384 1410 1426 1438 1450 1466 1480 1490 1501 1510 1521 1532 1541 1553 1562 1569 1574 1583 1592 1600 1609 1617 1630 1645 1662 1683 1706 1729 1744 1765 1784 1795 1805 1814 1826 1839 1851 1860 1865 1872 1878 1885 1891 1896 1906 1916 1924 1928 1933 1940 1946 1951 1955 1962 1969 1979 1988 1997 2009 2016 2021 2021 2020 2020 2018 2013 2007 2000 1991 1983 1977 1973 1970 1967 1961 1959 1959 1956 1955 1954 1951 1945 1941 1938 1936 1934 1931 1928 1924 1922 1924 1929 1932 1933 1930 1926 1922 1915 1907 1899 1888 1868 1852 1845 1841 1828 1815 1803 1798 1797 1790 1784 1775 1765 1761 1757 1754 1751 1746 1737 1724 1720 1718 1710 1704 1700 1698 1690 1685 1678 1667 1650 1631 1616 1604 1594 1582
1328 1347 1369 1391 1414 1429 1443 1458 1472 1485 1493 1504 1515 1527 1538 1546 1557 1566 1574 1580 1589 1600 1608 1619 1627 1639 1652 1666 1684 1703 1727 1747 1772 1791 1803 1816 1825 1836 1848 1857 1864 1869 1876 1882 1889 1894 1901 1910 1917 1926 1934 1942 1950 1960 1970 1972 1976 1983 1993 2003 2011 2018 2022 2026 2025 2022 2023 2022 2016 2008 1998 1989 1982 1976 1971 1967 1965 1959 1955 1955 1953 1951 1948 1946 1942 1939 1938 1935 1931 1928 1925 1920 1915 1915 1921 1926 1927 1925 1921 1912 1897 1882 1869 1852 1838 1826 1822 1815 1798 1783 1771 1763 1762 1757 1751 1746 1740 1740 1740 1736 1731 1724 1714 1703 1699 1696 1689 1685 1685 1683 1674 1669 1659 1647 1634 1618 1602 1590 1580 1566
1335 1355 1375 1395 1419 1435 1452 1467 1479 1489 1498 1508 1519 1531 1542 1551 1561 1570 1579 1586 1595 1606 1617 1629 1639 1650 1662 1674 1687 1702 1724 1746 1771 1790 1804 1819 1828 1839 1850 1859 1866 1870 1877 1884 1891 1897 1903 1909 1915 1927 1939 1948 1957 1967 1977 1984 1992 1998 2005 2010 2016 2021 2025 2029 2028 2023 2021 2020 2015 2007 1996 1988 1982 1975 1969 1964 1960 1955 1952 1950 1947 1944 1942 1941 1939 1937 1936 1934 1930 1925 1922 1917 1912 1910 1914 1919 1922 1919 1911 1896 1875 1856 1841 1825 1816 1809 1801 1790 1769 1754 1744 1739 1737 1729 1723 1723 1718 1716 1718 1714 1708 1700 1691 1684 1680 1674 1669 1669 1669 1665 1656 1649 1639 1628 1616 1604 1593 1582 1570 1551
1342 1361 1381 1400 1425 1443 1461 1475 1485 1495 1504 1513 1521 1535 1547 1556 1566 1576 1585 1592 1601 1613 1624 1640 1654 1666 1677 1688 1697 1707 1723 1743 1768 1788 1804 1819 1828 1838 1850 1860 1867 1872 1880 1886 1892 1897 1902 1908 1915 1929 1942 1951 1961 1971 1983 1995 2004 2008 2011 2014 2018 2022 2026 2027 2024 2019 2015 2012 2007 2001 1994 1985 1980 1975 1968 1959 1953 1949 1948 1947 1944 1939 1937 1938 1937 1934 1933 1933 1928 1922 1916 1911 1907 1906 1907 1909 1911 1909 1895 1867 1847 1827 1814 1801 1793 1787 1771 1755 1738 1728 1721 1715 1713 1707 1701 1701 1698 1694 1691 1690 1682 1675 1670 1664 1661 1654 1649 1647 1644 1639 1632 1625 1617 1608 1599 1591 1585 1573 1555 1533
1347 1364 1383 1404 1429 1447 1465 1479 1490 1501 1510 1517 1525 1539 1551 1560 1571 1581 1591 1597 1607 1619 1632 1650 1665 1679 1690 1702 1714 1721 1732 1748 1769 1787 1804 1818 1827 1839 1851 1861 1869 1874 1881 1886 1890 1896 1902 1907 1914 1928 1941 1954 1965 1977 1992 2002 2009 2013 2014 2017 2020 2023 2023 2020 2016 2013 2009 2005 2001 1996 1990 1983 1977 1973 1966 1957 1949 1946 1946 1945 1942 1937 1934 1936 1936 1932 1930 1928 1925 1921 1915 1908 1903 1901 1899 1898 1896 1892 1875 1847 1824 1804 1792 1782 1767 1758 1745 1734 1722 1714 1709 1703 1699 1694 1690 1687 1684 1682 1678 1675 1667 1660 1656 1648 1644 1635 1631 1628 1623 1618 1612 1607 1603 1595 1585 1580 1573 1558 1536 1516
1350 1370 1391 1412 1434 1449 1466 1481 1495 1506 1514 1523 1534 1546 1556 1564 1575 1585 1595 1604 1615 1627 1639 1656 1671 1683 1696 1714 1732 1739 1747 1756 1771 1790 1807 1820 1829 1841 1853 1863 1870 1876 1880 1885 1891 1898 1905 1911 1917 1930 1945 1959 1971 1984 1999 2008 2013 2016 2017 2018 2020 2021 2018 2011 2007 2004 2000 1997 1994 1989 1985 1979 1973 1969 1964 1956 1949 1945 1945 1944 1941 1936 1933 1933 1932 1927 1924 1922 1920 1918 1914 1906 1899 1896 1892 1887 1880 1869 1851 1824 1800 1781 1770 1760 1747 1740 1735 1728 1717 1707 1701 1695 1692 1687 1683 1679 1674 1670 1666 1663 1656 1648 1639 1630 1625 1613 1608 1607 1602 1600 1595 1591 1585 1577 1568 1561 1553 1536 1517 1499
1354 1376 1399 1418 1436 1450 1468 1485 1500 1509 1518 1529 1540 1551 1560 1568 1577 1585 1595 1606 1619 1632 1645 1660 1673 1685 1701 1724 1745 1756 1765 1772 1782 1798 1814 1827 1835 1843 1852 1863 1872 1877 1881 1886 1893 1902 1910 1917 1924 1937 1950 1965 1977 1990 2005 2013 2017 2019 2018 2016 2015 2015 2009 2002 1997 1995 1994 1992 1989 1984 1978 1972 1966 1962 1960 1953 1947 1943 1943 1941 1937 1933 1930 1929 1929 1926 1922 1919 1915 1912 1908 1903 1894 1889 1882 1876 1863 1841 1819 1798 1779 1766 1754 1742 1735 1730 1726 1721 1713 1702 1695 1691 1687 1681 1676 1671 1668 1663 1656 1651 1643 1634 1622 1612 1607 1599 1590 1583 1577 1573 1566 1562 1558 1553 1545 1537 1528 1514 1502 1489
1354 1380 1402 1418 1435 1452 1470 1489 1502 1510 1520 1532 1543 1554 1562 1570 1579 1586 1597 1607 1620 1635 1649 1664 1676 1690 1708 1731 1751 1765 1779 1786 1794 1808 1821 1832 1838 1844 1853 1864 1873 1879 1883 1889 1898 1908 1916 1924 1933 1945 1957 1970 1982 1993 2005 2014 2018 2018 2015 2011 2011 2010 2001 1994 1991 1991 1990 1987 1982 1977 1971 1965 1959 1955 1952 1949 1944 1942 1941 1937 1933 1929 1926 1926 1926 1924 1920 1914 1910 1906 1903 1898 1889 1883 1874 1862 1841 1816 1797 1781 1769 1755 1744 1734 1727 1724 1719 1713 1706 1699 1694 1690 1687 1678 1671 1666 1664 1658 1651 1644 1634 1627 1617 1606 1599 1586 1574 1564 1557 1551 1542 1537 1533 1529 1525 1518 1509 1500 1495 1484
1353 1377 1400 1416 1434 1454 1473 1489 1502 1513 1523 1535 1546 1556 1564 1573 1583 1589 1600 1612 1627 1645 1659 1673 1685 1699 1718 1740 1758 1773 1787 1796 1806 1817 1827 1835 1840 1845 1854 1865 1873 1880 1886 1894 1905 1915 1924 1932 1940 1951 1963 1975 1987 1996 2005 2011 2014 2014 2010 2004 2004 2002 1994 1987 1985 1985 1984 1980 1974 1967 1961 1957 1953 1947 1943 1940 1938 1937 1936 1933 1929 1925 1923 1922 1922 1919 1916 1908 1901 1895 1891 1888 1881 1872 1857 1837 1814 1796 1779 1767 1758 1746 1736 1728 1722 1719 1714 1708 1702 1697 1694 1690 1685 1677 1670 1664 1659 1655 1649 1643 1636 1631 1624 1612 1601 1581 1566 1552 1543 1534 1525 1516 1513 1511 1507 1498 1489 1482 1477 1466
1350 1371 1395 1413 1434 1455 1474 1487 1500 1514 1525 1538 1549 1559 1568 1577 1588 1595 1605 1618 1636 1655 1670 1684 1697 1712 1731 1750 1767 1781 1793 1802 1811 1820 1827 1835 1840 1845 1853 1863 1872 1880 1888 1896 1910 1921 1929 1936 1944 1954 1967 1980 1990 1999 2006 2010 2011 2009 2005 2000 1998 1996 1990 1982 1978 1978 1977 1974 1967 1958 1952 1949 1945 1939 1936 1933 1933 1931 1929 1927 1925 1922 1920 1919 1919 1915 1911 1903 1895 1886 1880 1877 1870 1858 1836 1815 1798 1784 1767 1756 1747 1737 1730 1726 1722 1719 1711 1705 1700 1696 1692 1687 1683 1677 1673 1668 1659 1654 1652 1648 1643 1639 1634 1623 1608 1584 1567 1550 1538 1525 1513 1502 1496 1494 1490 1478 1468 1463 1457 1447
1352 1368 1390 1409 1430 1450 1469 1484 1499 1518 1531 1543 1553 1563 1572 1583 1594 1600 1611 1626 1644 1663 1679 1697 1712 1726 1743 1762 1779 1791 1800 1806 1813 1822 1828 1834 1840 1846 1854 1864 1872 1880 1889 1901 1915 1925 1933 1941 1949 1958 1969 1981 1992 2000 2007 2007 2006 2004 2001 1996 1993 1989 1981 1973 1970 1969 1968 1965 1958 1950 1945 1941 1936 1931 1928 1927 1926 1925 1923 1922 1920 1918 1916 1915 1915 1911 1905 1897 1888 1878 1871 1866 1856 1836 1813 1800 1791 1775 1758 1744 1734 1726 1722 1721 1719 1714 1706 1701 1696 1692 1688 1684 1682 1681 1680 1678 1668 1662 1659 1656 1652 1647 1641 1635 1620 1595 1577 1557 1539 1522 1506 1495 1486 1481 1473 1463 1455 1447 1438 1427
1356 1368 1385 1402 1424 1442 1463 1481 1499 1522 1536 1547 1555 1563 1573 1584 1595 1603 1618 1635 1652 1670 1688 1707 1724 1740 1755 1772 1788 1798 1805 1810 1816 1824 1830 1835 1840 1846 1855 1865 1873 1880 1890 1903 1918 1929 1938 1947 1956 1963 1970 1981 1990 1997 2002 2002 2001 1998 1994 1990 1987 1980 1973 1968 1963 1960 1959 1956 1950 1944 1939 1934 1929 1925 1923 1923 1921 1919 1919 1918 1916 1913 1911 1911 1912 1907 1899 1890 1881 1871 1863 1856 1840 1817 1798 1791 1781 1765 1751 1735 1723 1717 1716 1714 1711 1706 1699 1695 1692 1691 1689 1686 1685 1686 1686 1686 1683 1677 1671 1667 1661 1655 1648 1643 1632 1610 1592 1573 1551 1529 1509 1496 1488 1481 1474 1466 1458 1442 1429 1413
1360 1370 1383 1396 1415 1434 1455 1476 1496 1520 1534 1547 1554 1560 1570 1581 1591 1602 1620 1640 1657 1677 1694 1713 1732 1751 1767 1782 1793 1799 1805 1811 1816 1823 1830 1835 1840 1847 1856 1866 1872 1880 1892 1907 1920 1931 1940 1951 1959 1965 1969 1977 1982 1988 1993 1995 1995 1992 1987 1982 1979 1972 1966 1961 1957 1952 1950 1948 1943 1938 1932 1927 1924 1923 1921 1920 1917 1915 1915 1914 1911 1908 1907 1907 1906 1900 1891 1881 1873 1863 1852 1842 1825 1809 1794 1785 1769 1755 1745 1730 1721 1717 1715 1712 1707 1701 1697 1696 1696 1697 1695 1692 1690 1689 1689 1691 1692 1688 1683 1680 1672 1663 1653 1648 1641 1623 1606 1588 1569 1545 1523 1509 1497 1488 1485 1479 1465 1444 1425 1407
1371 1380 1389 1397 1409 1428 1449 1471 1490 1513 1527 1541 1549 1557 1568 1577 1587 1599 1617 1637 1659 1680 1697 1717 1739 1759 1774 1786 1795 1798 1803 1809 1815 1822 1829 1836 1840 1848 1857 1866 1872 1881 1894 1908 1921 1931 1938 1948 1956 1962 1965 1969 1972 1978 1983 1986 1989 1983 1978 1974 1971 1965 1957 1950 1946 1942 1939 1937 1935 1930 1925 1922 1921 1921 1919 1917 1914 1913 1911 1909 1906 1903 1900 1898 1895 1889 1881 1871 1863 1852 1840 1829 1815 1802 1789 1776 1761 1750 1741 1730 1725 1722 1720 1715 1708 1701 1697 1699 1703 1705 1703 1699 1696 1694 1693 1692 1692 1691 1690 1689 1680 1668 1658 1653 1647 1636 1619 1602 1585 1563 1542 1530 1515 1503 1498 1490 1471 1443 1420 1403
1388 1396 1398 1400 1409 1423 1442 1462 1481 1500 1515 1528 1539 1549 1561 1571 1583 1595 1614 1631 1655 1679 1696 1719 1741 1760 1773 1784 1794 1798 1803 1809 1815 1822 1829 1835 1839 1847 1856 1865 1872 1882 1895 1906 1918 1927 1933 1940 1947 1954 1960 1964 1966 1970 1973 1976 1977 1974 1971 1968 1964 1958 1950 1943 1939 1935 1929 1929 1929 1926 1922 1920 1917 1915 1916 1914 1912 1909 1907 1905 1901 1899 1894 1889 1884 1878 1872 1863 1854 1844 1832 1823 1809 1797 1784 1771 1757 1747 1740 1731 1726 1724 1724 1720 1711 1705 1701 1701 1705 1707 1706 1703 1700 1698 1696 1694 1691 1691 1692 1690 1682 1671 1662 1656 1652 1643 1628 1610 1594 1576 1559 1546 1529 1513 1506 1495 1475 1441 1416 1400
1406 1414 1411 1409 1413 1422 1436 1452 1468 1485 1499 1510 1522 1536 1549 1561 1576 1592 1611 1629 1650 1674 1693 1718 1740 1756 1768 1782 1793 1799 1805 1810 1815 1822 1828 1833 1837 1845 1853 1862 1874 1884 1896 1904 1913 1920 1927 1931 1936 1943 1952 1958 1962 1965 1965 1965 1964 1962 1960 1959 1955 1949 1943 1936 1932 1926 1922 1922 1925 1922 1918 1915 1911 1909 1910 1910 1908 1905 1902 1899 1895 1891 1884 1877 1871 1867 1862 1853 1843 1833 1824 1816 1804 1792 1781 1769 1754 1744 1739 1732 1727 1725 1723 1721 1716 1712 1709 1707 1707 1708 1708 1707 1704 1701 1699 1695 1692 1692 1691 1689 1683 1674 1668 1665 1662 1651 1637 1616 1599 1584 1573 1560 1542 1525 1511 1497 1477 1443 1416 1400
1418 1425 1424 1420 1419 1424 1434 1446 1461 1476 1490 1499 1506 1524 1538 1548 1567 1586 1605 1622 1644 1668 1690 1714 1736 1754 1768 1784 1795 1802 1807 1811 1815 1820 1826 1833 1838 1845 1851 1861 1873 1883 1894 1902 1909 1914 1921 1927 1931 1937 1946 1950 1953 1956 1958 1956 1954 1952 1951 1951 1947 1941 1936 1929 1923 1920 1917 1917 1920 1918 1914 1909 1906 1905 1904 1903 1899 1898 1896 1893 1888 1882 1876 1869 1863 1859 1852 1844 1835 1825 1817 1811 1800 1790 1780 1767 1752 1743 1738 1733 1727 1723 1721 1719 1717 1715 1715 1715 1714 1712 1711 1710 1706 1702 1698 1693 1689 1689 1688 1685 1679 1674 1672 1670 1667 1658 1646 1624 1604 1590 1579 1567 1549 1529 1510 1498 1481 1447 1419 1404
1433 1441 1442 1437 1431 1431 1438 1447 1460 1476 1488 1498 1500 1514 1524 1534 1556 1577 1596 1613 1636 1662 1683 1706 1730 1754 1770 1785 1794 1799 1805 1810 1814 1819 1825 1832 1838 1845 1850 1859 1871 1881 1890 1898 1905 1909 1916 1922 1925 1932 1938 1940 1943 1948 1949 1946 1943 1942 1943 1941 1937 1933 1928 1921 1916 1915 1915 1916 1915 1913 1908 1902 1901 1900 1897 1892 1889 1889 1889 1889 1882 1876 1870 1863 1858 1854 1847 1838 1831 1820 1811 1802 1795 1786 1776 1765 1753 1746 1740 1734 1729 1724 1721 1719 1716 1715 1718 1721 1721 1718 1715 1711 1706 1700 1695 1690 1686 1684 1682 1680 1676 1674 1673 1671 1667 1660 1653 1635 1612 1594 1581 1566 1546 1527 1510 1496 1478 1449 1426 1415
1446 1456 1458 1456 1450 1448 1452 1460 1471 1483 1493 1504 1506 1514 1520 1528 1547 1570 1590 1610 1632 1655 1677 1701 1725 1750 1766 1780 1787 1790 1798 1806 1810 1815 1822 1830 1836 1844 1852 1862 1872 1878 1886 1893 1900 1905 1910 1914 1916 1922 1926 1927 1931 1935 1939 1938 1934 1934 1933 1930 1926 1922 1918 1914 1913 1911 1913 1915 1912 1908 1904 1899 1897 1895 1891 1885 1884 1884 1883 1883 1878 1872 1865 1860 1856 1852 1845 1836 1827 1815 1806 1800 1792 1783 1775 1767 1759 1753 1747 1741 1739 1735 1731 1726 1719 1718 1721 1724 1724 1721 1719 1714 1708 1701 1695 1691 1687 1682 1680 1677 1674 1673 1673 1670 1665 1659 1654 1640 1616 1592 1576 1559 1536 1519 1505 1488 1469 1450 1433 1428
1452 1463 1466 1469 1473 1474 1473 1478 1488 1497 1505 1514 1517 1521 1523 1529 1543 1564 1584 1606 1629 1650 1669 1695 1718 1739 1755 1768 1778 1784 1797 1805 1809 1813 1820 1829 1835 1845 1852 1861 1868 1873 1879 1887 1896 1900 1904 1906 1907 1910 1914 1916 1919 1924 1928 1927 1925 1924 1922 1921 1919 1914 1909 1908 1909 1908 1909 1910 1907 1904 1898 1893 1892 1890 1888 1883 1881 1881 1880 1879 1874 1868 1861 1855 1852 1849 1842 1833 1826 1815 1805 1799 1792 1784 1778 1773 1768 1766 1762 1752 1749 1746 1743 1737 1730 1726 1725 1726 1727 1726 1722 1719 1714 1707 1703 1699 1695 1690 1687 1685 1681 1679 1677 1673 1666 1659 1653 1642 1618 1589 1568 1550 1529 1514 1502 1483 1465 1452 1444 1445
1458 1469 1476 1483 1494 1497 1496 1498 1505 1513 1522 1529 1534 1536 1536 1539 1548 1561 1577 1599 1624 1644 1665 1687 1707 1727 1742 1758 1771 1781 1795 1803 1808 1814 1820 1829 1836 1845 1851 1858 1864 1868 1875 1883 1890 1894 1897 1898 1899 1900 1904 1906 1909 1913 1915 1913 1913 1914 1913 1913 1914 1909 1905 1904 1903 1901 1900 1900 1899 1898 1893 1889 1887 1884 1883 1881 1881 1878 1876 1874 1869 1864 1859 1852 1847 1843 1838 1831 1826 1818 1808 1802 1796 1789 1785 1784 1784 1784 1779 1769 1763 1763 1762 1758 1748 1739 1736 1735 1736 1734 1730 1728 1727 1723 1720 1718 1715 1712 1710 1708 1706 1702 1698 1693 1684 1671 1662 1648 1622 1590 1565 1548 1530 1516 1501 1484 1468 1458 1458 1465
1460 1473 1485 1497 1508 1512 1513 1516 1522 1527 1535 1544 1549 1554 1554 1552 1555 1561 1574 1594 1619 1642 1661 1681 1699 1719 1735 1753 1768 1780 1794 1801 1806 1813 1819 1825 1834 1844 1850 1855 1860 1865 1872 1880 1887 1889 1890 1892 1894 1895 1898 1901 1903 1904 1905 1906 1908 1908 1907 1907 1907 1906 1906 1904 1901 1897 1895 1894 1895 1895 1891 1887 1885 1882 1880 1880 1879 1877 1875 1871 1864 1860 1859 1853 1843 1840 1836 1832 1828 1823 1816 1810 1804 1799 1795 1794 1795 1798 1797 1790 1783 1786 1785 1777 1764 1757 1753 1751 1750 1747 1741 1739 1740 1739 1736 1737 1742 1742 1736 1732 1730 1727 1724 1718 1705 1689 1675 1656 1629 1597 1569 1552 1537 1523 1506 1488 1476 1467 1471 1479
1462 1477 1492 1506 1518 1523 1526 1532 1540 1545 1552 1559 1567 1573 1573 1566 1561 1564 1575 1591 1616 1638 1657 1676 1692 1712 1731 1750 1765 1777 1789 1795 1800 1807 1814 1821 1829 1839 1846 1852 1858 1862 1867 1874 1880 1882 1884 1887 1889 1889 1891 1894 1896 1895 1897 1900 1900 1900 1899 1899 1899 1900 1903 1903 1899 1895 1893 1892 1896 1894 1889 1885 1883 1881 1879 1877 1876 1876 1876 1871 1861 1856 1855 1851 1842 1840 1839 1837 1834 1830 1825 1822 1819 1815 1811 1807 1807 1809 1809 1809 1805 1806 1806 1798 1785 1780 1776 1772 1770 1769 1764 1758 1758 1760 1758 1759 1768 1773 1767 1758 1753 1752 1745 1731 1715 1698 1681 1658 1633 1605 1574 1555 1543 1530 1513 1495 1486 1481 1486 1493
1465 1480 1496 1508 1519 1527 1536 1543 1551 1557 1564 1571 1579 1585 1583 1576 1569 1569 1576 1590 1611 1633 1652 1670 1686 1708 1728 1747 1759 1767 1775 1781 1787 1797 1806 1816 1825 1834 1841 1848 1855 1860 1864 1869 1874 1877 1880 1882 1883 1883 1884 1888 1890 1889 1892 1893 1893 1892 1891 1891 1891 1895 1897 1897 1894 1890 1887 1886 1890 1890 1887 1885 1884 1882 1877 1873 1873 1874 1871 1865 1858 1854 1852 1847 1841 1842 1842 1840 1837 1832 1830 1832 1834 1831 1828 1824 1823 1822 1823 1825 1824 1823 1823 1819 1811 1806 1797 1791 1790 1792 1787 1776 1777 1783 1782 1782 1790 1798 1795 1782 1770 1766 1758 1737 1716 1697 1681 1655 1631 1606 1578 1557 1544 1530 1514 1501 1495 1492 1497 1505
1468 1484 1500 1510 1521 1533 1544 1551 1557 1564 1572 1580 1587 1593 1597 1591 1581 1577 1578 1589 1606 1624 1643 1665 1682 1705 1725 1740 1747 1749 1750 1755 1766 1780 1797 1810 1820 1830 1837 1844 1852 1858 1862 1865 1870 1873 1874 1875 1878 1879 1880 1882 1883 1883 1885 1884 1885 1884 1883 1883 1885 1889 1891 1891 1890 1888 1884 1883 1886 1885 1883 1883 1882 1880 1875 1871 1869 1867 1862 1857 1852 1852 1850 1846 1842 1844 1843 1842 1839 1836 1837 1842 1848 1845 1841 1841 1841 1841 1843 1846 1846 1846 1844 1841 1835 1829 1821 1813 1812 1813 1809 1799 1802 1809 1814 1815 1819 1824 1817 1802 1782 1769 1760 1738 1714 1693 1678 1654 1629 1605 1583 1566 1546 1528 1512 1504 1503 1506 1511 1518
1470 1487 1503 1513 1526 1538 1549 1556 1563 1569 1578 1588 1596 1604 1610 1608 1600 1594 1589 1593 1606 1619 1635 1659 1679 1702 1720 1730 1734 1732 1735 1741 1751 1766 1784 1801 1814 1826 1834 1840 1848 1854 1860 1864 1867 1868 1868 1870 1873 1874 1875 1875 1875 1877 1878 1878 1879 1878 1878 1878 1880 1883 1886 1886 1886 1886 1884 1881 1882 1883 1880 1878 1876 1874 1871 1868 1865 1859 1854 1851 1849 1847 1846 1847 1846 1846 1846 1845 1846 1847 1849 1850 1852 1851 1852 1853 1855 1856 1858 1862 1864 1864 1861 1859 1856 1851 1842 1835 1834 1835 1836 1833 1836 1840 1847 1846 1843 1840 1828 1814 1791 1772 1759 1737 1713 1693 1677 1655 1630 1607 1588 1575 1553 1532 1514 1509 1511 1518 1525 1533
1471 1489 1506 1518 1529 1539 1550 1558 1567 1577 1586 1595 1603 1611 1620 1625 1621 1613 1606 1602 1607 1617 1630 1654 1673 1694 1709 1720 1726 1726 1730 1737 1748 1763 1778 1796 1810 1823 1832 1837 1843 1850 1856 1861 1863 1864 1864 1864 1867 1869 1870 1870 1871 1871 1871 1873 1874 1875 1875 1876 1878 1882 1883 1881 1882 1883 1882 1881 1880 1881 1880 1875 1871 1870 1871 1870 1865 1858 1854 1852 1849 1846 1846 1847 1848 1849 1850 1852 1854 1856 1856 1854 1854 1857 1860 1862 1863 1864 1866 1869 1872 1872 1872 1872 1872 1869 1860 1853 1853 1858 1860 1858 1861 1864 1866 1865 1860 1851 1837 1821 1799 1778 1760 1737 1717 1695 1677 1657 1634 1612 1592 1577 1557 1536 1519 1514 1517 1526 1535 1546
1475 1494 1511 1523 1533 1541 1552 1561 1571 1584 1593 1602 1610 1620 1634 1645 1645 1636 1625 1616 1610 1616 1629 1649 1666 1680 1692 1704 1716 1721 1726 1734 1747 1764 1781 1798 1811 1822 1829 1834 1839 1845 1852 1856 1859 1860 1859 1858 1859 1862 1862 1864 1865 1866 1867 1870 1870 1871 1872 1872 1874 1878 1880 1880 1879 1880 1878 1878 1878 1877 1875 1872 1867 1868 1873 1873 1869 1862 1857 1855 1852 1851 1851 1850 1851 1852 1855 1859 1860 1861 1862 1862 1863 1867 1871 1873 1872 1873 1875 1879 1880 1881 1880 1881 1883 1883 1880 1878 1878 1880 1882 1883 1883 1884 1885 1882 1874 1861 1845 1826 1802 1782 1762 1740 1722 1700 1679 1658 1636 1617 1599 1582 1562 1544 1527 1521 1524 1533 1546 1560
1481 1500 1515 1525 1535 1544 1555 1562 1571 1587 1597 1607 1617 1630 1647 1656 1660 1657 1645 1634 1623 1624 1631 1649 1665 1676 1682 1692 1709 1717 1723 1730 1745 1766 1783 1799 1809 1819 1826 1831 1836 1840 1845 1849 1852 1853 1853 1852 1855 1857 1859 1861 1860 1862 1866 1867 1867 1869 1870 1870 1870 1873 1876 1878 1876 1876 1873 1872 1872 1871 1869 1868 1867 1870 1876 1876 1873 1867 1863 1862 1860 1859 1860 1860 1861 1860 1863 1865 1864 1866 1869 1870 1871 1874 1879 1880 1879 1881 1882 1884 1887 1888 1887 1887 1889 1889 1888 1889 1890 1889 1892 1893 1892 1891 1890 1885 1876 1863 1845 1827 1804 1785 1764 1743 1728 1706 1682 1660 1639 1620 1603 1585 1566 1552 1538 1534 1538 1547 1559 1573
1487 1504 1519 1528 1538 1548 1559 1564 1572 1589 1601 1614 1627 1644 1659 1668 1676 1679 1672 1661 1653 1649 1648 1655 1672 1689 1692 1695 1706 1716 1724 1732 1744 1765 1782 1797 1805 1813 1819 1824 1828 1832 1837 1840 1842 1844 1844 1846 1850 1852 1854 1856 1857 1858 1862 1863 1865 1867 1868 1867 1865 1867 1872 1877 1876 1874 1871 1868 1868 1870 1869 1869 1870 1874 1878 1877 1874 1870 1867 1868 1870 1869 1872 1873 1874 1873 1875 1876 1875 1876 1876 1875 1875 1877 1882 1883 1884 1886 1887 1890 1892 1898 1898 1899 1899 1895 1892 1893 1893 1895 1896 1896 1895 1893 1891 1883 1872 1861 1844 1826 1809 1790 1769 1746 1732 1710 1687 1666 1647 1628 1609 1592 1572 1559 1552 1551 1555 1564 1575 1590
1488 1508 1524 1532 1540 1549 1560 1568 1575 1590 1603 1619 1633 1652 1668 1679 1688 1693 1695 1689 1686 1682 1679 1683 1691 1707 1713 1709 1711 1722 1731 1736 1748 1766 1782 1794 1800 1806 1810 1815 1821 1824 1827 1830 1835 1837 1837 1839 1843 1846 1850 1854 1854 1853 1855 1858 1862 1863 1863 1863 1861 1863 1869 1874 1874 1876 1875 1871 1869 1871 1870 1871 1871 1875 1878 1874 1873 1871 1869 1872 1876 1875 1875 1878 1882 1882 1885 1885 1884 1883 1882 1880 1878 1880 1885 1888 1889 1890 1892 1894 1897 1904 1907 1907 1904 1900 1897 1898 1899 1899 1898 1896 1895 1895 1890 1878 1867 1858 1844 1828 1809 1791 1771 1745 1728 1710 1688 1668 1650 1632 1617 1607 1584 1566 1561 1565 1569 1579 1592 1609
1481 1507 1524 1533 1540 1549 1560 1567 1576 1589 1603 1620 1635 1654 1670 1682 1694 1703 1712 1715 1713 1711 1707 1709 1713 1724 1732 1727 1726 1738 1746 1750 1759 1772 1785 1794 1798 1802 1805 1811 1815 1816 1820 1823 1828 1831 1832 1833 1837 1840 1845 1849 1848 1848 1849 1852 1857 1859 1858 1858 1858 1861 1866 1869 1871 1876 1879 1876 1874 1875 1873 1873 1872 1874 1876 1873 1873 1873 1872 1874 1876 1877 1878 1881 1886 1889 1892 1892 1892 1890 1887 1885 1885 1887 1890 1891 1892 1893 1895 1897 1902 1908 1912 1912 1907 1900 1897 1900 1902 1901 1902 1899 1897 1895 1885 1872 1864 1857 1844 1828 1806 1787 1768 1744 1724 1706 1684 1665 1650 1633 1622 1614 1595 1574 1571 1578 1581 1591 1606 1625
1470 1494 1517 1528 1537 1545 1555 1564 1575 1590 1602 1616 1632 1653 1669 1681 1696 1708 1720 1726 1732 1737 1735 1731 1730 1735 1741 1743 1750 1759 1764 1767 1774 1783 1791 1798 1800 1804 1808 1813 1815 1814 1818 1820 1823 1826 1828 1830 1833 1835 1838 1842 1843 1843 1845 1848 1853 1855 1857 1858 1859 1863 1865 1866 1869 1876 1880 1881 1879 1879 1881 1880 1876 1873 1875 1875 1874 1873 1874 1876 1875 1879 1886 1889 1892 1896 1896 1894 1895 1896 1892 1891 1891 1892 1893 1894 1896 1897 1898 1902 1908 1914 1919 1922 1916 1904 1903 1904 1904 1903 1903 1902 1898 1892 1881 1868 1862 1855 1844 1825 1799 1776 1762 1746 1724 1700 1681 1665 1652 1639 1626 1617 1606 1590 1585 1592 1595 1606 1621 1638
1460 1479 1503 1516 1528 1537 1548 1558 1573 1590 1600 1612 1627 1649 1667 1679 1693 1706 1719 1728 1737 1747 1753 1749 1744 1749 1753 1758 1767 1774 1778 1781 1786 1791 1796 1800 1802 1807 1811 1815 1818 1820 1822 1824 1825 1826 1828 1830 1832 1834 1837 1840 1842 1844 1847 1850 1853 1856 1859 1861 1863 1864 1864 1865 1869 1877 1880 1880 1879 1880 1886 1885 1881 1878 1878 1877 1875 1875 1878 1877 1878 1884 1892 1897 1898 1899 1897 1894 1895 1897 1896 1895 1893 1892 1893 1895 1899 1902 1903 1907 1913 1919 1926 1930 1927 1915 1908 1907 1905 1904 1903 1902 1898 1891 1880 1870 1862 1855 1841 1820 1792 1766 1755 1745 1722 1694 1676 1665 1655 1644 1628 1619 1611 1602 1600 1604 1610 1622 1635 1647
1445 1461 1481 1497 1511 1524 1535 1545 1563 1582 1593 1605 1620 1644 1666 1677 1690 1705 1719 1729 1740 1751 1758 1758 1757 1761 1767 1774 1780 1784 1788 1791 1795 1798 1801 1804 1806 1811 1816 1820 1823 1826 1828 1830 1830 1831 1832 1834 1836 1838 1840 1843 1846 1849 1851 1854 1857 1859 1861 1864 1865 1864 1863 1864 1871 1879 1881 1879 1878 1877 1886 1888 1885 1882 1880 1877 1877 1878 1883 1882 1886 1894 1902 1904 1903 1900 1898 1896 1895 1896 1898 1898 1897 1897 1896 1898 1902 1907 1907 1906 1911 1918 1928 1935 1935 1922 1912 1911 1908 1905 1904 1901 1897 1890 1882 1875 1865 1853 1836 1815 1786 1761 1747 1737 1718 1690 1673 1663 1654 1645 1632 1621 1614 1611 1613 1619 1628 1640 1649 1655
1430 1446 1466 1482 1498 1512 1524 1532 1549 1569 1581 1594 1613 1641 1663 1675 1690 1705 1719 1729 1738 1749 1754 1756 1759 1763 1770 1777 1781 1784 1788 1792 1795 1799 1803 1809 1812 1816 1821 1825 1828 1830 1831 1833 1835 1838 1839 1842 1843 1843 1845 1849 1849 1851 1854 1856 1858 1859 1862 1865 1865 1865 1863 1865 1871 1879 1884 1883 1881 1881 1887 1889 1887 1883 1879 1877 1878 1882 1889 1891 1897 1903 1907 1905 1902 1900 1899 1898 1896 1896 1899 1901 1902 1902 1900 1903 1907 1910 1908 1902 1906 1917 1929 1939 1940 1925 1913 1911 1907 1904 1904 1901 1897 1891 1885 1875 1864 1850 1831 1812 1784 1759 1739 1727 1714 1692 1675 1663 1656 1647 1637 1628 1621 1620 1624 1632 1643 1657 1665 1666
1422 1437 1454 1468 1485 1499 1509 1519 1533 1551 1563 1580 1600 1627 1653 1669 1684 1700 1713 1721 1726 1732 1738 1742 1747 1754 1763 1770 1775 1778 1782 1787 1791 1796 1800 1807 1812 1818 1824 1828 1833 1835 1837 1838 1840 1843 1846 1848 1848 1847 1848 1850 1851 1853 1855 1857 1859 1862 1867 1869 1866 1866 1865 1867 1872 1878 1883 1884 1886 1887 1889 1891 1889 1887 1885 1882 1883 1889 1902 1908 1910 1911 1910 1907 1901 1900 1899 1899 1897 1897 1901 1903 1904 1906 1907 1911 1913 1913 1907 1901 1908 1918 1930 1943 1943 1927 1916 1907 1902 1900 1900 1898 1896 1890 1883 1873 1859 1843 1819 1802 1781 1758 1737 1724 1711 1696 1680 1670 1662 1653 1643 1637 1632 1629 1633 1644 1657 1672 1681 1682
1427 1439 1449 1458 1474 1487 1497 1508 1519 1533 1546 1565 1585 1607 1632 1651 1668 1682 1698 1707 1710 1711 1715 1719 1723 1730 1738 1749 1759 1766 1773 1780 1785 1790 1795 1801 1807 1814 1820 1827 1833 1838 1839 1841 1844 1849 1852 1853 1851 1851 1852 1856 1860 1861 1864 1865 1867 1871 1874 1872 1867 1864 1864 1867 1872 1877 1880 1884 1890 1891 1888 1888 1890 1894 1894 1893 1895 1903 1919 1924 1924 1920 1913 1907 1903 1900 1899 1902 1901 1901 1905 1908 1906 1906 1909 1914 1917 1915 1910 1905 1908 1914 1926 1940 1942 1926 1918 1909 1903 1901 1899 1897 1895 1888 1878 1867 1850 1833 1806 1786 1769 1754 1740 1725 1711 1701 1691 1685 1677 1667 1655 1645 1638 1635 1640 1653 1666 1680 1688 1688
1439 1447 1452 1458 1469 1478 1490 1502 1513 1525 1536 1553 1574 1596 1615 1633 1651 1664 1680 1690 1693 1692 1691 1694 1700 1707 1714 1724 1736 1747 1760 1770 1779 1785 1791 1797 1804 1810 1816 1823 1829 1833 1834 1838 1843 1850 1855 1857 1856 1857 1857 1863 1870 1873 1875 1875 1876 1879 1879 1876 1869 1864 1864 1867 1871 1873 1877 1885 1895 1893 1888 1891 1893 1898 1899 1901 1905 1915 1930 1936 1933 1928 1919 1911 1906 1904 1903 1905 1905 1906 1911 1913 1909 1908 1912 1916 1918 1919 1916 1910 1907 1909 1919 1934 1938 1926 1918 1911 1904 1900 1898 1897 1894 1883 1873 1861 1848 1828 1798 1775 1761 1751 1740 1728 1718 1711 1706 1702 1695 1686 1671 1654 1641 1638 1643 1655 1667 1681 1688 1685
1453 1457 1459 1461 1465 1472 1484 1496 1506 1517 1526 1542 1561 1585 1604 1620 1637 1649 1660 1666 1666 1666 1666 1669 1676 1685 1693 1702 1715 1725 1738 1750 1762 1774 1783 1791 1797 1805 1811 1818 1822 1824 1826 1831 1838 1847 1854 1860 1862 1862 1860 1865 1872 1879 1882 1882 1883 1887 1888 1883 1875 1868 1867 1869 1871 1871 1873 1882 1896 1895 1891 1898 1901 1903 1902 1907 1915 1921 1937 1946 1939 1929 1919 1912 1909 1908 1906 1905 1904 1906 1912 1917 1916 1917 1919 1919 1920 1922 1921 1915 1909 1905 1911 1924 1927 1919 1912 1907 1903 1898 1897 1897 1893 1879 1867 1858 1846 1828 1796 1772 1761 1753 1745 1736 1730 1725 1721 1718 1712 1702 1686 1666 1646 1640 1643 1654 1665 1678 1681 1673
1463 1465 1466 1466 1469 1475 1482 1490 1499 1508 1518 1534 1551 1570 1588 1603 1619 1630 1640 1645 1642 1642 1646 1653 1660 1670 1678 1687 1697 1704 1714 1725 1739 1756 1768 1780 1787 1796 1805 1810 1814 1817 1822 1827 1834 1842 1850 1857 1860 1861 1862 1865 1872 1881 1888 1888 1888 1892 1893 1887 1880 1874 1873 1873 1869 1868 1872 1880 1894 1895 1891 1897 1903 1906 1904 1909 1920 1925 1938 1947 1940 1924 1913 1911 1910 1907 1906 1902 1902 1908 1915 1921 1922 1922 1922 1921 1917 1920 1926 1924 1914 1904 1907 1915 1917 1909 1903 1903 1901 1898 1896 1893 1889 1879 1867 1854 1842 1825 1796 1774 1765 1760 1754 1748 1742 1736 1731 1727 1721 1710 1692 1670 1653 1643 1641 1650 1662 1672 1673 1662
1477 1480 1480 1479 1479 1480 1481 1486 1495 1503 1512 1526 1540 1554 1569 1583 1594 1603 1614 1621 1621 1623 1628 1638 1646 1659 1671 1676 1681 1688 1695 1703 1718 1736 1751 1764 1771 1781 1792 1799 1804 1809 1817 1823 1830 1837 1845 1852 1855 1858 1861 1866 1873 1882 1889 1891 1890 1892 1895 1891 1887 1882 1880 1877 1869 1867 1871 1883 1893 1894 1889 1890 1895 1902 1902 1907 1917 1923 1933 1946 1938 1918 1907 1906 1906 1904 1905 1904 1903 1911 1918 1922 1922 1923 1925 1922 1915 1917 1926 1930 1923 1909 1907 1911 1912 1907 1901 1900 1898 1894 1891 1889 1886 1876 1863 1850 1835 1819 1799 1780 1770 1766 1762 1757 1752 1747 1740 1732 1722 1712 1693 1670 1656 1645 1638 1646 1659 1667 1665 1653
1496 1499 1497 1494 1490 1486 1484 1486 1493 1501 1509 1521 1531 1543 1555 1565 1575 1581 1589 1596 1601 1608 1615 1624 1633 1647 1661 1666 1671 1678 1685 1691 1703 1719 1736 1749 1756 1766 1777 1786 1794 1801 1811 1819 1826 1834 1841 1848 1851 1854 1858 1865 1873 1881 1887 1890 1891 1892 1896 1894 1893 1888 1883 1878 1872 1871 1877 1884 1890 1893 1889 1887 1891 1894 1898 1905 1909 1913 1921 1936 1933 1915 1905 1904 1903 1903 1905 1907 1906 1911 1918 1921 1920 1923 1924 1921 1916 1920 1926 1930 1926 1915 1908 1908 1909 1907 1902 1899 1896 1891 1889 1887 1885 1874 1860 1846 1831 1816 1804 1790 1777 1772 1767 1763 1760 1756 1750 1738 1721 1708 1690 1668 1655 1645 1639 1647 1659 1665 1660 1647
1511 1514 1511 1510 1503 1497 1492 1491 1496 1501 1507 1517 1527 1538 1547 1554 1560 1567 1574 1580 1587 1595 1602 1609 1618 1632 1645 1654 1662 1668 1675 1681 1690 1701 1717 1732 1742 1752 1762 1773 1782 1791 1804 1813 1821 1828 1835 1842 1846 1852 1857 1865 1873 1879 1884 1889 1894 1895 1897 1897 1895 1890 1882 1876 1876 1878 1882 1884 1889 1893 1891 1886 1890 1891 1895 1902 1905 1911 1914 1923 1924 1916 1907 1902 1899 1898 1900 1905 1908 1910 1917 1919 1917 1920 1920 1919 1919 1922 1925 1927 1924 1919 1911 1908 1907 1907 1903 1899 1893 1890 1889 1887 1883 1873 1858 1843 1832 1821 1814 1808 1795 1785 1776 1773 1769 1763 1757 1746 1725 1703 1683 1665 1654 1646 1644 1649 1659 1666 1659 1645
1525 1528 1526 1525 1518 1511 1506 1503 1504 1507 1512 1518 1525 1535 1542 1549 1555 1561 1570 1577 1583 1589 1594 1602 1610 1620 1631 1641 1649 1656 1664 1672 1678 1687 1700 1716 1728 1741 1751 1763 1773 1781 1794 1804 1813 1821 1828 1835 1842 1850 1856 1866 1875 1882 1886 1889 1895 1896 1898 1900 1899 1895 1885 1876 1879 1883 1882 1883 1887 1891 1891 1886 1890 1894 1895 1900 1907 1911 1911 1917 1921 1921 1911 1901 1896 1896 1900 1908 1911 1914 1916 1917 1917 1918 1919 1920 1921 1923 1922 1919 1920 1920 1913 1910 1904 1903 1903 1897 1890 1888 1887 1884 1879 1868 1855 1844 1839 1831 1826 1822 1811 1798 1787 1781 1776 1769 1761 1750 1729 1698 1676 1661 1653 1649 1651 1656 1666 1670 1661 1645
1538 1541 1538 1536 1531 1525 1520 1519 1519 1519 1520 1523 1528 1535 1542 1547 1553 1559 1569 1576 1581 1586 1590 1599 1608 1616 1625 1633 1639 1645 1653 1661 1670 1680 1694 1708 1719 1733 1744 1756 1766 1775 1785 1795 1806 1814 1822 1830 1837 1847 1855 1865 1872 1879 1883 1888 1892 1894 1897 1900 1903 1900 1892 1882 1884 1884 1879 1881 1886 1891 1890 1887 1890 1897 1902 1906 1910 1912 1911 1915 1919 1922 1915 1903 1899 1901 1904 1912 1915 1917 1919 1921 1920 1917 1919 1923 1924 1924 1921 1915 1919 1920 1912 1907 1901 1900 1900 1897 1892 1888 1885 1880 1875 1867 1856 1848 1844 1838 1832 1825 1815 1804 1793 1785 1780 1772 1761 1746 1723 1691 1671 1660 1653 1652 1656 1665 1674 1674 1661 1644
1543 1547 1547 1545 1542 1538 1535 1535 1535 1536 1537 1538 1538 1541 1546 1551 1554 1559 1569 1577 1582 1585 1590 1598 1609 1617 1625 1632 1638 1642 1648 1655 1665 1679 1693 1705 1716 1729 1739 1748 1759 1771 1780 1790 1800 1806 1815 1824 1830 1841 1851 1859 1866 1876 1883 1885 1886 1890 1893 1896 1903 1903 1897 1890 1890 1888 1880 1879 1883 1889 1892 1891 1892 1902 1909 1913 1912 1912 1913 1916 1921 1921 1916 1912 1908 1910 1913 1917 1916 1917 1918 1920 1919 1916 1919 1925 1926 1925 1923 1916 1919 1920 1911 1903 1899 1900 1897 1896 1894 1889 1884 1879 1874 1868 1861 1855 1852 1846 1836 1824 1812 1802 1792 1784 1778 1769 1757 1742 1720 1688 1669 1662 1655 1656 1665 1673 1678 1673 1659 1641
1540 1546 1549 1549 1549 1550 1548 1544 1544 1548 1550 1550 1549 1550 1555 1558 1561 1564 1572 1581 1586 1591 1599 1605 1614 1623 1630 1638 1646 1650 1655 1661 1669 1683 1694 1706 1717 1728 1735 1742 1755 1766 1776 1785 1794 1801 1809 1819 1827 1837 1846 1854 1863 1875 1882 1884 1887 1889 1892 1898 1902 1903 1899 1894 1895 1893 1886 1881 1881 1885 1893 1896 1894 1902 1909 1913 1913 1912 1914 1917 1921 1921 1915 1917 1916 1916 1917 1919 1917 1918 1919 1918 1914 1911 1918 1922 1922 1925 1924 1919 1920 1920 1913 1904 1900 1898 1896 1896 1893 1887 1883 1878 1873 1870 1866 1862 1857 1850 1837 1822 1806 1794 1784 1776 1769 1762 1754 1740 1720 1688 1666 1661 1658 1662 1673 1678 1676 1667 1652 1633
1534 1542 1546 1550 1555 1558 1557 1553 1554 1558 1560 1559 1558 1563 1568 1570 1572 1575 1582 1590 1595 1600 1610 1615 1621 1631 1640 1650 1661 1667 1675 1680 1683 1690 1699 1711 1720 1728 1734 1742 1753 1761 1768 1775 1787 1795 1805 1815 1825 1835 1844 1852 1860 1869 1879 1882 1886 1890 1892 1899 1900 1898 1896 1897 1897 1894 1890 1885 1880 1884 1893 1897 1897 1899 1903 1905 1908 1910 1912 1915 1918 1917 1914 1917 1921 1920 1921 1922 1923 1921 1920 1917 1911 1909 1917 1917 1916 1919 1921 1922 1923 1921 1915 1906 1900 1900 1897 1896 1891 1884 1881 1876 1873 1871 1870 1866 1860 1853 1839 1823 1806 1791 1778 1767 1759 1752 1746 1736 1718 1689 1666 1661 1661 1665 1674 1675 1669 1655 1637 1618
1531 1538 1544 1551 1555 1557 1558 1559 1561 1565 1569 1568 1567 1571 1578 1582 1586 1590 1597 1602 1605 1609 1617 1626 1635 1647 1657 1668 1680 1689 1695 1698 1700 1702 1707 1717 1724 1730 1737 1745 1752 1756 1762 1769 1778 1789 1800 1811 1821 1832 1841 1850 1859 1866 1874 1880 1886 1890 1891 1896 1899 1895 1893 1895 1893 1890 1890 1889 1886 1888 1894 1897 1897 1898 1899 1901 1904 1907 1911 1912 1913 1912 1913 1918 1925 1928 1927 1928 1928 1924 1919 1917 1914 1910 1916 1914 1911 1912 1918 1924 1926 1922 1914 1905 1900 1901 1899 1896 1888 1882 1879 1877 1875 1873 1872 1870 1863 1854 1840 1824 1810 1795 1780 1764 1752 1745 1739 1728 1713 1690 1668 1662 1661 1663 1667 1666 1661 1650 1627 1607
1533 1541 1550 1557 1560 1561 1561 1561 1564 1569 1574 1576 1578 1581 1586 1591 1598 1604 1611 1615 1616 1621 1630 1641 1652 1664 1676 1688 1697 1703 1709 1713 1719 1720 1723 1728 1732 1737 1743 1748 1752 1756 1760 1765 1772 1782 1794 1807 1818 1830 1839 1849 1860 1867 1873 1880 1888 1890 1892 1894 1898 1894 1892 1892 1889 1889 1890 1892 1893 1897 1899 1901 1898 1897 1898 1902 1905 1906 1907 1907 1910 1911 1914 1920 1926 1932 1933 1931 1926 1922 1919 1917 1918 1915 1919 1915 1910 1909 1914 1921 1923 1918 1910 1906 1902 1901 1896 1891 1886 1883 1880 1879 1878 1877 1877 1876 1867 1856 1844 1827 1813 1801 1786 1766 1752 1745 1735 1723 1711 1693 1673 1663 1659 1658 1659 1658 1653 1642 1622 1600
1545 1557 1566 1571 1576 1580 1581 1581 1583 1583 1583 1585 1590 1594 1598 1603 1609 1615 1623 1632 1638 1642 1650 1661 1672 1682 1693 1703 1711 1715 1722 1730 1738 1745 1749 1749 1746 1745 1749 1753 1756 1760 1764 1766 1771 1778 1790 1805 1817 1829 1838 1848 1861 1870 1875 1880 1888 1889 1888 1892 1895 1895 1892 1889 1888 1889 1891 1892 1895 1900 1906 1907 1902 1896 1896 1900 1905 1905 1902 1903 1909 1911 1914 1919 1925 1930 1935 1930 1922 1919 1915 1915 1918 1920 1921 1918 1912 1910 1911 1917 1920 1914 1909 1908 1906 1901 1896 1889 1885 1883 1881 1881 1881 1882 1883 1880 1871 1858 1846 1832 1817 1808 1794 1774 1760 1753 1742 1729 1716 1699 1680 1667 1658 1658 1655 1652 1647 1635 1618 1595
1558 1571 1580 1586 1591 1595 1598 1606 1611 1608 1604 1602 1606 1611 1615 1618 1621 1627 1637 1652 1664 1667 1670 1677 1685 1694 1705 1717 1724 1728 1735 1743 1754 1766 1774 1774 1768 1761 1761 1762 1764 1768 1772 1772 1773 1779 1790 1804 1815 1826 1835 1846 1860 1871 1877 1880 1887 1887 1883 1888 1893 1894 1890 1887 1888 1889 1890 1891 1894 1900 1908 1908 1903 1895 1897 1900 1902 1905 1903 1904 1910 1912 1912 1916 1923 1931 1937 1931 1920 1915 1915 1915 1919 1922 1921 1922 1916 1911 1912 1917 1917 1914 1910 1907 1905 1898 1896 1891 1885 1882 1881 1881 1882 1885 1886 1884 1875 1861 1848 1835 1820 1812 1800 1783 1770 1760 1751 1738 1723 1706 1686 1671 1661 1662 1656 1648 1639 1626 1613 1592
1568 1582 1595 1603 1611 1618 1619 1621 1626 1629 1629 1629 1631 1636 1642 1646 1643 1646 1657 1671 1682 1687 1688 1692 1697 1706 1718 1730 1737 1744 1753 1761 1771 1781 1789 1789 1786 1783 1782 1780 1778 1778 1779 1778 1777 1780 1790 1800 1811 1823 1831 1842 1856 1868 1876 1880 1886 1883 1877 1882 1890 1894 1888 1885 1888 1890 1891 1892 1895 1901 1907 1904 1902 1896 1899 1904 1904 1906 1909 1911 1914 1914 1913 1916 1922 1929 1934 1931 1921 1915 1919 1920 1922 1924 1921 1924 1925 1916 1913 1916 1917 1916 1913 1909 1906 1899 1896 1894 1886 1883 1883 1885 1885 1886 1887 1886 1878 1864 1849 1836 1823 1813 1802 1790 1778 1765 1754 1741 1727 1712 1692 1673 1663 1663 1659 1648 1636 1624 1610 1591
1574 1591 1608 1619 1628 1637 1640 1638 1637 1640 1643 1645 1648 1654 1663 1671 1666 1665 1675 1686 1694 1700 1704 1706 1709 1715 1724 1732 1744 1758 1770 1776 1783 1789 1793 1794 1793 1792 1793 1791 1790 1787 1783 1781 1783 1783 1787 1796 1807 1821 1830 1843 1856 1866 1874 1880 1886 1882 1876 1882 1890 1891 1887 1887 1888 1890 1892 1896 1900 1904 1904 1903 1901 1898 1903 1910 1912 1912 1911 1915 1917 1916 1916 1917 1920 1925 1928 1930 1926 1920 1921 1922 1924 1926 1923 1922 1926 1921 1915 1915 1916 1914 1913 1913 1909 1903 1897 1896 1888 1885 1885 1888 1889 1891 1891 1885 1875 1865 1850 1838 1824 1814 1803 1791 1779 1765 1754 1740 1726 1713 1696 1676 1665 1663 1658 1648 1637 1623 1607 1590
1578 1599 1618 1631 1643 1651 1657 1660 1661 1663 1664 1665 1667 1670 1678 1689 1690 1690 1694 1701 1709 1716 1721 1723 1723 1726 1732 1738 1752 1770 1785 1792 1796 1800 1804 1806 1806 1804 1801 1799 1799 1799 1799 1797 1790 1786 1788 1796 1804 1818 1828 1840 1855 1866 1873 1879 1886 1883 1877 1882 1889 1890 1887 1889 1888 1889 1892 1897 1902 1905 1903 1900 1898 1898 1903 1913 1921 1923 1916 1917 1918 1917 1917 1918 1920 1923 1925 1929 1933 1926 1919 1922 1928 1929 1928 1923 1921 1922 1920 1921 1920 1915 1913 1914 1910 1903 1898 1894 1889 1887 1886 1890 1891 1894 1895 1889 1878 1869 1854 1842 1827 1817 1804 1789 1777 1761 1749 1734 1723 1713 1699 1680 1667 1662 1656 1648 1639 1623 1605 1589
1580 1600 1620 1634 1649 1659 1669 1680 1686 1692 1695 1696 1691 1689 1697 1707 1710 1709 1707 1713 1722 1728 1735 1740 1741 1743 1746 1752 1764 1781 1795 1801 1807 1813 1818 1821 1822 1820 1815 1811 1810 1812 1816 1817 1805 1795 1792 1796 1804 1816 1828 1841 1854 1863 1871 1878 1886 1886 1880 1882 1888 1892 1889 1887 1891 1893 1897 1898 1900 1905 1903 1899 1897 1898 1904 1915 1923 1927 1922 1919 1919 1920 1921 1922 1925 1926 1927 1931 1936 1932 1922 1923 1930 1932 1930 1925 1922 1924 1929 1932 1928 1921 1915 1914 1908 1903 1899 1895 1892 1889 1886 1889 1894 1898 1897 1892 1885 1878 1863 1849 1832 1819 1806 1787 1774 1759 1746 1733 1723 1715 1700 1683 1668 1664 1658 1653 1644 1628 1610 1590
1584 1601 1617 1634 1652 1666 1680 1693 1703 1711 1717 1720 1714 1709 1716 1724 1725 1719 1717 1724 1735 1743 1751 1758 1761 1765 1764 1768 1778 1791 1802 1808 1816 1824 1830 1833 1833 1832 1829 1825 1824 1826 1828 1828 1820 1811 1801 1801 1807 1818 1829 1841 1851 1860 1869 1877 1885 1887 1886 1887 1890 1893 1892 1892 1898 1900 1902 1902 1900 1906 1905 1899 1898 1903 1908 1914 1920 1924 1921 1918 1920 1923 1926 1929 1930 1932 1933 1936 1936 1932 1927 1924 1927 1932 1931 1926 1925 1929 1936 1936 1929 1921 1914 1913 1909 1904 1901 1900 1899 1893 1887 1889 1897 1898 1893 1890 1886 1883 1873 1860 1842 1828 1812 1790 1776 1759 1745 1736 1729 1719 1702 1685 1670 1667 1665 1660 1651 1632 1612 1591
1592 1608 1624 1639 1656 1673 1690 1703 1712 1720 1726 1731 1730 1733 1740 1741 1734 1729 1731 1741 1755 1765 1774 1779 1781 1787 1789 1795 1801 1805 1810 1815 1824 1834 1839 1842 1843 1843 1842 1839 1840 1841 1840 1838 1830 1823 1812 1806 1809 1819 1827 1839 1850 1859 1869 1877 1884 1887 1889 1892 1892 1894 1897 1900 1906 1910 1908 1905 1906 1908 1908 1906 1907 1911 1914 1914 1917 1920 1920 1922 1924 1924 1927 1931 1934 1940 1942 1943 1939 1935 1932 1928 1925 1930 1931 1925 1926 1932 1934 1931 1925 1917 1911 1908 1908 1906 1905 1907 1903 1896 1892 1894 1898 1897 1894 1892 1888 1884 1876 1865 1851 1837 1817 1793 1780 1763 1747 1738 1733 1723 1705 1686 1673 1671 1673 1671 1659 1635 1614 1592
1601 1619 1633 1646 1662 1678 1695 1707 1715 1724 1730 1736 1742 1750 1755 1755 1749 1744 1748 1759 1772 1783 1791 1797 1798 1802 1807 1814 1819 1819 1819 1824 1831 1840 1846 1849 1849 1850 1851 1851 1850 1850 1849 1845 1836 1828 1820 1811 1809 1815 1825 1838 1850 1859 1869 1878 1884 1888 1891 1893 1893 1896 1903 1907 1911 1914 1910 1908 1909 1909 1909 1910 1912 1916 1917 1917 1919 1920 1920 1921 1923 1924 1927 1931 1933 1942 1947 1948 1940 1937 1936 1932 1927 1928 1930 1926 1927 1932 1930 1924 1920 1912 1907 1905 1906 1907 1909 1912 1910 1901 1897 1897 1899 1900 1898 1896 1891 1883 1874 1864 1853 1840 1817 1795 1781 1767 1752 1742 1732 1722 1703 1684 1674 1673 1678 1678 1661 1636 1615 1594
1611 1630 1644 1657 1672 1687 1701 1711 1719 1728 1736 1747 1757 1765 1769 1770 1768 1765 1769 1778 1788 1799 1809 1815 1817 1819 1825 1831 1835 1833 1832 1835 1839 1844 1851 1854 1856 1858 1859 1860 1860 1859 1857 1851 1842 1832 1826 1820 1814 1816 1825 1838 1851 1860 1870 1878 1884 1887 1892 1895 1895 1897 1905 1911 1911 1913 1913 1912 1908 1907 1909 1913 1916 1917 1920 1921 1924 1922 1921 1919 1920 1923 1925 1930 1932 1939 1946 1945 1940 1937 1936 1932 1926 1925 1928 1928 1930 1930 1926 1919 1914 1909 1906 1905 1906 1907 1909 1912 1911 1903 1896 1896 1899 1903 1901 1898 1892 1883 1872 1864 1854 1839 1817 1796 1780 1769 1756 1741 1726 1715 1697 1681 1676 1678 1681 1677 1657 1636 1619 1598
1619 1638 1653 1667 1682 1696 1708 1716 1724 1733 1744 1759 1768 1775 1780 1783 1783 1781 1784 1791 1799 1808 1818 1825 1828 1833 1838 1842 1844 1844 1842 1843 1847 1849 1853 1858 1861 1865 1867 1867 1868 1867 1863 1857 1846 1836 1830 1824 1819 1821 1827 1838 1851 1861 1871 1878 1884 1887 1893 1896 1899 1902 1906 1910 1909 1911 1915 1914 1909 1907 1909 1915 1918 1920 1924 1926 1929 1924 1919 1919 1921 1922 1926 1928 1931 1939 1943 1939 1938 1934 1932 1924 1920 1921 1928 1931 1932 1931 1926 1919 1913 1909 1907 1908 1908 1908 1909 1910 1909 1899 1894 1898 1901 1903 1902 1898 1891 1881 1869 1861 1852 1834 1813 1794 1778 1766 1752 1734 1720 1712 1695 1681 1679 1682 1683 1673 1652 1634 1619 1600
1628 1648 1664 1677 1691 1705 1717 1724 1732 1742 1753 1768 1776 1782 1787 1790 1792 1793 1796 1801 1808 1816 1823 1831 1836 1842 1847 1851 1854 1854 1852 1850 1853 1854 1858 1864 1868 1873 1875 1873 1872 1870 1866 1859 1850 1843 1835 1827 1823 1825 1830 1839 1852 1864 1874 1880 1885 1889 1895 1897 1902 1907 1908 1909 1910 1912 1915 1918 1915 1910 1910 1914 1916 1923 1930 1931 1928 1923 1918 1919 1921 1924 1928 1926 1930 1937 1941 1938 1938 1934 1930 1923 1922 1926 1934 1937 1934 1931 1926 1918 1914 1910 1907 1911 1909 1909 1911 1908 1905 1896 1894 1898 1900 1901 1900 1897 1889 1878 1866 1855 1842 1825 1809 1789 1771 1757 1742 1727 1717 1709 1694 1682 1678 1678 1677 1663 1640 1625 1611 1596
1640 1658 1673 1688 1701 1715 1726 1732 1740 1751 1761 1774 1781 1786 1792 1797 1800 1803 1807 1812 1818 1824 1829 1837 1844 1850 1855 1859 1860 1859 1859 1858 1860 1861 1864 1869 1875 1881 1880 1879 1876 1871 1865 1860 1856 1850 1839 1833 1830 1831 1836 1844 1856 1869 1877 1883 1887 1891 1899 1900 1903 1911 1911 1910 1914 1915 1918 1921 1922 1915 1911 1911 1913 1924 1935 1936 1926 1922 1919 1918 1923 1928 1932 1930 1931 1937 1938 1937 1937 1937 1935 1934 1933 1935 1941 1940 1934 1929 1922 1914 1910 1910 1910 1912 1911 1909 1910 1905 1903 1899 1895 1897 1898 1898 1898 1899 1889 1874 1858 1846 1832 1815 1798 1781 1764 1749 1736 1725 1714 1702 1686 1676 1669 1661 1656 1642 1623 1610 1600 1587
1649 1665 1680 1694 1709 1721 1730 1736 1746 1758 1768 1777 1783 1790 1796 1802 1807 1811 1816 1821 1827 1833 1837 1844 1850 1856 1860 1863 1862 1861 1863 1865 1868 1869 1871 1874 1879 1885 1885 1885 1883 1876 1867 1863 1860 1854 1845 1841 1840 1840 1844 1851 1862 1872 1880 1886 1890 1894 1903 1904 1907 1918 1918 1916 1918 1919 1924 1923 1923 1919 1912 1909 1910 1922 1936 1939 1930 1922 1919 1920 1929 1936 1940 1939 1936 1940 1938 1937 1940 1943 1946 1949 1941 1938 1941 1937 1931 1926 1916 1910 1908 1911 1912 1913 1911 1908 1906 1902 1903 1902 1898 1897 1897 1897 1898 1898 1887 1870 1854 1841 1827 1809 1788 1772 1759 1746 1736 1726 1716 1696 1673 1662 1649 1637 1628 1616 1603 1595 1588 1576
1655 1670 1684 1699 1714 1724 1732 1739 1749 1763 1773 1781 1788 1795 1801 1808 1814 1820 1825 1830 1836 1842 1846 1850 1854 1858 1864 1867 1866 1866 1868 1869 1872 1875 1878 1881 1885 1889 1890 1890 1888 1883 1871 1865 1861 1856 1851 1849 1848 1849 1852 1859 1867 1874 1881 1887 1893 1898 1906 1910 1914 1923 1926 1925 1925 1926 1927 1924 1922 1923 1917 1911 1907 1914 1929 1939 1935 1927 1923 1926 1935 1942 1949 1948 1946 1947 1945 1943 1946 1951 1957 1958 1949 1944 1944 1936 1928 1921 1911 1909 1910 1912 1911 1909 1906 1904 1903 1902 1902 1902 1899 1897 1896 1896 1896 1894 1880 1866 1853 1839 1822 1806 1785 1768 1756 1744 1737 1730 1717 1689 1655 1639 1623 1611 1603 1593 1583 1575 1567 1558
1659 1674 1687 1702 1715 1725 1734 1741 1752 1767 1777 1784 1790 1797 1806 1814 1821 1826 1831 1837 1842 1847 1851 1855 1857 1861 1868 1871 1871 1872 1873 1875 1876 1877 1881 1885 1888 1891 1893 1892 1890 1885 1876 1869 1864 1860 1857 1855 1855 1856 1857 1862 1869 1876 1883 1887 1894 1901 1907 1912 1914 1922 1928 1929 1929 1929 1926 1923 1921 1925 1922 1913 1908 1911 1923 1935 1937 1933 1930 1928 1935 1945 1952 1951 1950 1949 1946 1942 1944 1951 1959 1959 1955 1951 1946 1936 1925 1917 1909 1908 1909 1909 1907 1905 1902 1901 1901 1902 1903 1901 1898 1897 1896 1896 1895 1889 1876 1865 1851 1837 1816 1803 1783 1767 1757 1747 1739 1732 1715 1682 1646 1625 1609 1595 1586 1575 1565 1556 1545 1540
1665 1679 1692 1705 1718 1727 1736 1744 1758 1772 1780 1788 1793 1800 1809 1816 1823 1830 1836 1841 1846 1850 1854 1859 1862 1867 1873 1877 1879 1879 1880 1882 1882 1881 1885 1891 1891 1893 1896 1894 1892 1890 1886 1878 1871 1865 1861 1860 1862 1862 1864 1866 1872 1880 1887 1891 1897 1903 1906 1914 1916 1919 1925 1927 1925 1926 1926 1921 1920 1924 1924 1916 1912 1913 1920 1930 1935 1935 1934 1933 1939 1946 1955 1955 1953 1949 1940 1935 1940 1946 1956 1960 1961 1957 1946 1932 1920 1911 1905 1904 1906 1907 1907 1904 1901 1902 1903 1903 1903 1901 1899 1897 1898 1899 1897 1887 1874 1864 1848 1831 1809 1797 1784 1768 1755 1747 1739 1727 1705 1669 1636 1616 1597 1582 1569 1557 1544 1531 1521 1519
1666 1683 1696 1708 1720 1730 1739 1749 1763 1777 1785 1793 1798 1805 1812 1818 1825 1832 1839 1843 1848 1853 1858 1865 1868 1873 1877 1882 1883 1883 1883 1885 1886 1887 1891 1894 1893 1896 1900 1899 1895 1894 1891 1885 1879 1872 1865 1864 1867 1871 1873 1875 1879 1886 1895 1900 1903 1903 1905 1913 1917 1917 1921 1922 1918 1919 1926 1923 1919 1921 1923 1924 1921 1919 1921 1928 1933 1934 1936 1940 1945 1948 1960 1962 1956 1945 1929 1926 1935 1941 1950 1957 1960 1957 1942 1925 1913 1907 1905 1906 1907 1907 1908 1905 1902 1904 1904 1903 1902 1900 1899 1898 1899 1900 1899 1890 1876 1865 1848 1829 1805 1791 1780 1764 1750 1741 1733 1716 1689 1656 1628 1609 1590 1574 1557 1545 1530 1514 1506 1503
1667 1685 1698 1709 1721 1732 1745 1757 1771 1784 1793 1800 1804 1809 1815 1822 1829 1835 1841 1846 1852 1857 1864 1870 1873 1876 1879 1882 1883 1884 1886 1888 1889 1891 1892 1892 1892 1898 1902 1902 1901 1900 1895 1889 1884 1878 1871 1870 1874 1880 1883 1886 1888 1893 1900 1905 1908 1906 1904 1909 1913 1915 1917 1917 1915 1916 1924 1924 1921 1922 1926 1928 1924 1920 1921 1928 1936 1939 1941 1943 1947 1950 1960 1963 1957 1940 1926 1921 1926 1932 1942 1948 1951 1950 1933 1918 1910 1908 1912 1913 1910 1908 1908 1905 1904 1905 1904 1900 1899 1900 1900 1900 1898 1899 1899 1893 1879 1865 1845 1824 1800 1786 1773 1756 1744 1732 1721 1702 1677 1646 1621 1606 1589 1572 1552 1536 1517 1499 1494 1491
1670 1689 1701 1713 1725 1735 1748 1763 1777 1789 1797 1804 1809 1815 1823 1830 1835 1839 1844 1851 1858 1863 1869 1873 1875 1877 1881 1883 1884 1886 1889 1890 1891 1892 1893 1893 1895 1902 1905 1904 1904 1904 1900 1894 1888 1884 1879 1879 1883 1887 1890 1892 1895 1900 1904 1907 1910 1908 1907 1908 1911 1915 1918 1919 1919 1920 1925 1925 1925 1930 1934 1930 1924 1919 1919 1929 1940 1948 1949 1945 1946 1947 1951 1955 1949 1934 1925 1920 1921 1924 1931 1938 1938 1936 1922 1914 1910 1911 1918 1919 1913 1911 1909 1906 1905 1905 1902 1897 1897 1899 1901 1902 1899 1897 1896 1892 1880 1865 1840 1813 1796 1785 1767 1749 1738 1725 1710 1689 1669 1640 1616 1602 1586 1572 1549 1529 1507 1488 1481 1478
1673 1692 1707 1718 1730 1738 1750 1765 1779 1791 1799 1806 1812 1820 1828 1835 1839 1842 1849 1856 1863 1867 1871 1874 1876 1878 1882 1884 1886 1889 1893 1894 1895 1896 1897 1897 1899 1904 1907 1905 1904 1904 1901 1895 1890 1888 1886 1884 1886 1890 1894 1898 1903 1909 1907 1908 1911 1911 1913 1912 1913 1917 1923 1927 1926 1925 1927 1928 1933 1939 1938 1932 1924 1919 1921 1933 1944 1958 1956 1949 1945 1940 1941 1942 1935 1927 1920 1917 1919 1922 1924 1932 1933 1928 1918 1914 1911 1913 1919 1918 1913 1912 1911 1908 1906 1903 1898 1896 1897 1899 1902 1902 1899 1894 1892 1887 1873 1860 1835 1808 1793 1783 1766 1746 1735 1722 1704 1683 1665 1639 1614 1598 1582 1568 1546 1525 1502 1482 1471 1466
1677 1695 1712 1725 1736 1743 1754 1768 1779 1791 1799 1808 1815 1824 1833 1838 1843 1848 1855 1863 1870 1872 1874 1877 1879 1880 1883 1887 1890 1893 1898 1898 1900 1900 1900 1898 1898 1903 1907 1906 1906 1907 1902 1896 1894 1892 1890 1889 1889 1894 1901 1905 1912 1917 1913 1912 1914 1914 1917 1918 1918 1920 1927 1935 1936 1933 1933 1937 1944 1947 1941 1933 1925 1927 1933 1942 1951 1964 1961 1952 1945 1938 1936 1934 1928 1922 1920 1920 1919 1920 1922 1932 1934 1927 1917 1912 1911 1911 1913 1912 1909 1910 1909 1908 1907 1904 1901 1899 1898 1898 1901 1899 1895 1890 1889 1882 1864 1852 1832 1809 1790 1779 1764 1744 1730 1715 1696 1678 1666 1644 1617 1597 1580 1565 1543 1521 1498 1477 1465 1456
1679 1694 1713 1729 1740 1746 1756 1768 1780 1792 1801 1811 1819 1828 1836 1841 1846 1853 1863 1870 1874 1877 1878 1880 1882 1884 1886 1891 1895 1898 1901 1901 1901 1901 1901 1899 1899 1903 1905 1906 1909 1911 1906 1901 1897 1896 1895 1894 1895 1900 1907 1911 1916 1919 1914 1915 1917 1919 1922 1923 1922 1924 1931 1942 1943 1939 1939 1940 1951 1956 1947 1935 1928 1934 1939 1941 1950 1965 1962 1949 1944 1938 1934 1933 1929 1923 1924 1928 1924 1923 1925 1934 1936 1924 1912 1908 1911 1910 1909 1908 1907 1904 1903 1906 1906 1903 1902 1900 1898 1896 1897 1895 1891 1888 1885 1877 1859 1843 1825 1805 1790 1778 1760 1739 1724 1710 1694 1676 1667 1648 1623 1604 1585 1566 1542 1518 1496 1475 1461 1450
1679 1694 1712 1728 1741 1748 1758 1774 1787 1797 1806 1815 1823 1831 1838 1844 1852 1859 1867 1874 1878 1881 1884 1886 1887 1890 1893 1897 1903 1905 1904 1903 1902 1902 1902 1901 1901 1903 1905 1907 1911 1913 1909 1905 1902 1901 1900 1902 1903 1908 1913 1916 1919 1918 1914 1921 1928 1928 1926 1925 1926 1930 1935 1944 1945 1943 1943 1945 1955 1959 1948 1934 1930 1935 1941 1944 1953 1967 1961 1946 1944 1944 1939 1935 1930 1927 1927 1932 1931 1932 1934 1936 1932 1920 1910 1908 1911 1912 1912 1909 1905 1896 1895 1900 1900 1898 1896 1896 1896 1895 1893 1890 1885 1880 1876 1867 1851 1831 1813 1798 1785 1772 1751 1729 1716 1705 1691 1674 1662 1647 1627 1612 1594 1574 1546 1519 1497 1477 1464 1451
1678 1693 1709 1724 1737 1746 1761 1776 1791 1803 1811 1819 1826 1833 1840 1849 1858 1864 1869 1874 1879 1885 1888 1890 1893 1895 1898 1903 1908 1911 1909 1905 1904 1903 1902 1903 1903 1908 1909 1910 1913 1913 1911 1908 1905 1903 1904 1906 1909 1912 1915 1917 1923 1920 1918 1927 1933 1932 1926 1925 1931 1939 1943 1949 1949 1947 1946 1948 1954 1956 1944 1933 1931 1936 1942 1945 1951 1962 1958 1944 1944 1949 1945 1939 1932 1929 1928 1931 1933 1936 1939 1938 1929 1919 1910 1907 1911 1916 1915 1908 1900 1892 1891 1893 1893 1892 1892 1892 1894 1893 1889 1884 1879 1872 1866 1854 1836 1817 1802 1790 1777 1765 1744 1720 1707 1696 1685 1672 1661 1650 1635 1617 1597 1578 1552 1523 1503 1484 1471 1460
1673 1688 1703 1715 1730 1742 1760 1774 1787 1801 1809 1817 1824 1833 1842 1851 1861 1866 1870 1875 1879 1886 1890 1893 1896 1899 1902 1906 1911 1915 1914 1909 1906 1904 1904 1905 1907 1911 1911 1909 1911 1913 1912 1910 1908 1906 1906 1907 1909 1913 1914 1917 1923 1923 1924 1928 1931 1931 1927 1927 1936 1947 1951 1952 1951 1949 1949 1949 1950 1947 1940 1934 1933 1938 1943 1947 1950 1953 1951 1943 1945 1950 1948 1940 1933 1930 1929 1931 1933 1935 1938 1938 1929 1919 1909 1905 1909 1913 1912 1904 1898 1892 1889 1887 1887 1889 1889 1888 1888 1888 1884 1879 1873 1864 1854 1838 1820 1804 1789 1778 1767 1757 1740 1715 1700 1687 1679 1670 1664 1659 1645 1623 1598 1580 1555 1529 1512 1493 1481 1474
1663 1676 1690 1704 1722 1737 1755 1768 1778 1792 1803 1812 1820 1830 1839 1849 1860 1867 1872 1878 1883 1888 1893 1896 1900 1903 1906 1910 1914 1918 1918 1914 1912 1911 1909 1910 1914 1916 1913 1912 1912 1913 1914 1912 1910 1909 1910 1910 1910 1912 1912 1915 1919 1922 1924 1926 1928 1929 1931 1932 1940 1948 1952 1951 1948 1947 1948 1947 1945 1940 1936 1935 1937 1940 1945 1949 1947 1944 1954 1950 1944 1948 1945 1939 1935 1933 1933 1932 1931 1930 1933 1932 1925 1918 1912 1910 1906 1904 1904 1899 1897 1893 1888 1886 1886 1888 1887 1886 1883 1880 1877 1872 1865 1850 1836 1821 1803 1786 1772 1761 1751 1743 1731 1712 1692 1678 1674 1669 1667 1666 1653 1631 1603 1582 1558 1535 1521 1507 1498 1490
1653 1666 1680 1694 1713 1730 1746 1758 1769 1783 1795 1807 1818 1828 1837 1846 1857 1866 1874 1881 1887 1892 1897 1902 1906 1907 1909 1913 1918 1920 1922 1919 1917 1917 1916 1916 1919 1919 1917 1914 1914 1915 1915 1914 1913 1911 1910 1910 1912 1919 1915 1913 1916 1922 1924 1926 1929 1931 1935 1936 1942 1948 1949 1949 1948 1946 1947 1945 1942 1938 1935 1937 1941 1941 1945 1949 1944 1943 1965 1967 1948 1943 1941 1937 1935 1937 1935 1931 1927 1928 1929 1926 1921 1917 1917 1913 1904 1900 1899 1896 1894 1891 1887 1886 1886 1887 1886 1883 1876 1871 1867 1861 1851 1835 1819 1799 1779 1767 1758 1749 1739 1730 1722 1707 1688 1674 1670 1668 1667 1666 1656 1635 1608 1587 1567 1544 1530 1519 1510 1498
1644 1655 1669 1682 1700 1715 1732 1745 1759 1774 1786 1800 1814 1827 1835 1844 1855 1865 1876 1883 1890 1897 1902 1909 1912 1913 1914 1916 1921 1923 1925 1925 1924 1924 1923 1922 1922 1921 1921 1922 1921 1920 1918 1918 1917 1914 1911 1913 1921 1927 1922 1915 1917 1923 1928 1928 1930 1935 1939 1940 1943 1945 1944 1946 1950 1951 1951 1947 1943 1940 1936 1939 1940 1938 1943 1947 1945 1950 1979 1988 1962 1943 1938 1933 1933 1935 1932 1927 1924 1925 1926 1922 1919 1919 1919 1912 1901 1897 1896 1893 1890 1887 1885 1886 1886 1884 1882 1877 1867 1858 1850 1840 1828 1814 1794 1771 1752 1747 1744 1733 1721 1712 1709 1697 1682 1668 1666 1665 1661 1659 1649 1632 1609 1592 1574 1551 1537 1526 1514 1499
1640 1652 1665 1677 1691 1704 1717 1734 1751 1768 1780 1794 1809 1823 1832 1842 1853 1866 1877 1885 1894 1903 1908 1914 1918 1918 1919 1921 1925 1926 1929 1930 1931 1932 1931 1929 1926 1925 1925 1926 1926 1925 1923 1922 1919 1915 1913 1918 1925 1929 1925 1922 1923 1927 1934 1934 1933 1938 1943 1943 1943 1940 1941 1947 1953 1956 1956 1950 1943 1940 1940 1942 1940 1938 1942 1947 1948 1958 1992 2000 1971 1944 1937 1932 1932 1929 1925 1921 1920 1924 1923 1918 1917 1920 1919 1909 1901 1896 1894 1890 1886 1885 1884 1884 1885 1881 1875 1867 1855 1841 1828 1816 1805 1791 1775 1757 1738 1733 1729 1717 1707 1701 1696 1687 1674 1663 1660 1658 1655 1650 1641 1626 1608 1593 1572 1552 1540 1527 1514 1500
1636 1650 1663 1674 1687 1697 1707 1723 1744 1761 1774 1789 1803 1816 1828 1839 1854 1869 1881 1889 1899 1908 1913 1917 1921 1922 1924 1927 1931 1932 1934 1935 1937 1937 1935 1933 1931 1929 1929 1930 1930 1928 1925 1923 1920 1918 1917 1921 1926 1929 1927 1926 1928 1930 1936 1940 1938 1939 1946 1948 1943 1939 1943 1953 1956 1957 1956 1953 1944 1940 1943 1945 1942 1938 1941 1945 1947 1966 1995 2001 1969 1940 1934 1932 1932 1928 1923 1920 1922 1927 1922 1914 1914 1918 1914 1905 1898 1895 1892 1887 1882 1880 1879 1879 1879 1873 1864 1856 1842 1823 1808 1794 1783 1770 1759 1742 1725 1718 1711 1702 1694 1686 1679 1673 1663 1655 1652 1649 1646 1638 1629 1617 1601 1589 1566 1548 1538 1525 1514 1503
1634 1648 1662 1672 1684 1693 1702 1715 1735 1754 1769 1786 1797 1811 1826 1839 1857 1873 1883 1893 1903 1912 1917 1922 1926 1929 1931 1934 1937 1939 1939 1939 1939 1940 1938 1935 1933 1931 1930 1931 1931 1930 1929 1927 1925 1923 1923 1925 1927 1930 1931 1931 1931 1931 1937 1945 1944 1942 1948 1947 1939 1937 1941 1954 1959 1956 1952 1951 1944 1938 1939 1945 1945 1941 1938 1939 1943 1965 1992 1993 1961 1935 1932 1931 1935 1932 1928 1923 1926 1929 1920 1910 1910 1914 1911 1906 1899 1894 1890 1883 1875 1868 1866 1865 1862 1856 1846 1835 1822 1806 1790 1776 1766 1752 1741 1724 1709 1702 1693 1685 1678 1669 1660 1655 1647 1640 1639 1634 1629 1624 1616 1605 1587 1571 1552 1540 1532 1521 1513 1504
1634 1648 1660 1669 1679 1688 1698 1709 1726 1745 1762 1780 1791 1809 1824 1842 1861 1874 1885 1896 1907 1915 1921 1927 1932 1935 1938 1939 1941 1943 1944 1943 1939 1936 1935 1936 1934 1932 1931 1931 1932 1933 1934 1933 1931 1930 1929 1929 1930 1932 1934 1933 1931 1933 1939 1949 1948 1946 1951 1948 1937 1936 1941 1953 1960 1958 1951 1947 1943 1936 1939 1948 1948 1941 1937 1935 1939 1955 1982 1983 1955 1936 1933 1932 1932 1931 1930 1925 1924 1923 1915 1907 1906 1909 1910 1905 1898 1894 1886 1879 1870 1861 1855 1851 1846 1839 1829 1817 1803 1789 1778 1764 1753 1740 1729 1714 1698 1690 1678 1670 1663 1653 1642 1637 1629 1620 1619 1614 1610 1610 1603 1591 1570 1552 1539 1530 1523 1514 1507 1501
1636 1648 1659 1666 1674 1682 1692 1702 1716 1735 1752 1770 1786 1806 1826 1848 1866 1877 1889 1901 1912 1920 1926 1931 1937 1940 1943 1944 1944 1944 1946 1946 1939 1935 1931 1935 1937 1933 1932 1931 1931 1934 1937 1937 1936 1935 1936 1933 1931 1931 1934 1932 1931 1934 1942 1952 1951 1950 1952 1947 1938 1939 1946 1953 1956 1952 1947 1949 1944 1935 1938 1948 1947 1941 1937 1936 1937 1944 1962 1967 1949 1936 1932 1931 1929 1931 1927 1925 1923 1916 1911 1907 1905 1905 1906 1903 1901 1897 1885 1877 1871 1862 1851 1841 1832 1825 1816 1806 1790 1777 1768 1755 1744 1732 1723 1711 1694 1683 1668 1657 1647 1636 1627 1620 1612 1602 1598 1594 1593 1592 1583 1569 1550 1536 1529 1522 1513 1504 1497 1489
1637 1648 1658 1665 1672 1680 1689 1696 1707 1726 1742 1761 1783 1805 1829 1850 1866 1877 1892 1909 1919 1926 1930 1936 1939 1942 1946 1948 1945 1945 1945 1945 1940 1938 1937 1940 1942 1940 1937 1934 1933 1934 1937 1938 1939 1939 1940 1940 1937 1935 1935 1931 1929 1933 1942 1951 1954 1955 1953 1946 1939 1940 1946 1950 1949 1946 1948 1953 1946 1934 1935 1942 1939 1938 1937 1936 1936 1934 1942 1947 1942 1935 1931 1930 1927 1924 1920 1923 1923 1916 1909 1907 1906 1907 1902 1900 1902 1899 1886 1876 1871 1865 1853 1839 1829 1820 1811 1800 1787 1777 1767 1753 1743 1731 1722 1713 1699 1686 1667 1653 1642 1630 1620 1609 1599 1592 1588 1583 1580 1574 1563 1550 1536 1527 1522 1515 1503 1492 1484 1476
1637 1647 1657 1663 1671 1678 1686 1691 1698 1714 1731 1756 1777 1800 1826 1846 1863 1878 1898 1915 1924 1929 1934 1938 1940 1945 1950 1950 1949 1950 1948 1944 1943 1944 1948 1948 1948 1945 1941 1938 1938 1936 1937 1940 1941 1943 1944 1943 1943 1943 1940 1933 1931 1934 1941 1951 1955 1958 1955 1949 1945 1944 1945 1944 1942 1945 1952 1956 1949 1936 1931 1935 1935 1933 1931 1931 1929 1927 1932 1940 1940 1933 1928 1925 1924 1919 1917 1923 1923 1918 1915 1911 1905 1905 1900 1897 1896 1893 1885 1876 1870 1865 1856 1844 1830 1821 1811 1800 1788 1779 1769 1757 1749 1739 1731 1723 1710 1696 1675 1661 1647 1633 1619 1604 1595 1590 1583 1573 1564 1554 1543 1531 1522 1517 1510 1501 1489 1477 1471 1464
1640 1648 1657 1664 1671 1678 1683 1687 1691 1704 1725 1752 1773 1792 1819 1840 1860 1877 1898 1914 1924 1930 1936 1940 1941 1946 1951 1951 1952 1951 1949 1947 1949 1951 1956 1954 1949 1944 1941 1941 1941 1938 1937 1941 1943 1949 1953 1949 1949 1951 1943 1936 1938 1938 1943 1953 1958 1958 1955 1952 1950 1949 1946 1940 1937 1945 1960 1963 1952 1938 1928 1929 1933 1932 1929 1925 1921 1925 1930 1939 1941 1931 1923 1921 1920 1917 1916 1922 1923 1922 1921 1914 1908 1907 1901 1895 1892 1888 1885 1877 1871 1863 1857 1849 1833 1822 1812 1803 1794 1784 1775 1766 1758 1749 1741 1732 1718 1704 1686 1672 1656 1641 1627 1607 1595 1586 1576 1560 1549 1540 1528 1518 1509 1504 1496 1485 1473 1465 1461 1457
1644 1651 1658 1664 1672 1677 1681 1683 1687 1700 1721 1749 1769 1788 1813 1835 1857 1876 1894 1911 1921 1928 1936 1942 1943 1946 1948 1950 1952 1952 1952 1953 1955 1958 1960 1955 1953 1943 1936 1938 1940 1941 1938 1937 1944 1956 1963 1960 1958 1956 1945 1941 1945 1946 1948 1955 1961 1960 1956 1956 1957 1956 1952 1942 1936 1944 1965 1968 1952 1938 1928 1925 1931 1931 1929 1926 1922 1927 1932 1941 1945 1933 1922 1921 1920 1919 1919 1922 1923 1923 1919 1913 1910 1910 1903 1894 1890 1887 1883 1875 1872 1865 1857 1852 1841 1829 1818 1812 1806 1796 1786 1777 1768 1755 1747 1738 1724 1707 1691 1679 1665 1647 1633 1614 1600 1585 1570 1552 1542 1534 1520 1507 1500 1494 1485 1473 1463 1456 1453 1449
1647 1653 1658 1663 1669 1674 1677 1679 1684 1697 1717 1746 1767 1788 1809 1830 1854 1871 1891 1909 1919 1927 1936 1943 1945 1946 1946 1950 1954 1956 1957 1958 1960 1961 1958 1953 1953 1947 1936 1933 1939 1942 1941 1940 1949 1960 1966 1965 1962 1955 1947 1945 1951 1953 1954 1958 1961 1959 1957 1964 1964 1957 1952 1945 1940 1943 1966 1976 1958 1942 1932 1925 1925 1931 1931 1930 1931 1929 1931 1939 1943 1933 1925 1923 1921 1921 1921 1923 1923 1920 1913 1908 1906 1906 1901 1892 1889 1887 1883 1875 1871 1866 1858 1852 1846 1837 1827 1820 1813 1804 1794 1788 1778 1761 1751 1744 1729 1708 1693 1684 1669 1654 1639 1621 1609 1589 1569 1551 1541 1534 1522 1507 1497 1488 1476 1462 1455 1450 1445 1439
1647 1652 1657 1660 1665 1668 1671 1674 1681 1696 1716 1741 1764 1787 1808 1827 1852 1871 1889 1908 1920 1926 1935 1941 1945 1948 1948 1954 1957 1959 1963 1967 1964 1958 1955 1951 1951 1951 1940 1934 1939 1943 1944 1944 1952 1960 1960 1956 1950 1946 1945 1946 1950 1953 1952 1953 1956 1957 1959 1970 1967 1957 1952 1946 1946 1946 1963 1977 1968 1950 1938 1926 1922 1931 1934 1934 1935 1930 1930 1930 1929 1926 1926 1924 1922 1921 1921 1923 1923 1918 1910 1906 1904 1906 1900 1892 1890 1887 1882 1876 1870 1865 1860 1853 1847 1839 1829 1824 1816 1808 1801 1794 1782 1764 1752 1745 1733 1711 1693 1682 1667 1656 1646 1631 1617 1594 1574 1556 1543 1536 1526 1509 1498 1487 1472 1457 1452 1445 1438 1431
1643 1649 1654 1657 1662 1665 1668 1672 1682 1697 1716 1743 1765 1787 1807 1826 1850 1872 1891 1908 1918 1925 1932 1940 1945 1947 1951 1956 1957 1962 1968 1969 1966 1956 1950 1946 1945 1947 1939 1934 1941 1948 1947 1946 1953 1958 1954 1947 1942 1941 1943 1945 1948 1952 1950 1951 1953 1955 1959 1969 1968 1958 1951 1946 1949 1952 1960 1974 1979 1963 1946 1930 1923 1932 1937 1936 1935 1928 1926 1924 1923 1923 1924 1923 1922 1921 1920 1919 1919 1915 1909 1904 1901 1905 1900 1890 1886 1884 1879 1874 1866 1861 1859 1853 1846 1837 1828 1823 1817 1811 1804 1792 1777 1760 1750 1742 1733 1717 1700 1680 1663 1655 1647 1637 1622 1599 1578 1559 1545 1539 1529 1512 1498 1489 1475 1459 1452 1445 1436 1429
1641 1646 1651 1655 1661 1665 1669 1676 1687 1701 1719 1745 1765 1786 1806 1825 1846 1870 1893 1909 1920 1926 1931 1940 1947 1949 1951 1955 1958 1962 1966 1964 1961 1956 1948 1944 1941 1942 1937 1935 1946 1954 1952 1949 1952 1956 1954 1947 1944 1944 1946 1948 1950 1954 1951 1950 1951 1951 1956 1965 1965 1958 1949 1943 1945 1952 1957 1969 1979 1971 1952 1934 1923 1929 1935 1933 1933 1926 1920 1921 1922 1923 1923 1921 1921 1923 1920 1917 1915 1912 1906 1902 1900 1904 1900 1889 1881 1878 1874 1868 1862 1857 1854 1849 1844 1835 1826 1820 1814 1807 1800 1789 1775 1759 1750 1742 1729 1716 1701 1681 1663 1657 1647 1635 1619 1597 1579 1560 1547 1541 1532 1518 1501 1492 1484 1467 1458 1448 1439 1431
1640 1645 1650 1655 1661 1667 1674 1684 1696 1709 1726 1747 1766 1786 1808 1826 1846 1869 1896 1914 1927 1933 1936 1942 1946 1945 1946 1951 1957 1961 1964 1961 1955 1951 1948 1942 1939 1941 1939 1937 1948 1956 1953 1953 1950 1949 1951 1950 1947 1947 1951 1954 1953 1954 1954 1951 1949 1950 1953 1960 1964 1959 1949 1943 1941 1947 1954 1963 1974 1973 1957 1941 1926 1929 1932 1931 1930 1925 1920 1923 1924 1924 1923 1921 1921 1922 1919 1916 1913 1908 1903 1901 1902 1902 1897 1887 1878 1873 1868 1862 1856 1849 1845 1840 1837 1832 1823 1815 1807 1801 1796 1787 1774 1761 1751 1741 1725 1712 1696 1676 1661 1654 1644 1627 1611 1594 1580 1564 1551 1540 1530 1520 1505 1494 1485 1473 1464 1453 1444 1434
1641 1646 1651 1658 1666 1673 1682 1693 1705 1720 1735 1752 1769 1788 1808 1829 1850 1872 1898 1921 1936 1942 1942 1946 1947 1945 1947 1949 1951 1957 1960 1959 1953 1948 1949 1944 1941 1940 1938 1939 1948 1953 1956 1953 1947 1940 1941 1948 1948 1948 1951 1956 1955 1952 1953 1949 1948 1949 1950 1955 1964 1960 1949 1942 1940 1944 1954 1963 1965 1969 1960 1947 1930 1930 1933 1932 1929 1925 1922 1926 1927 1926 1924 1923 1922 1919 1917 1914 1909 1906 1903 1901 1905 1900 1891 1884 1877 1868 1863 1856 1851 1843 1836 1829 1826 1824 1816 1808 1802 1796 1790 1780 1768 1756 1747 1736 1718 1704 1687 1669 1656 1649 1638 1619 1602 1588 1575 1562 1550 1538 1525 1515 1500 1485 1476 1469 1462 1454 1446 1436
1650 1652 1658 1665 1674 1683 1693 1702 1712 1728 1742 1760 1775 1793 1812 1833 1854 1877 1904 1926 1940 1944 1946 1948 1951 1952 1954 1952 1947 1952 1956 1954 1951 1949 1950 1947 1943 1938 1936 1938 1945 1949 1955 1952 1944 1938 1940 1945 1947 1951 1950 1954 1956 1951 1948 1947 1948 1949 1947 1951 1963 1961 1954 1945 1942 1946 1957 1964 1961 1964 1965 1949 1930 1928 1933 1932 1925 1921 1924 1926 1926 1926 1924 1924 1921 1918 1916 1913 1908 1907 1904 1902 1901 1896 1888 1884 1877 1866 1861 1855 1849 1839 1831 1822 1816 1811 1803 1798 1794 1786 1779 1772 1763 1751 1741 1728 1709 1695 1679 1667 1655 1646 1636 1614 1597 1583 1568 1553 1543 1533 1517 1502 1485 1471 1463 1458 1453 1448 1443 1434
1676 1673 1674 1678 1687 1697 1706 1715 1725 1738 1751 1767 1783 1801 1819 1839 1864 1887 1908 1925 1938 1943 1947 1951 1955 1958 1960 1956 1947 1946 1952 1955 1951 1949 1950 1949 1944 1934 1931 1938 1945 1949 1954 1950 1945 1940 1941 1946 1948 1953 1950 1949 1953 1950 1947 1949 1951 1949 1945 1949 1959 1960 1957 1947 1942 1949 1961 1963 1959 1963 1961 1944 1928 1925 1930 1931 1924 1921 1923 1924 1926 1925 1923 1921 1919 1916 1914 1911 1908 1906 1902 1899 1896 1892 1887 1884 1875 1864 1859 1855 1847 1838 1831 1821 1811 1804 1797 1790 1780 1771 1765 1760 1754 1744 1735 1723 1702 1690 1676 1664 1653 1646 1636 1614 1596 1581 1562 1544 1532 1521 1507 1491 1476 1464 1455 1450 1446 1442 1435 1424
1703 1699 1697 1699 1704 1710 1720 1729 1739 1751 1761 1775 1791 1808 1825 1844 1873 1896 1912 1925 1934 1941 1947 1954 1957 1959 1961 1957 1945 1942 1948 1949 1943 1943 1946 1949 1944 1933 1930 1940 1947 1952 1954 1950 1947 1944 1945 1950 1952 1954 1951 1949 1954 1952 1952 1954 1955 1952 1947 1947 1953 1956 1955 1948 1945 1951 1961 1963 1957 1959 1952 1936 1929 1927 1929 1929 1925 1923 1923 1924 1926 1924 1922 1919 1915 1912 1910 1908 1905 1903 1901 1897 1894 1890 1886 1882 1871 1861 1857 1853 1847 1839 1834 1821 1811 1804 1794 1785 1774 1762 1754 1749 1744 1735 1726 1715 1699 1688 1676 1664 1651 1644 1634 1611 1592 1573 1552 1536 1524 1512 1499 1488 1476 1467 1459 1454 1448 1441 1432 1420
1725 1725 1725 1725 1726 1729 1735 1745 1755 1765 1774 1788 1802 1816 1832 1854 1882 1903 1916 1928 1934 1942 1950 1957 1956 1952 1956 1956 1944 1942 1946 1946 1939 1941 1944 1945 1943 1935 1936 1945 1950 1952 1955 1951 1951 1952 1953 1955 1955 1954 1952 1953 1956 1956 1959 1960 1959 1956 1951 1947 1950 1955 1955 1952 1951 1954 1960 1959 1951 1954 1945 1932 1930 1930 1932 1930 1927 1926 1926 1926 1924 1921 1919 1916 1914 1910 1907 1906 1903 1900 1900 1897 1893 1890 1885 1880 1870 1862 1857 1855 1847 1838 1831 1820 1809 1801 1789 1780 1770 1757 1747 1738 1730 1721 1713 1704 1693 1683 1672 1660 1648 1636 1623 1602 1584 1563 1544 1528 1519 1509 1500 1493 1485 1478 1470 1463 1455 1444 1434 1420
1751 1750 1747 1745 1745 1746 1749 1757 1768 1779 1788 1801 1812 1826 1845 1867 1894 1910 1923 1933 1936 1943 1954 1959 1956 1949 1950 1952 1943 1943 1948 1948 1941 1940 1940 1939 1942 1943 1944 1945 1949 1954 1956 1952 1951 1956 1958 1956 1953 1954 1954 1956 1957 1960 1963 1962 1959 1955 1947 1946 1951 1956 1956 1955 1953 1955 1957 1953 1944 1948 1943 1934 1930 1931 1935 1935 1931 1930 1929 1927 1923 1920 1916 1915 1913 1909 1906 1904 1900 1897 1897 1895 1891 1888 1883 1877 1868 1861 1856 1855 1849 1836 1826 1817 1807 1798 1786 1777 1771 1758 1744 1730 1718 1707 1700 1694 1687 1677 1663 1651 1638 1624 1607 1591 1575 1557 1543 1528 1520 1516 1511 1506 1502 1493 1483 1474 1464 1451 1440 1426
1777 1779 1774 1770 1766 1763 1765 1772 1782 1794 1804 1818 1829 1845 1864 1887 1911 1922 1930 1936 1940 1946 1957 1963 1958 1948 1944 1944 1944 1948 1950 1951 1945 1940 1940 1941 1945 1950 1947 1945 1949 1954 1956 1951 1950 1956 1960 1957 1956 1959 1960 1957 1954 1963 1970 1967 1959 1952 1944 1944 1949 1951 1953 1956 1957 1959 1960 1954 1943 1944 1941 1934 1931 1934 1940 1939 1934 1932 1931 1928 1923 1919 1914 1912 1911 1909 1906 1901 1896 1894 1893 1891 1887 1884 1878 1870 1861 1855 1850 1847 1840 1829 1821 1815 1805 1795 1784 1775 1769 1758 1740 1724 1710 1698 1689 1683 1677 1666 1652 1640 1626 1613 1597 1582 1567 1553 1545 1536 1531 1529 1526 1522 1517 1510 1498 1486 1475 1459 1447 1433
1799 1804 1803 1800 1790 1782 1781 1787 1796 1806 1817 1833 1847 1863 1885 1907 1925 1934 1936 1937 1945 1953 1962 1964 1957 1945 1942 1942 1946 1950 1951 1951 1947 1942 1942 1944 1950 1955 1948 1947 1949 1953 1954 1951 1952 1956 1961 1961 1962 1968 1969 1961 1954 1963 1976 1975 1961 1951 1946 1946 1948 1948 1950 1954 1960 1966 1964 1954 1941 1939 1935 1932 1934 1938 1943 1942 1935 1932 1932 1929 1922 1916 1910 1908 1906 1907 1906 1901 1896 1893 1892 1889 1884 1880 1874 1866 1857 1849 1844 1837 1830 1823 1818 1810 1800 1791 1783 1776 1768 1756 1738 1722 1710 1695 1684 1677 1668 1658 1645 1634 1624 1611 1592 1579 1568 1557 1551 1549 1547 1544 1539 1536 1530 1521 1509 1497 1483 1465 1453 1438
1818 1822 1821 1817 1807 1800 1798 1803 1811 1820 1831 1848 1864 1884 1907 1922 1930 1935 1938 1939 1951 1961 1963 1957 1949 1941 1939 1941 1946 1952 1950 1948 1947 1945 1944 1947 1954 1959 1950 1949 1948 1949 1953 1953 1954 1956 1963 1965 1967 1971 1971 1961 1954 1961 1978 1980 1965 1955 1954 1954 1951 1950 1950 1954 1961 1966 1961 1950 1940 1938 1934 1934 1938 1940 1942 1938 1932 1929 1930 1928 1921 1914 1910 1907 1904 1905 1905 1901 1898 1895 1893 1889 1883 1878 1872 1865 1857 1848 1841 1833 1827 1820 1813 1807 1797 1788 1780 1772 1764 1754 1741 1726 1717 1703 1689 1680 1669 1658 1646 1636 1627 1615 1595 1582 1575 1566 1562 1559 1557 1553 1548 1546 1540 1530 1517 1506 1490 1471 1459 1444
1846 1850 1846 1837 1826 1819 1817 1822 1830 1841 1853 1870 1888 1908 1924 1930 1932 1935 1940 1945 1958 1965 1957 1946 1938 1936 1935 1937 1944 1950 1950 1947 1947 1947 1945 1948 1956 1958 1949 1947 1947 1946 1950 1956 1953 1953 1961 1966 1966 1966 1964 1956 1953 1964 1978 1979 1966 1958 1956 1952 1949 1948 1949 1954 1960 1965 1957 1948 1942 1939 1936 1938 1944 1940 1937 1934 1929 1928 1928 1927 1921 1917 1913 1910 1907 1905 1903 1901 1899 1897 1893 1888 1881 1876 1870 1863 1856 1849 1841 1833 1825 1818 1812 1807 1799 1790 1781 1771 1762 1756 1751 1741 1730 1718 1702 1687 1675 1663 1651 1641 1630 1620 1605 1594 1587 1579 1574 1568 1563 1559 1556 1554 1549 1539 1525 1510 1495 1476 1464 1448
1869 1870 1865 1857 1846 1838 1835 1840 1850 1865 1879 1894 1910 1925 1933 1934 1933 1936 1942 1951 1963 1964 1953 1944 1937 1934 1935 1937 1943 1947 1948 1948 1949 1946 1941 1947 1956 1958 1949 1945 1946 1946 1947 1954 1956 1955 1958 1962 1960 1958 1957 1951 1953 1969 1980 1977 1963 1955 1948 1945 1943 1941 1945 1950 1957 1961 1955 1948 1946 1944 1942 1943 1943 1939 1933 1931 1930 1929 1928 1925 1922 1920 1918 1916 1911 1905 1901 1900 1899 1896 1891 1886 1881 1877 1873 1863 1855 1851 1845 1838 1829 1822 1817 1813 1806 1799 1790 1780 1770 1765 1764 1756 1745 1732 1717 1697 1679 1665 1653 1643 1632 1625 1613 1603 1595 1588 1583 1576 1569 1564 1560 1556 1549 1540 1526 1509 1492 1475 1461 1447
1892 1889 1883 1878 1869 1864 1860 1862 1870 1890 1906 1917 1926 1934 1937 1939 1939 1940 1945 1953 1959 1957 1950 1943 1939 1937 1939 1940 1944 1948 1946 1944 1943 1942 1941 1948 1957 1958 1952 1945 1948 1951 1950 1953 1959 1960 1957 1957 1955 1954 1954 1949 1956 1975 1983 1976 1959 1950 1942 1939 1936 1936 1941 1943 1948 1955 1954 1948 1951 1954 1951 1946 1940 1934 1929 1926 1927 1928 1925 1923 1921 1921 1920 1917 1912 1906 1899 1897 1895 1893 1889 1884 1880 1877 1874 1865 1855 1852 1850 1847 1838 1830 1824 1821 1817 1811 1807 1799 1789 1781 1775 1767 1759 1749 1734 1713 1691 1674 1659 1646 1635 1626 1618 1609 1601 1592 1587 1579 1569 1559 1552 1546 1539 1530 1516 1497 1480 1465 1452 1440
1908 1904 1897 1891 1884 1886 1885 1887 1894 1907 1918 1927 1933 1938 1940 1941 1941 1942 1945 1953 1956 1952 1948 1943 1939 1939 1942 1944 1947 1950 1942 1938 1938 1939 1943 1950 1959 1958 1955 1946 1947 1953 1952 1953 1959 1961 1958 1951 1950 1952 1953 1950 1959 1977 1980 1970 1954 1948 1945 1940 1937 1939 1943 1940 1938 1943 1948 1949 1952 1955 1952 1944 1938 1933 1929 1924 1924 1924 1922 1919 1918 1919 1919 1915 1911 1904 1898 1893 1891 1889 1885 1881 1878 1875 1871 1865 1856 1855 1854 1849 1841 1835 1830 1827 1824 1820 1817 1811 1806 1798 1786 1777 1769 1761 1747 1724 1701 1682 1662 1650 1639 1629 1620 1612 1602 1591 1583 1572 1559 1546 1536 1529 1521 1513 1500 1484 1470 1457 1445 1435
1914 1912 1906 1901 1898 1898 1902 1906 1911 1919 1926 1933 1938 1943 1944 1942 1939 1941 1946 1952 1955 1952 1948 1942 1942 1944 1944 1944 1947 1948 1942 1941 1941 1942 1946 1954 1962 1959 1955 1948 1945 1951 1953 1955 1958 1960 1958 1948 1947 1949 1951 1951 1959 1974 1977 1966 1953 1948 1946 1944 1945 1944 1943 1938 1935 1937 1941 1946 1949 1950 1947 1940 1936 1934 1932 1926 1925 1924 1922 1918 1917 1917 1916 1913 1909 1903 1899 1892 1888 1886 1882 1878 1876 1872 1868 1864 1860 1858 1856 1851 1845 1839 1835 1831 1828 1826 1822 1816 1812 1808 1795 1784 1774 1763 1749 1729 1705 1686 1663 1653 1643 1631 1621 1611 1601 1586 1573 1561 1549 1536 1526 1517 1508 1499 1488 1476 1466 1455 1445 1436
1914 1913 1909 1907 1907 1909 1913 1917 1921 1927 1932 1938 1942 1944 1944 1942 1940 1942 1950 1951 1951 1950 1948 1944 1945 1948 1945 1945 1947 1946 1944 1947 1947 1948 1951 1961 1969 1962 1954 1950 1946 1946 1951 1954 1957 1959 1959 1949 1948 1947 1949 1951 1959 1969 1972 1965 1954 1948 1945 1945 1946 1943 1941 1937 1938 1938 1941 1944 1946 1944 1941 1937 1935 1936 1936 1930 1924 1924 1922 1918 1915 1914 1912 1911 1908 1904 1899 1892 1888 1883 1880 1877 1873 1870 1867 1865 1862 1859 1857 1852 1848 1844 1840 1836 1833 1830 1826 1821 1817 1811 1800 1790 1778 1763 1747 1729 1707 1687 1664 1654 1643 1629 1620 1609 1599 1582 1567 1556 1546 1536 1525 1516 1504 1493 1482 1472 1465 1455 1446 1436
