# Supplementary material for: Seasonal influence of snow conditions on Dall’s sheep productivity in Wrangell-St Elias National Park and Preserve
Source: PLoS One. 2021 Feb 9;16(2):e0244787. doi: 10.1371/journal.pone.0244787 (PMC7872280; doi:10.1371/journal.pone.0244787)
Supplement: S7 File — (ZIP) [file pone.0244787.s016.zip › S15_create_fig_A4/readGDATfielddates.m]

% This script was written in collaboration with Ryan Crumley to go in and 
% pull out specific time slices from SnowModel .gdat files to save 
% computational time
%
% Now adapted to get data from SnowModel calibration runs for the
% JaegerNabesna30m domain to compare to field observations.
%
% Require read_grads.m

% This is the start date for the SnowModel calibration run
startdate=[2016,09,1];
datestart = datenum(startdate);

% These are dates of interest within the model run
startday = datenum([2017,03,20]);
endday = datenum([2017,03,20]);
timesteps = (startday-datestart):(endday-datestart);

% Select other parameters
xll=562539; %This is the bottom left corner of the SnowModel domain
yll=1410216; %This is the bottom left corner of the SnowModel domain
nx=140; %See XDEF in .ctl file 
ny=180; %See YDEF in .ctl file
cell=30; %This is the size of the cell in meters

% The ctl files and variables of interest
ctl_files = ["../../outputs/swed.ctl","../../outputs/snod.ctl","../../outputs/sden.ctl"]; 
var_names = ["swed","snowd","rosnow"];

% Create and save a .mat file for the each variable for the date of interest
for i = 1:length(ctl_files)
    ctl_file = char(ctl_files(i));
    var_name = char(var_names(i)); % The variable you're interested in
    [X,Y,Z,xmax,ymax] = readGDAT(timesteps,ctl_file,var_name,xll,yll,nx,ny,cell);
    dir = pwd; dir = strsplit(dir, '/');
    dirl = length(dir);
    ref = dir(dirl-5:dirl-2); ref = strjoin(ref,'-');
    savename = strcat('../mat_files/',ref,'-',var_name,'.mat');
    cd 
    save(savename,'Z');
end
 
clear
%exit

%%
% A simple function to read from a SnowModel daily.gdat file using a ctl 
% file, returning a Z is a 'cube' of wanted values, with the third dimension
% being time
%
% [X,Y,Z,timevec,xmax,ymax] returns the size of the data cube, a vector holding
% the timesteps associated with the Z dimension, and the max x and y
% coordinates for use in readXY for example
%
% 'startdate' is a date vector in form of [Y,M,D] e.g. [2002,1,1]
% 'timesteps' is the number of timesteps of the DAILY model run
% 'ctl_file' is the ctl file you want to point at
% 'var_name' is the variable of interest held in the ctl file
% 'xll' is the bottom left x coord of the SnowModel domain
% 'yll' is the bottom left y coord of the SnowModel domain
% 'nx' is the number of cells in the x direction
% 'yx' is the number of cells in the y direction
% 'cell' is the size of each cell in meters
% 'time_offset' [OPTIONAL] is if you want to read the data from later in
% the model run

function [X,Y,Z,xmax,ymax] = readGDAT(timesteps,ctl_file,var_name,xll,yll,nx,ny,cell)
    xmin=xll;
    ymin=yll;
    xmax=xmin+nx*cell; % finds the maximum x coord
    ymax=ymin+ny*cell; % finds the maximum y coord
    [X,Y]=meshgrid(xmin:cell:xmax-cell,ymin:cell:ymax-cell); % Create a mesh grid of the model domain space with the right coordinates
    for j=1:length(timesteps) % Loop to create the Z cube
        nt=timesteps(j); % Starts the loop at the appropriate timestep
        [var,h]=read_grads(ctl_file,var_name,'x',[1 nx],'y',[1 ny],'z',[1 1],'t',[nt nt]); 
        Z(:,:,j)=(var'); % So now, Z is a 'cube' of values, with the third dimension being time.
    end
end


    
