# Supplementary material for: Seasonal influence of snow conditions on Dall’s sheep productivity in Wrangell-St Elias National Park and Preserve
Source: PLoS One. 2021 Feb 9;16(2):e0244787. doi: 10.1371/journal.pone.0244787 (PMC7872280; doi:10.1371/journal.pone.0244787)
Supplement: S7 File — (ZIP) [file pone.0244787.s016.zip › S15_create_fig_A4/calibration_plot.m]

% This script is adapted from plotterCorrect.m and compares model output to
% observations, saving RMSE and R-sq values in a table

% Chris Cosgrove 04 Aug 2018

%% First load the model data
% SWE
swed = dir('**/*swed.mat');
swed = strcat(swed.folder,'/',swed.name);
% SNOD
snod = dir('**/*snowd.mat');
snod = strcat(snod.folder,'/',snod.name);
% DENS
sden = dir('**/*rosnow.mat');
sden = strcat(sden.folder,'/',sden.name);

% Create the figure and keep the RMSE outputs
[RMSEswe,RMSEsnod,RMSEdens,fig,title,modelSNOD,topo,obsSNODmean] = plotCalib(swed,snod,sden);

% Create filenames for both
figfilename = strcat(title,'.png');
RMSEfilename = strcat(title,'_RMSE.mat');

% Save the figure
fig = gcf;
fig.PaperUnits = 'inches';
fig.PaperPosition = [0 0 20 12];
saveas(gcf,figfilename);

% Save the RMSE.mat file
RMSE = table(string(title),RMSEswe,RMSEsnod,RMSEdens);
save(RMSEfilename,'RMSE');

%exit

%% This is the plot function
function [RMSEswe,RMSEsnod,RMSEdens,fig,title,modelSNOD,topo,obsSNODmean] = plotCalib(SWED,SNOD,DENS)

% Load in the obs variables and the static variables
[obsSWEmean] = flipud(arcgridread('swed.asc'));

[obsSNODmean] = flipud(arcgridread('snod.asc'));

[obsDENSmean] = flipud(arcgridread('sden.asc'));

[topo] = flipud(arcgridread('topo.asc'));
[veg] = flipud(arcgridread('veg.asc'));

%[slope] = arcgridread('/home/server/student/homes/ccosgrov/SnowModel/Places/JN30m/ASCIIs/JN30m_slope.asc');
%[north] = arcgridread('/home/server/student/homes/ccosgrov/SnowModel/Places/JN30m/ASCIIs/JN30m_northern.asc');

% Get the locations of the SWE/DENS obs and SNOD obs in the ij vectors
[SWEi, SWEj] = find(~isnan(obsSWEmean));
[SNODi, SNODj] = find(~isnan(obsSNODmean));

% Get an empty xy vectors for SWE observations versus model, veg, topo, north
SWEobs = zeros(length(SWEi),1);
SWEmod = zeros(length(SWEi),1);
SWEveg = zeros(length(SWEi),1);
% SWEtopo = zeros(length(SWEi),1);
% SWEnorth = zeros(length(SWEi),1);

DENSobs = zeros(length(SWEi),1);
DENSmod = zeros(length(SWEi),1);

% Get an empty xy vectors for SNOD observations versus model, veg, topo, north
SNODobs = zeros(length(SNODi),1);
SNODmod = zeros(length(SNODi),1);
SNODveg = zeros(length(SNODi),1);
SNODtopo = zeros(length(SNODi),1);
SNODnorth = zeros(length(SNODi),1);

title = strsplit(SWED,'-');titlel = length(title);
title = title((titlel-2):(titlel-1));title=strjoin(title,'-');

% Load the model data
load(SWED,'Z');
modelSWE = (Z(:,:,1));

load(SNOD,'Z');
modelSNOD = (Z(:,:,1));

load(DENS,'Z');
modelDENS = (Z(:,:,1));

% Fill the vectors
for k = 1:length(SWEi)
    SWEobs(k) = obsSWEmean(SWEi(k),SWEj(k));
    SWEmod(k) = modelSWE(SWEi(k),SWEj(k));
    DENSobs(k) = obsDENSmean(SWEi(k),SWEj(k));
    DENSmod(k) = modelDENS(SWEi(k),SWEj(k));
    SWEveg(k) = veg(SWEi(k),SWEj(k));
    SWEtopo(k) = topo(SWEi(k),SWEj(k));
    %SWEnorth(k) = north(SWEi(k),SWEj(k));
end

for k = 1:length(SNODi)
    SNODobs(k) = obsSNODmean(SNODi(k),SNODj(k));
    SNODmod(k) = modelSNOD(SNODi(k),SNODj(k));
    SNODveg(k) = veg(SNODi(k),SNODj(k));
    SNODtopo(k) = topo(SNODi(k),SNODj(k));
    %SNODnorth(k) = north(SNODi(k),SNODj(k));
end

% Make a SWE plot
fig = figure(1);

subplot(2,3,1);
set(gcf,'color','w');
pointsize = 30;
scatter(SWEmod, SWEobs, pointsize, SWEtopo,'filled');
axis equal
xlim([0 0.3]); xticks([0 0.1 0.2 0.3]);
ylim([0 0.3]); yticks([0 0.1 0.2 0.3]);
ylabel('Mean Obs SWE (m)');
xlabel('Model SWE (m)');
P = polyfit(SWEmod,SWEobs,1);
SWEmdl = fitlm(SWEmod,SWEobs);
RSqswe = SWEmdl.Rsquared.Ordinary;
RMSEswe = rms(SWEmod - SWEobs);
RMSEswe = round(RMSEswe,2);
text(0.15, 0.05, ['RMSE = ' num2str(RMSEswe)],'fontSize',20);
yfit = P(1)*SWEmod+P(2);
hold on;
%plot(SWEmod,yfit,'r-.');
%text(0.15, 0.065, ['RSq = ' num2str(RSqswe)],'fontSize',20);
hold on;
x = 0:50:500; y = 0:50:500; plot(x,y,'k:');
ax=gca;
ax.FontName = 'Helvetica Neue';
ax.FontSize = 20;
caxis;
cb=colorbar;
cb.Label.String = 'Elev. (m)';
cb.FontSize = 18;
cb.Location = 'north';
hold off

subplot(2,3,4);
gscatter(SWEmod, SWEobs, SWEveg);
axis equal
xlim([0 0.3]); xticks([0 0.1 0.2 0.3]);
ylim([0 0.3]); yticks([0 0.1 0.2 0.3]);
ylabel('Mean Obs SWE (m)');
xlabel('Model SWE (m)');
hold on;
text(0.15, 0.05, ['RMSE = ' num2str(RMSEswe)],'fontSize',20);
plot(SWEmod,yfit,'r-.');
%text(0.15, 0.065, ['RSq = ' num2str(RSqswe)],'fontSize',20);
x = 0:50:500; y = 0:50:500; plot(x,y,'k:');
leg = legend('prostrate shrub tundra','bare');
leg.FontSize = 14; leg.Location = 'northeast';leg.Box = 'on';
ax=gca;
ax.FontName = 'Helvetica Neue';
ax.FontSize = 20;
hold off

% Make a SNOD plot
subplot(2,3,2);
set(gcf,'color','w');
pointsize = 30;
scatter(SNODmod, SNODobs, pointsize, SNODtopo,'filled');
axis equal
xlim([0 1]); xticks([0 0.2 0.4 0.6 0.8 1.0]);
ylim([0 1]); yticks([0 0.2 0.4 0.6 0.8 1.0]);
ylabel('Mean Obs Snow Depth (m)');
xlabel('Model Snow Depth (m)');
RMSEsnod = rms(SNODmod - SNODobs);
RMSEsnod = round(RMSEsnod,2);
text(0.5, 0.2, ['RMSE = ' num2str(RMSEsnod)],'fontSize',20);
P = polyfit(SNODmod,SNODobs,1);
SNODmdl = fitlm(SNODmod,SNODobs);
RSqsnod = SNODmdl.Rsquared.Ordinary;
hold on;
yfit = P(1)*SNODmod+P(2);
plot(SNODmod,yfit,'r-.');
%text(0.5, 0.24, ['RSq = ' num2str(RSqsnod)],'fontSize',20);
x = 0:50:500; y = 0:50:500; plot(x,y,'k:');
ax=gca;
ax.FontName = 'Helvetica Neue';
ax.FontSize = 20;
caxis;
cb=colorbar;
cb.Label.String = 'Elev. (m)';
cb.FontSize = 18;
cb.Location = 'north';
hold off;


subplot(2,3,5);
pointsize = 30;
gscatter(SNODmod, SNODobs,SNODveg);
axis equal
xlim([0 1]); xticks([0 0.2 0.4 0.6 0.8 1.0]);
ylim([0 1]); yticks([0 0.2 0.4 0.6 0.8 1.0]);
ylabel('Mean Obs Snow Depth (m)');
xlabel('Model Snow Depth (m)');
text(0.5, 0.2, ['RMSE = ' num2str(RMSEsnod)],'fontSize',20);
%text(0.5, 0.24, ['RSq = ' num2str(RSqsnod)],'fontSize',16);
hold on;
x = 0:50:500; y = 0:50:500; plot(x,y,'k:');
leg = legend('prostrate shrub tundra','bare');
leg.FontSize = 14; leg.Location = 'northeast';leg.Box = 'on';
ax=gca;
ax.FontName = 'Helvetica Neue';
ax.FontSize = 18;
hold off;

% Make a density plots
subplot(2,3,3);
set(gcf,'color','w');
pointsize = 30;
scatter(DENSmod, DENSobs, pointsize, SWEtopo,'filled');
axis equal
xlim([0 500]); xticks([0 100 200 300 400 500]);
ylim([0 500]); yticks([0 100 200 300 400 500]);
ylabel('Mean Obs Density (kg m-3)');
xlabel('Model Density (kg m-3)');
RMSEdens = rms(DENSmod - DENSobs);
RMSEdens = round(RMSEdens,2);
P = polyfit(DENSmod,DENSobs,1);
DENSmdl = fitlm(DENSmod,DENSobs);
RSqdens = DENSmdl.Rsquared.Ordinary;
text(250, 100, ['RMSE = ' num2str(RMSEdens)],'fontSize',20);
%text(300, 120, ['RSq = ' num2str(RSqdens)],'fontSize',20);
hold on;
yfit = P(1)*DENSmod+P(2);
plot(DENSmod,yfit,'r-.');
x = 0:50:500; y = 0:50:500; plot(x,y,'k:');
ax=gca;
ax.FontName = 'Helvetica Neue';
ax.FontSize = 20;
caxis;
cb=colorbar;
cb.Label.String = 'Elev. (m)';
cb.FontSize = 18;
cb.Location = 'north';
hold off

subplot(2,3,6);
pointsize = 30;
gscatter(DENSmod, DENSobs, SWEveg);
axis equal
xlim([0 500]); xticks([0 100 200 300 400 500]);
ylim([0 500]); yticks([0 100 200 300 400 500]);
ylabel('Mean Obs Density (kg m-3)');
xlabel('Model Density (kg m-3)');
text(300, 100, ['RMSE = ' num2str(RMSEdens)],'fontSize',20);
%text(300, 120, ['RSq = ' num2str(RSqdens)],'fontSize',16);
hold on;
x = 0:50:500; y = 0:50:500; plot(x,y,'k:');
leg = legend('prostrate shrub tundra','bare');
leg.FontSize = 14; leg.Location = 'northeast';leg.Box = 'on';
ax=gca;
ax.FontName = 'Helvetica Neue';
ax.FontSize = 20;
hold off

end

function [ax,h]=subtitle(text)
%
%Centers a title over a group of subplots.
%Returns a handle to the title and the handle to an axis.
% [ax,h]=subtitle(text)
%           returns handles to both the axis and the title.
% ax=subtitle(text)
%           returns a handle to the axis only.
ax=axes('Units','Normal','Position',[.075 .075 .85 .85],'Visible','off');
set(get(ax,'Title'),'Visible','on')
t = title(text,'Interpreter','none');
t.FontSize = 20;
if (nargout < 2)
    return
end
h=get(ax,'Title');
end
