# Supplementary material for: Seasonal influence of snow conditions on Dall’s sheep productivity in Wrangell-St Elias National Park and Preserve
Source: PLoS One. 2021 Feb 9;16(2):e0244787. doi: 10.1371/journal.pone.0244787 (PMC7872280; doi:10.1371/journal.pone.0244787)
Supplement: S7 File — (ZIP) [file pone.0244787.s016.zip › S15_create_fig_A4/veg.asc]

ncols        140
nrows        180
xllcorner    562538.571074409992
yllcorner    1410215.678392220056
cellsize     30.000000000000
NODATA_value -9999
10 10 10 10 10 10 10 10 10 10 10 10 10 10 10 10 10 10 10 10 10 10 10 10 10 1 10 10 10 10 10 10 10 10 10 10 10 10 10 10 10 10 10 18 16 16 16 10 16 16 10 10 10 10 10 10 10 10 10 10 10 10 10 10 10 10 16 16 10 10 10 10 16 16 16 18 18 18 18 18 18 18 18 18 18 18 18 18 18 18 18 18 18 18 18 18 18 18 18 18 18 18 18 18 18 18 18 18 18 18 18 18 18 18 18 18 18 18 18 18 18 18 18 18 16 16 16 16 16 10 16 10 10 10 10 10 16 10 16 10
10 10 10 10 10 10 10 10 10 10 10 10 10 10 10 10 10 10 10 10 10 10 10 1 1 1 10 10 10 10 10 10 10 10 10 10 10 10 10 10 10 10 10 10 16 16 10 16 10 10 10 10 10 10 10 10 10 10 10 10 10 10 10 10 10 10 10 16 16 18 10 18 18 18 10 18 18 18 18 18 18 18 18 18 18 18 18 18 18 18 18 18 18 18 18 18 18 18 18 18 18 18 18 16 18 18 18 18 18 18 18 18 18 18 18 18 18 18 18 18 18 18 18 16 16 16 16 16 16 16 16 16 10 10 10 10 10 10 16 10
10 10 10 10 10 10 10 10 10 10 10 10 10 10 10 10 10 10 10 10 10 10 10 1 1 10 10 10 10 10 10 10 10 10 10 10 10 10 10 10 10 10 10 10 10 16 10 10 10 10 10 10 10 10 10 10 10 10 10 10 10 10 10 10 10 10 10 18 18 18 18 18 18 10 10 10 18 18 18 18 18 18 18 18 18 18 18 18 18 18 18 18 18 18 18 18 18 18 18 18 18 18 18 16 16 18 18 18 18 18 16 16 18 18 18 18 18 18 18 18 18 18 18 16 18 18 16 16 16 16 10 10 10 10 10 10 10 10 16 10
10 10 10 10 10 10 10 10 10 10 10 10 10 10 10 10 10 10 10 10 10 10 10 10 1 10 10 10 10 10 10 10 10 10 10 10 10 10 10 10 10 10 10 10 10 10 10 10 10 10 10 10 10 10 10 10 10 10 10 16 10 10 10 10 18 18 10 18 16 18 18 18 18 18 10 10 18 18 18 18 18 18 18 18 18 18 18 18 18 18 18 18 18 18 18 18 18 18 18 18 18 18 18 16 16 18 18 18 18 18 16 16 16 18 18 18 18 18 18 18 18 18 16 18 18 16 18 18 16 16 10 10 10 10 10 10 10 10 10 10
10 10 10 10 10 10 10 10 10 10 10 10 10 10 10 10 10 10 10 10 10 10 10 10 10 10 10 10 10 10 10 10 10 10 10 16 10 10 10 10 10 10 10 10 10 10 10 10 10 10 10 10 10 10 10 10 10 10 10 16 10 10 18 10 18 18 18 16 16 18 18 18 18 10 18 10 18 18 18 18 18 18 18 18 18 18 18 18 18 18 18 18 18 18 18 18 18 18 18 18 18 18 18 18 18 18 18 18 16 16 16 16 16 18 18 18 18 18 18 18 18 18 18 18 18 18 18 18 18 18 16 10 10 10 10 10 10 10 10 10
10 10 10 10 10 10 10 10 10 10 10 10 10 10 10 10 10 10 10 10 10 10 10 10 10 10 10 10 10 10 10 10 10 10 16 10 10 10 10 10 10 10 10 10 10 10 10 10 10 10 16 10 10 10 10 16 16 10 10 10 16 10 18 18 10 16 16 18 18 18 18 18 18 18 18 18 18 18 18 18 18 18 18 18 18 18 18 18 18 18 18 18 18 18 18 18 18 18 18 18 18 18 18 18 18 18 18 18 16 16 16 18 18 18 18 18 18 18 18 18 18 18 18 18 18 18 18 18 18 18 16 10 10 10 10 10 10 10 10 10
10 10 10 10 10 10 10 10 10 10 10 10 10 10 10 10 10 10 10 10 10 10 10 10 10 10 10 10 10 10 10 10 10 10 16 10 10 10 10 10 10 10 10 10 10 10 10 10 10 16 16 10 10 10 16 10 16 16 10 10 10 16 10 18 16 18 18 18 18 18 18 18 18 18 18 18 18 18 18 18 18 18 18 18 18 18 18 18 18 18 18 18 18 18 18 18 18 18 18 18 18 18 18 18 18 18 18 18 16 18 18 16 16 18 18 18 18 18 18 18 18 18 18 18 18 18 18 18 18 18 18 10 10 10 10 10 10 10 10 10
10 10 10 10 10 10 10 10 10 10 1 10 10 10 10 10 10 10 10 10 10 10 10 10 10 10 10 10 10 10 10 10 10 16 16 16 10 10 10 10 10 10 10 10 10 10 10 16 16 10 16 10 10 10 10 10 10 16 16 16 10 10 16 16 16 18 18 18 18 18 18 18 18 18 18 18 18 18 18 18 18 18 18 18 18 18 18 18 18 18 18 18 18 18 18 18 18 18 18 18 18 18 18 18 18 18 18 16 16 18 18 16 16 18 18 18 18 18 18 18 18 18 18 18 18 18 18 18 18 18 18 18 10 10 10 10 10 10 10 10
10 10 10 10 10 10 10 10 10 1 1 10 10 10 10 10 10 10 10 1 1 10 10 10 10 10 10 10 10 10 10 10 10 10 10 10 10 10 10 10 10 10 10 10 10 10 10 10 10 10 10 10 10 10 10 10 16 16 16 16 16 16 16 16 16 18 18 18 18 18 18 18 18 18 18 18 18 18 18 18 18 18 18 18 18 18 18 18 18 18 18 18 18 18 18 18 18 18 18 18 18 18 18 18 18 18 18 18 18 18 18 18 18 18 18 18 18 18 18 18 18 18 18 18 18 18 18 18 18 18 18 16 16 10 10 10 10 10 10 10
10 10 10 1 10 10 10 1 1 1 10 10 10 10 10 10 10 10 10 1 10 1 10 10 10 10 10 10 10 10 10 10 10 10 10 10 10 10 10 10 10 10 10 10 10 10 10 10 10 10 16 16 10 16 10 16 16 10 10 10 16 16 18 16 18 18 18 18 18 18 18 18 18 18 18 18 18 18 18 18 18 18 18 18 18 18 18 18 18 18 18 18 18 18 18 18 18 18 18 18 18 18 18 18 18 18 18 18 18 18 18 18 18 18 18 18 18 18 18 18 18 18 18 18 18 18 18 18 18 18 18 16 16 10 10 10 10 10 10 10
10 10 10 10 1 1 10 10 10 1 1 10 10 10 10 1 10 10 1 1 10 1 10 10 18 18 10 10 10 10 10 10 10 10 10 10 10 10 10 10 10 10 16 16 10 10 10 10 10 10 10 10 16 10 10 10 10 16 10 10 10 16 16 18 16 18 18 18 18 18 18 18 18 18 18 18 18 18 18 18 18 18 18 18 18 18 18 18 18 18 18 18 18 18 18 18 18 18 18 18 18 18 18 18 18 18 18 18 18 18 18 18 18 18 18 18 18 18 18 18 18 18 18 18 18 18 18 18 18 18 18 18 16 16 10 10 10 10 10 10
10 10 10 1 1 1 10 10 1 10 10 10 1 1 1 1 10 10 10 10 10 10 10 10 18 18 18 18 18 10 10 10 10 10 10 10 10 10 10 10 10 10 10 10 16 16 16 10 10 10 10 16 10 10 10 10 16 10 10 10 16 16 16 16 16 18 18 18 18 18 18 18 18 18 18 18 18 18 18 18 18 18 18 18 18 18 18 18 18 18 18 18 18 18 18 18 18 18 18 18 18 18 18 18 18 18 18 18 18 18 18 18 18 18 18 18 18 18 18 18 18 18 18 18 18 18 18 18 18 18 16 16 18 16 10 10 16 10 10 10
10 10 1 1 10 10 10 10 10 10 10 10 10 10 10 10 10 10 10 10 10 10 10 18 10 18 18 18 18 18 10 10 10 10 10 10 10 10 10 10 10 10 16 10 16 16 10 16 10 10 10 16 16 16 10 16 16 16 10 16 16 16 18 18 16 18 18 18 18 18 18 18 18 18 18 18 18 18 18 18 18 18 18 18 18 18 18 18 18 18 18 18 18 18 18 18 18 18 18 18 18 18 18 18 18 18 18 18 18 18 18 18 18 18 18 18 18 18 18 18 18 18 18 18 18 18 18 18 18 18 18 16 16 16 16 16 16 10 10 10
10 10 1 1 10 10 10 10 10 10 10 10 10 10 10 10 10 10 10 10 10 10 10 18 18 18 18 18 10 10 10 10 10 10 10 10 10 10 16 10 16 16 10 16 16 16 16 10 10 16 16 16 16 16 16 16 16 16 18 18 18 16 18 16 16 18 18 18 18 18 18 18 18 18 18 18 18 18 18 18 18 18 18 18 18 18 18 18 18 18 18 18 18 18 18 18 18 18 18 18 18 18 18 18 18 18 18 18 18 18 18 18 18 18 18 18 18 18 18 18 18 18 18 18 18 18 18 18 18 18 18 16 16 16 16 16 16 16 16 16
1 1 1 10 10 10 10 10 10 10 10 10 10 10 10 10 10 10 10 18 10 10 10 18 18 18 18 10 10 10 10 10 10 10 10 10 10 16 16 10 10 16 16 10 16 16 16 16 16 16 16 16 10 10 16 16 10 16 18 18 16 18 16 16 18 18 18 18 18 18 18 18 18 18 18 18 18 18 18 18 18 18 18 18 18 18 18 18 18 18 18 18 18 18 18 18 18 18 18 18 18 18 18 18 18 18 18 18 18 18 18 18 18 18 18 18 18 18 18 18 18 18 18 18 18 18 18 18 18 18 18 18 18 16 16 16 16 16 16 16
10 10 10 10 10 10 10 10 10 10 10 10 10 10 10 10 10 10 10 18 18 10 18 18 18 10 10 10 10 10 10 10 10 10 10 10 10 16 10 10 10 10 16 16 10 16 16 16 16 18 18 16 16 10 10 10 10 18 18 18 16 16 18 18 18 18 18 18 18 18 18 18 18 18 18 18 18 18 18 18 18 18 18 18 18 18 18 18 18 18 18 18 18 18 18 18 18 18 18 18 18 18 18 18 18 18 18 18 18 18 18 18 18 18 18 18 18 18 18 18 18 18 18 18 18 18 18 18 18 18 18 18 18 16 16 16 16 16 16 16
10 10 10 10 10 10 10 10 10 10 10 10 10 10 10 10 10 10 10 18 18 18 18 18 18 18 10 10 10 10 10 10 10 10 10 16 16 10 16 16 10 10 16 16 16 16 16 16 16 16 16 18 18 16 16 10 10 10 18 18 16 18 18 18 18 18 18 18 18 18 18 18 18 18 18 18 18 18 18 18 18 18 18 18 18 18 18 18 18 18 18 18 18 18 18 18 18 18 18 18 18 18 18 18 18 18 18 18 18 18 18 18 18 18 18 18 18 18 18 18 18 18 18 18 18 18 18 18 18 18 18 18 18 18 16 16 16 16 16 16
10 10 10 10 10 10 10 10 10 10 10 10 10 10 10 10 10 10 10 10 18 18 18 18 10 10 10 10 10 10 10 10 10 10 10 10 10 10 10 16 10 10 16 16 16 16 16 16 16 16 16 16 16 18 16 10 10 10 18 18 18 16 18 18 18 18 18 18 18 18 18 18 18 18 18 18 18 18 18 18 18 18 18 18 18 18 18 18 18 18 18 18 18 16 18 16 16 16 18 18 18 18 18 18 18 18 18 18 18 18 18 18 18 18 18 18 18 18 18 18 18 18 18 18 18 18 18 18 18 18 18 18 18 18 18 16 16 18 18 16
10 10 10 10 10 10 10 10 10 10 10 10 10 10 10 10 10 18 10 10 10 10 10 10 10 10 10 10 10 10 10 10 10 10 10 10 10 10 10 16 16 16 16 16 16 16 16 16 16 16 16 16 16 10 10 10 10 10 18 18 18 18 18 18 18 18 18 18 18 18 18 18 18 18 18 18 18 18 18 18 18 18 18 18 18 18 18 18 18 18 18 18 18 18 16 16 16 16 16 18 18 18 18 18 18 18 18 18 18 18 18 18 18 18 18 18 18 18 18 18 18 18 18 18 18 18 18 18 18 18 18 18 18 18 18 18 16 16 18 18
10 10 10 10 10 10 10 10 10 10 10 10 10 10 10 18 18 18 18 18 10 10 10 10 10 10 10 10 10 16 10 10 10 10 10 10 10 10 10 10 10 10 16 16 16 16 16 16 16 16 16 16 16 10 10 10 10 10 10 18 18 18 18 18 18 18 18 18 18 18 18 18 18 18 18 18 18 18 18 18 18 18 18 18 18 18 18 18 18 18 18 18 16 18 18 16 16 16 16 16 16 18 18 18 18 18 18 18 18 18 18 18 18 18 18 18 18 18 18 18 18 18 18 18 18 18 18 18 18 18 18 18 18 18 18 18 16 18 18 18
10 10 10 10 10 10 10 10 10 10 10 10 10 10 18 18 18 18 16 10 10 10 10 10 10 10 10 10 10 16 10 10 10 10 10 16 16 10 10 10 16 16 16 16 16 16 16 16 16 16 16 18 16 18 10 10 10 10 10 18 18 18 18 18 18 18 18 18 18 18 18 18 18 18 18 18 18 18 18 18 18 18 18 18 18 18 18 18 18 16 16 16 16 18 18 16 16 16 16 16 16 16 16 16 18 18 18 18 18 18 18 18 18 18 18 18 18 18 18 16 18 18 18 18 18 18 18 18 18 18 18 18 18 18 18 18 18 18 18 18
10 10 10 10 10 10 10 10 10 10 10 10 18 10 18 18 18 18 16 10 10 10 10 10 10 10 10 10 10 10 16 10 10 10 10 10 16 10 10 16 16 16 16 16 16 16 16 16 16 16 16 16 18 18 10 10 10 10 10 18 18 18 18 18 18 18 18 18 18 18 18 18 18 18 18 18 18 18 18 18 18 18 18 18 18 18 18 18 16 16 16 16 16 16 16 16 16 16 16 16 16 16 16 16 16 18 18 18 18 18 18 18 18 18 18 18 18 18 16 16 16 16 18 18 18 18 18 18 18 18 18 18 18 18 18 18 18 18 18 18
10 10 10 10 10 10 10 10 10 10 10 10 18 18 18 18 18 18 16 10 10 10 10 10 10 10 10 10 10 10 16 10 16 16 16 16 10 16 16 10 16 16 16 16 16 16 16 10 10 16 18 16 18 18 18 10 10 18 18 18 18 18 18 18 18 18 18 18 18 18 18 18 18 18 18 18 18 18 18 18 18 18 18 18 18 18 18 16 16 16 16 18 18 18 18 16 16 16 16 16 16 16 16 16 16 16 16 16 18 18 18 18 18 18 18 18 18 18 18 18 18 18 18 18 18 18 18 18 18 18 18 18 18 18 18 18 18 18 18 18
10 10 10 10 10 10 10 10 10 10 10 10 18 18 18 10 18 16 10 16 16 16 16 10 10 16 10 10 10 10 10 16 10 10 16 10 10 10 16 16 16 16 16 16 16 16 16 16 10 16 18 18 18 18 18 18 18 18 18 18 18 18 18 18 18 18 18 18 18 18 18 18 18 18 18 18 18 18 18 18 18 18 18 18 18 18 18 16 18 18 18 18 18 18 16 16 16 16 16 16 16 16 16 16 16 16 16 16 18 18 18 18 18 18 18 18 18 18 18 18 18 18 18 18 18 18 18 18 18 18 18 18 18 18 18 18 18 18 18 18
10 10 10 10 10 10 10 10 10 10 10 10 18 18 18 10 10 10 16 16 16 16 16 10 16 10 10 10 10 10 10 10 10 10 10 10 16 10 10 16 16 16 16 16 16 16 16 16 16 10 18 18 18 18 18 18 18 18 18 18 18 18 18 18 18 18 18 18 18 18 18 18 18 18 18 18 18 18 18 18 18 18 18 18 18 18 18 16 18 18 16 16 16 16 16 16 16 16 16 16 16 16 16 16 16 16 16 18 18 18 18 18 18 18 18 18 18 18 18 18 18 18 18 18 18 18 18 18 18 18 18 18 18 18 18 18 18 16 16 18
10 10 10 10 10 10 10 10 10 10 10 10 10 10 10 10 10 10 10 10 16 16 10 16 10 10 10 10 16 10 10 16 10 10 10 10 10 16 10 10 16 16 18 16 16 16 16 16 16 10 18 18 18 18 18 18 18 18 18 18 18 18 18 18 18 18 18 18 18 18 18 18 18 18 18 18 18 18 18 18 18 18 18 18 16 16 16 16 16 18 18 16 16 16 16 16 16 16 16 16 16 16 16 16 16 16 16 18 18 18 18 18 18 18 18 18 18 18 18 18 18 18 18 18 18 18 18 18 18 18 18 18 18 18 18 18 18 18 16 16
10 10 10 10 10 10 10 10 10 10 10 10 10 10 10 10 10 10 10 10 10 10 16 10 10 16 16 10 16 10 10 16 16 16 16 16 10 10 16 16 16 16 18 18 18 16 16 16 16 16 10 10 18 18 18 18 18 18 18 18 18 18 18 18 18 18 18 18 18 18 18 18 18 18 18 18 18 18 18 18 16 16 16 16 16 16 16 16 18 18 18 16 16 16 16 16 16 16 16 16 16 16 16 16 16 16 16 18 18 18 18 18 18 18 18 18 18 18 18 18 18 18 18 18 18 18 18 18 18 18 18 18 18 18 18 18 18 18 18 18
10 10 10 10 10 10 10 10 10 10 10 10 10 10 10 10 10 10 10 10 10 10 10 16 16 16 10 16 16 16 10 16 16 16 16 16 16 16 16 16 16 16 16 18 18 16 16 16 16 18 16 10 10 18 18 18 18 18 18 18 18 18 18 18 18 18 18 18 18 18 18 18 18 18 18 18 18 18 18 18 16 16 16 16 16 16 18 18 18 18 18 16 16 16 16 16 16 16 16 16 16 16 16 16 16 16 16 16 16 18 18 18 18 18 18 18 18 18 18 18 18 18 18 18 18 18 18 18 18 18 18 18 18 18 18 18 18 18 18 18
10 10 10 10 10 10 10 10 10 10 10 10 10 10 10 10 10 10 10 10 10 10 10 10 10 10 10 16 16 10 10 10 10 16 16 16 16 16 16 16 16 16 18 16 18 18 16 16 18 18 18 10 10 10 18 18 18 18 18 18 18 18 18 18 18 18 18 18 18 18 18 18 18 18 18 18 18 16 16 18 16 16 16 16 16 16 18 18 18 18 16 16 16 16 16 16 16 16 16 16 16 16 16 16 16 16 16 16 18 18 18 18 18 18 18 18 18 18 18 18 18 18 18 18 18 18 18 18 18 18 18 18 18 18 18 18 18 18 18 18
10 10 10 10 10 10 10 10 10 10 18 10 10 10 10 10 10 10 10 16 10 16 16 10 10 10 10 10 16 10 10 10 10 10 16 16 16 16 16 16 16 16 16 18 18 18 18 18 16 18 16 18 10 10 18 18 18 18 18 18 18 18 18 18 18 18 18 18 18 18 18 18 18 18 18 18 18 18 16 16 16 16 16 16 16 18 18 18 18 18 16 16 16 16 16 16 16 16 16 16 16 16 16 16 16 16 16 18 18 18 18 18 18 18 18 18 18 18 18 18 18 18 18 18 18 18 18 18 18 18 18 18 18 18 18 18 18 18 18 18
10 10 10 10 10 10 10 10 10 18 18 18 18 10 10 10 10 10 16 16 16 16 10 16 10 10 10 10 10 10 10 10 16 16 16 16 16 16 16 16 16 16 16 16 18 18 18 18 18 16 18 18 18 18 18 18 18 18 18 18 18 18 18 18 18 18 18 18 18 18 18 18 18 18 18 18 18 16 16 16 16 16 16 16 16 16 16 16 18 18 16 16 16 16 16 16 16 16 16 16 16 16 16 16 16 16 16 18 18 18 18 18 18 18 18 18 18 18 18 18 18 18 18 18 18 18 18 18 18 18 18 18 18 18 18 18 18 18 18 18
10 10 10 10 10 10 10 10 16 18 18 18 16 16 10 10 10 10 10 10 10 10 16 10 16 16 16 10 10 10 10 16 16 16 16 16 16 16 16 18 18 16 16 18 16 18 18 18 18 18 16 16 16 18 18 18 18 18 18 18 18 18 18 18 18 18 18 18 18 18 18 18 18 18 18 16 16 16 16 16 16 16 16 16 16 16 16 16 16 18 16 16 16 16 16 16 16 16 16 16 16 16 16 16 16 16 16 16 18 18 18 18 18 18 18 18 18 18 18 18 18 18 18 18 18 18 18 18 18 18 18 18 18 18 18 18 18 18 18 18
10 10 10 10 10 10 10 10 16 16 18 18 18 16 10 10 10 10 10 10 10 10 10 10 10 16 16 16 16 16 16 16 16 16 16 16 16 16 16 18 18 16 18 18 18 16 18 18 18 18 18 18 16 16 18 18 18 18 18 18 18 18 18 18 18 18 18 18 18 18 18 18 16 18 16 16 16 16 16 16 16 16 16 16 16 16 16 16 18 18 18 18 16 16 16 16 16 16 16 16 16 16 16 16 16 16 16 16 16 18 18 18 18 18 18 18 18 18 18 18 18 18 18 18 18 18 18 18 18 18 18 18 18 18 18 18 18 18 18 18
10 10 10 10 10 10 10 10 16 18 18 18 16 10 16 10 10 10 10 10 10 10 10 10 10 10 16 16 16 16 16 16 16 16 16 16 16 16 16 18 18 18 18 18 18 18 18 18 18 18 18 18 16 18 18 18 18 18 18 18 18 18 18 18 18 18 18 18 18 18 18 18 16 16 18 16 16 18 16 16 16 16 16 16 16 16 16 16 16 16 16 16 16 16 16 16 16 16 16 16 16 16 16 16 16 16 16 16 16 18 18 18 18 18 18 18 18 18 18 18 18 18 18 18 18 18 16 18 18 18 18 18 18 18 18 18 18 18 18 18
10 10 10 10 10 10 10 10 10 16 16 10 10 10 10 10 10 10 10 10 10 10 10 10 10 10 10 10 10 10 16 16 16 16 16 16 16 16 16 16 18 18 16 16 16 16 18 18 18 18 18 18 18 18 18 18 18 18 18 18 18 18 18 18 18 18 18 18 18 18 18 18 18 16 18 16 18 18 16 16 16 16 16 16 16 16 16 16 16 16 16 16 16 16 16 16 16 16 16 16 16 16 16 16 16 16 16 16 18 18 18 18 18 18 18 18 18 18 18 18 18 18 18 18 18 18 16 16 16 18 18 18 18 18 18 18 18 18 18 18
10 10 10 10 10 10 10 10 10 10 16 10 10 10 10 10 10 10 10 10 10 10 10 10 10 10 10 10 10 16 10 16 16 16 16 18 18 18 18 16 16 18 16 16 16 16 18 18 18 18 18 18 18 18 18 18 18 18 18 18 18 18 18 18 18 18 18 18 18 18 18 18 18 18 18 18 18 18 16 16 16 16 16 16 16 16 16 16 16 16 16 16 16 16 16 16 16 16 16 16 16 16 16 16 16 16 16 16 18 18 18 18 18 18 18 18 18 18 18 18 18 18 18 18 18 18 18 16 16 18 18 18 18 18 18 18 18 18 18 18
10 10 10 10 10 10 10 10 10 10 10 10 10 10 10 10 10 10 10 10 10 10 10 10 10 10 10 16 16 16 10 16 16 16 18 18 18 18 18 18 16 18 16 16 16 16 16 18 18 18 18 18 18 18 18 18 18 18 18 18 18 18 18 18 18 18 18 18 18 18 18 18 18 18 18 18 18 18 16 16 16 16 16 16 10 10 10 16 16 16 16 16 16 16 16 16 16 16 16 16 16 16 16 16 16 16 16 16 16 18 18 18 18 18 18 18 18 18 18 18 18 18 18 18 18 18 18 18 18 18 18 18 18 18 18 18 18 18 18 18
10 10 10 10 10 10 10 10 10 10 10 10 10 10 10 10 10 10 10 10 10 10 16 10 10 10 16 16 10 16 10 16 10 10 16 18 18 18 18 18 18 18 16 18 16 18 16 18 18 18 18 18 18 18 18 18 18 18 18 18 18 18 18 18 18 18 18 18 18 18 16 18 18 18 16 18 16 16 16 16 16 16 16 16 16 16 10 10 16 16 16 16 16 16 16 16 16 16 16 16 16 16 16 16 16 16 16 16 16 18 16 18 18 18 18 18 18 18 18 18 18 18 18 18 18 18 18 18 18 18 18 18 18 18 18 18 18 18 18 18
10 10 10 10 10 10 10 10 10 10 10 10 10 10 10 10 10 10 10 10 10 10 16 16 10 10 10 10 16 10 10 10 16 10 16 18 18 18 18 18 10 18 18 18 18 18 16 18 18 18 18 18 18 18 18 18 18 18 18 18 18 18 18 18 18 18 18 18 18 18 16 18 18 18 18 16 16 16 16 16 16 16 16 16 16 16 16 16 16 16 16 16 16 16 16 16 16 16 16 16 16 16 16 16 16 16 16 16 16 16 16 18 18 18 18 18 18 18 18 18 18 18 18 18 18 18 18 18 18 18 18 18 18 18 18 18 18 18 18 18
10 10 10 10 10 10 10 10 10 10 10 10 10 10 16 10 10 10 10 10 10 10 10 10 16 16 10 10 16 16 16 16 16 16 16 18 18 18 18 18 10 10 10 18 18 18 18 18 18 18 18 18 18 18 18 18 18 18 18 18 18 18 18 18 18 18 18 18 18 16 18 18 16 16 18 16 16 16 16 16 16 16 16 16 16 16 16 16 16 16 16 16 16 16 16 16 16 16 16 16 16 16 16 16 16 16 16 16 16 16 16 16 18 18 18 18 18 18 18 18 18 18 18 18 18 18 18 18 18 18 18 18 18 18 18 18 18 18 18 18
10 10 10 10 10 10 10 10 10 10 10 10 10 10 16 16 10 10 10 10 10 10 10 16 16 10 10 10 10 10 16 16 16 16 16 16 18 18 18 10 10 10 10 16 18 18 18 18 18 18 18 18 18 18 18 18 18 18 18 18 18 18 18 18 18 18 18 18 18 16 16 16 16 16 16 16 16 16 16 16 16 16 16 16 16 16 16 16 16 16 16 16 16 16 16 16 16 16 16 16 16 16 16 16 16 16 16 16 16 16 16 16 18 18 18 18 18 18 18 18 18 18 18 18 18 18 18 18 18 18 18 18 18 18 18 18 18 18 18 18
10 10 10 10 10 10 10 10 10 10 10 10 10 10 16 10 10 10 10 10 10 10 10 10 16 10 10 10 10 16 16 16 16 16 16 16 16 18 16 16 16 16 16 16 18 18 18 18 18 18 18 18 18 18 18 18 18 18 18 18 18 18 18 18 18 18 18 16 16 16 16 16 16 16 16 16 16 16 16 16 16 16 16 16 16 16 16 16 16 16 16 16 16 16 16 16 16 16 16 16 16 16 16 16 16 16 16 16 16 16 16 16 16 16 16 16 18 18 18 18 18 18 18 18 18 18 18 18 18 18 18 18 18 18 18 18 18 18 18 18
10 10 10 10 10 10 10 10 10 10 10 10 16 16 16 10 10 16 16 10 10 10 10 10 10 10 10 16 10 10 16 16 16 16 16 16 16 16 16 16 16 16 16 16 16 18 18 18 18 18 18 18 18 18 18 18 18 18 18 18 18 18 18 18 18 18 16 16 16 16 16 16 16 16 16 16 16 16 16 16 16 16 16 16 16 16 16 16 16 16 16 16 16 16 16 16 16 16 16 16 16 16 16 16 16 16 16 16 16 16 16 16 16 16 16 16 18 18 18 18 18 18 18 18 18 18 18 18 18 18 18 18 18 18 18 18 18 18 18 18
10 10 10 10 10 10 10 10 10 10 10 10 10 10 16 10 10 16 16 10 10 10 10 10 10 10 16 16 16 16 16 16 18 16 16 16 16 16 16 16 16 18 18 16 16 18 18 18 18 18 18 18 18 18 18 18 18 18 18 18 18 18 18 18 18 18 18 16 16 16 16 16 16 10 16 16 16 16 16 16 16 16 16 16 16 16 16 16 16 16 16 16 16 16 16 16 16 16 16 16 16 16 16 16 16 16 16 16 16 16 16 16 16 16 16 16 18 18 18 18 18 18 18 18 18 18 18 18 18 18 18 18 18 18 18 18 18 18 18 18
10 10 10 10 10 10 10 10 10 10 10 10 10 10 10 10 10 16 10 10 10 10 10 10 10 16 16 16 16 16 18 18 16 18 16 16 16 16 16 16 18 18 18 18 18 18 18 18 18 18 18 18 18 18 18 18 18 18 18 18 18 18 18 18 18 18 18 16 16 16 16 16 16 10 16 16 10 16 16 16 16 16 16 16 16 16 16 16 16 16 16 16 16 16 16 16 16 16 16 16 16 16 16 16 16 16 16 16 16 16 16 16 16 16 16 16 16 18 18 18 18 18 18 18 18 18 18 18 18 18 18 18 18 18 18 18 18 18 18 18
10 10 10 10 10 10 10 10 10 10 10 10 16 10 10 10 10 10 10 10 10 10 10 10 10 10 16 16 18 18 18 16 16 18 16 16 16 10 16 16 16 18 18 18 18 18 18 18 18 18 18 18 18 18 18 18 18 18 18 18 18 18 18 18 18 18 18 16 16 16 16 16 16 10 10 10 16 16 16 16 16 16 16 16 16 16 16 16 16 16 16 16 16 16 16 16 16 16 16 16 16 16 16 16 16 16 16 16 16 16 16 16 16 16 16 16 16 18 18 18 18 18 18 18 18 18 18 18 18 18 18 18 18 18 18 18 18 18 18 18
10 10 10 10 10 10 10 10 10 10 10 16 16 10 16 10 10 10 10 10 10 10 10 10 10 10 16 16 16 16 16 16 18 18 16 16 16 10 18 18 18 18 18 18 18 18 18 18 18 18 18 18 18 18 18 18 18 18 18 18 18 16 16 18 18 18 18 16 16 16 16 16 10 16 10 16 16 16 16 16 16 16 16 16 16 16 16 16 16 16 16 16 16 16 16 16 16 16 16 16 16 16 16 16 16 16 16 16 16 16 16 16 16 16 16 16 18 18 18 18 18 18 18 18 18 18 18 18 18 18 18 18 18 18 18 18 18 18 18 18
10 10 10 10 10 10 10 10 10 10 10 10 10 16 10 10 10 10 10 10 10 10 10 10 10 10 16 16 16 18 18 18 18 16 16 16 16 10 10 18 16 18 18 18 18 18 18 18 18 18 18 18 18 18 18 18 18 18 18 18 18 16 16 18 18 18 16 16 16 16 16 16 16 16 16 16 16 16 16 16 16 16 16 16 16 16 16 16 16 16 16 16 16 16 16 16 16 16 16 16 16 16 16 16 16 16 16 16 16 16 16 16 16 16 16 16 16 18 18 18 18 18 18 18 18 18 18 18 18 18 18 18 18 18 18 18 18 18 18 18
10 10 10 10 10 10 10 10 10 10 10 10 10 10 10 10 16 10 16 10 10 10 10 10 10 16 16 16 16 18 18 18 16 16 18 16 16 10 16 16 18 18 18 18 18 18 18 18 18 18 18 18 18 18 18 18 18 18 18 16 16 16 16 16 18 18 18 16 16 16 16 16 16 16 16 16 16 16 16 16 16 16 16 16 16 16 16 16 16 16 16 16 16 16 16 16 16 16 16 16 16 16 16 16 16 16 16 16 16 16 16 16 16 16 16 16 16 16 16 16 18 18 18 18 18 18 18 18 18 18 18 18 18 18 18 18 18 18 18 18
10 10 10 10 10 10 10 10 10 10 10 10 10 10 10 16 10 16 16 10 10 10 10 10 16 16 16 16 16 16 18 18 16 18 16 18 16 18 16 18 18 18 18 18 18 18 18 18 18 18 18 18 18 18 18 18 18 16 16 16 16 16 16 18 18 16 16 16 16 16 16 16 16 16 16 16 16 16 16 16 16 16 16 16 16 16 16 16 16 16 16 16 16 16 16 16 16 16 16 16 16 16 16 16 16 16 16 16 16 16 16 16 16 16 16 16 18 18 18 18 18 18 18 18 18 18 18 18 18 18 18 18 18 18 18 18 18 18 18 18
10 10 10 10 10 10 10 10 10 10 10 10 10 10 10 10 16 10 16 16 16 16 10 10 10 16 16 16 16 16 16 18 16 18 18 18 18 18 16 18 18 18 18 18 18 18 18 18 18 18 18 18 18 18 18 18 18 16 16 16 16 16 16 16 18 18 16 16 16 16 16 16 16 16 16 16 16 16 16 16 16 16 16 16 16 16 16 16 16 16 16 16 16 16 16 16 16 16 16 16 16 16 16 16 16 16 16 16 16 16 16 16 16 16 16 16 18 18 18 18 18 18 18 18 18 18 18 18 18 18 18 18 18 18 18 18 18 18 18 18
10 10 10 10 10 10 10 10 10 10 10 10 10 10 10 10 10 10 16 10 10 10 10 10 10 18 16 16 16 16 16 16 16 18 18 18 18 18 18 18 18 18 18 18 18 18 18 18 18 18 18 18 18 18 18 18 16 16 16 16 16 16 16 16 16 16 16 16 16 16 16 16 16 16 16 16 16 16 16 16 16 16 16 16 16 16 16 16 16 16 16 16 16 16 16 16 16 16 16 16 16 16 16 16 16 16 16 16 16 16 16 16 16 16 18 18 18 18 18 18 18 18 18 18 18 18 18 18 18 18 18 18 18 18 18 18 18 18 18 18
10 10 10 10 10 10 10 10 10 10 10 10 10 10 10 10 10 10 10 10 10 10 16 16 18 18 18 18 16 16 16 16 16 18 18 18 18 18 18 18 18 18 18 18 18 18 18 18 18 18 18 18 18 18 18 16 16 16 16 16 16 16 16 16 16 16 16 16 16 16 16 16 16 16 16 16 16 16 16 16 16 16 16 16 16 16 16 16 16 16 16 16 16 16 16 16 16 16 16 16 16 16 16 16 16 16 16 16 16 16 16 16 16 16 18 18 18 18 18 18 18 18 18 18 18 18 18 18 18 18 18 18 18 18 18 18 18 18 18 18
10 10 10 10 10 10 10 10 10 10 10 10 10 10 10 10 10 10 10 10 10 16 16 16 18 18 18 16 16 16 16 16 16 16 16 16 18 16 16 18 18 18 18 18 18 18 18 18 18 18 18 18 18 18 16 16 16 16 16 16 16 16 16 16 16 16 16 16 16 16 16 16 16 16 16 16 16 16 16 16 16 16 16 16 16 16 16 16 16 16 16 16 16 16 16 16 16 16 16 16 16 16 16 16 16 16 16 16 16 16 16 16 16 18 18 18 18 18 18 18 18 18 18 18 18 18 18 18 18 18 18 18 18 18 18 18 18 18 18 18
10 10 10 10 10 10 10 10 10 10 10 10 10 10 10 10 10 10 10 10 10 10 16 16 16 18 16 16 16 16 16 16 16 16 18 18 16 16 16 18 18 18 18 18 18 18 18 18 18 18 18 18 18 18 16 16 16 16 16 16 16 16 16 16 16 16 16 16 16 16 16 16 16 16 16 16 16 16 16 16 16 16 16 16 16 16 16 16 16 16 16 16 16 16 16 16 16 16 16 16 16 16 16 16 16 16 16 16 16 16 16 16 16 18 18 18 18 18 18 18 18 18 18 18 18 18 18 18 18 18 18 18 18 18 18 18 18 18 18 18
10 10 10 10 10 10 10 10 10 10 10 10 10 10 10 10 10 10 10 16 16 16 10 16 18 18 16 16 16 16 16 16 16 16 18 18 18 18 18 18 18 18 18 18 18 18 18 18 18 18 18 18 18 16 16 16 16 16 16 16 16 16 16 16 16 16 16 16 16 16 16 16 16 16 16 16 16 16 16 16 16 16 16 16 16 16 16 16 16 16 16 16 16 16 16 16 16 16 16 16 16 16 16 16 16 16 16 16 16 16 16 16 16 16 18 18 18 18 18 18 18 18 18 18 18 18 18 18 18 18 18 18 18 18 18 18 18 18 18 18
10 10 10 10 10 10 10 10 10 10 10 10 10 10 10 16 16 16 16 16 16 16 16 16 16 18 18 16 16 16 16 16 18 18 18 18 18 18 18 18 18 18 18 18 18 18 18 18 18 18 18 18 18 16 16 16 16 16 16 16 16 16 16 16 16 16 16 16 16 16 16 16 16 16 16 16 16 16 16 16 16 16 16 16 16 16 16 16 16 16 16 16 16 16 16 16 16 16 16 16 16 16 16 16 16 16 16 16 16 16 16 16 16 16 16 18 18 18 18 18 18 18 18 18 18 18 18 18 18 18 18 18 18 18 18 18 18 18 18 18
10 10 10 10 10 10 10 10 10 10 10 10 10 10 10 10 10 10 16 16 16 16 16 16 16 18 16 16 16 16 16 16 18 18 18 18 18 18 18 18 18 18 18 18 18 18 18 18 18 18 18 18 18 16 16 16 16 16 16 16 16 16 16 16 16 16 16 16 16 16 16 16 16 16 16 16 16 16 16 16 16 16 16 16 16 16 16 16 16 16 16 16 16 16 16 16 16 16 16 16 16 16 16 16 16 16 16 16 16 16 16 16 16 16 16 16 18 18 18 18 18 18 18 18 18 18 18 18 18 18 18 18 18 18 18 18 18 18 18 18
10 10 10 10 10 10 10 10 10 10 10 10 10 10 10 10 10 10 10 16 16 16 16 16 16 10 18 18 16 16 16 16 18 18 18 18 18 18 18 18 18 18 18 18 18 18 18 18 18 18 18 18 18 16 16 16 16 16 16 16 16 16 16 16 16 16 16 16 16 16 16 16 16 16 16 16 16 16 16 16 16 16 16 16 16 16 16 16 16 16 16 16 16 16 16 16 16 16 16 16 16 16 16 16 16 16 16 16 16 16 16 16 16 16 16 16 18 18 18 18 18 18 18 18 18 18 18 18 18 18 18 18 18 18 18 18 18 18 18 18
10 10 10 10 10 10 10 10 10 10 10 10 10 10 10 10 10 10 10 10 18 18 18 16 16 16 10 16 16 16 16 16 18 18 18 18 18 18 18 18 18 18 18 18 18 18 18 18 18 16 18 16 16 16 16 16 16 16 16 16 16 16 16 16 16 16 16 16 16 16 16 16 16 16 16 16 16 16 16 16 16 16 16 16 16 16 16 16 16 16 16 16 16 16 16 16 16 16 16 16 16 16 16 16 16 16 16 16 16 16 16 16 16 16 16 16 16 18 18 18 18 18 18 18 18 18 18 18 18 18 18 18 18 18 18 18 18 18 18 18
10 10 10 10 10 10 10 10 10 10 10 10 10 10 10 10 10 10 10 10 16 18 18 16 18 16 10 16 16 16 16 18 18 18 18 18 18 18 18 18 18 18 18 18 18 18 18 18 18 16 16 16 16 16 16 16 16 16 16 16 16 16 16 16 16 16 16 16 16 16 16 16 16 16 16 16 16 16 16 16 16 16 16 16 16 16 16 16 16 16 16 16 16 16 16 16 16 16 16 16 16 16 16 16 16 16 16 16 16 16 16 16 16 16 16 16 16 16 18 18 18 18 18 18 18 18 18 18 18 18 18 18 18 18 18 18 18 18 16 16
10 10 10 10 10 10 10 10 10 10 10 10 10 10 10 10 16 10 16 16 10 16 18 18 18 16 16 10 10 10 10 16 18 18 18 18 18 18 18 18 18 18 18 18 18 18 18 18 18 18 18 18 16 16 16 16 16 16 16 16 16 16 16 16 16 16 16 16 16 16 16 16 16 16 16 16 16 16 16 16 16 16 16 16 16 16 16 16 16 16 16 16 16 16 16 16 16 16 16 16 16 16 16 16 16 16 16 16 16 16 16 16 16 16 16 16 16 16 18 18 18 18 18 18 18 18 18 18 18 18 18 18 18 18 18 18 18 16 16 16
10 10 10 10 10 10 10 10 10 10 10 10 10 10 10 16 16 10 10 16 10 10 16 18 18 18 16 16 16 16 16 18 18 18 18 18 18 18 18 18 18 18 18 18 18 18 18 18 16 16 16 16 16 16 16 16 16 16 16 16 16 16 16 16 16 16 16 16 16 16 16 16 16 16 16 16 16 16 16 16 16 16 16 16 16 16 16 16 16 16 16 16 16 16 16 16 16 16 16 16 16 16 16 16 16 16 16 16 16 16 16 16 16 16 16 16 16 16 16 18 18 18 18 18 18 18 18 18 18 18 18 18 18 18 18 18 18 18 18 18
10 10 10 10 10 10 10 10 10 10 10 10 10 10 16 10 16 10 16 10 10 10 18 18 18 18 18 18 16 16 18 18 18 18 18 18 18 18 18 18 18 18 18 18 18 18 18 16 16 16 16 16 16 16 16 16 16 16 16 16 16 16 16 16 16 16 16 16 16 16 16 16 16 16 16 16 16 16 16 16 16 16 16 16 16 16 16 16 16 16 16 16 16 16 16 16 16 16 16 16 16 16 16 16 16 16 16 16 16 16 16 16 16 16 16 16 16 16 18 18 16 16 18 18 18 18 18 18 18 18 18 18 18 18 18 18 18 18 18 18
10 10 10 10 10 10 10 10 10 10 10 10 10 10 16 10 16 10 10 10 10 10 16 18 16 16 18 18 18 18 18 18 18 18 18 18 18 18 18 18 18 18 18 18 18 18 18 16 16 16 16 16 16 16 16 16 16 16 16 16 16 16 16 16 16 16 16 16 16 16 16 16 16 16 16 16 16 16 16 16 16 16 16 16 16 16 16 16 16 16 16 16 16 16 16 16 16 16 16 16 16 16 16 16 16 16 16 16 16 16 16 16 16 16 16 16 16 16 18 16 16 16 16 18 18 18 18 18 18 18 18 18 18 18 18 18 18 18 18 18
16 16 10 10 10 10 10 18 10 10 10 10 10 10 10 10 10 10 10 10 10 16 16 16 16 16 16 16 18 18 18 18 18 18 18 18 18 18 18 18 18 18 18 18 18 18 18 18 18 16 16 16 16 16 16 16 16 16 16 16 16 16 16 16 16 16 16 16 16 16 16 16 16 16 16 16 16 16 16 16 16 16 16 16 16 16 16 16 16 16 16 16 16 16 16 16 16 16 16 16 16 16 16 16 16 16 16 16 16 16 16 16 16 16 16 16 18 16 16 16 16 16 16 18 18 18 18 18 18 18 18 18 18 18 18 18 18 18 18 18
16 16 10 10 10 18 18 10 10 18 10 10 10 10 10 10 10 10 10 10 10 16 16 16 16 16 16 16 18 18 18 18 18 18 18 18 18 18 18 18 18 18 18 18 18 18 16 16 16 16 16 16 16 16 16 16 16 16 16 16 16 16 16 16 16 16 16 16 16 16 16 16 16 16 16 16 16 16 16 16 16 16 16 16 16 16 16 16 16 16 16 16 16 16 16 16 16 16 16 16 16 16 16 16 16 16 16 16 16 16 16 16 16 16 18 18 18 18 18 18 18 18 18 18 18 18 18 18 18 18 18 18 18 18 18 18 18 18 18 18
16 18 18 18 18 18 18 18 10 18 16 10 10 10 10 10 10 10 10 10 10 16 16 16 16 16 16 18 16 18 18 18 18 18 18 18 18 18 18 18 18 18 18 18 18 18 16 16 16 16 16 16 16 18 18 18 18 16 16 16 16 16 16 16 16 16 16 16 16 16 16 16 16 16 16 16 16 16 16 16 16 16 16 16 16 16 16 16 16 16 16 16 16 16 16 16 16 16 16 16 16 16 16 16 16 16 16 16 16 16 16 18 18 18 18 18 18 18 18 18 18 18 18 18 18 18 18 18 18 18 18 18 18 18 18 18 18 18 18 18
16 16 18 18 18 18 18 18 18 18 16 10 10 10 10 10 10 18 18 18 18 16 16 16 16 16 16 18 18 18 18 18 18 18 18 18 18 18 18 18 18 18 18 18 18 16 16 16 16 16 16 16 16 18 18 18 18 18 18 16 16 16 16 16 16 16 16 16 16 16 16 16 16 16 16 16 16 16 16 16 16 16 16 16 16 16 16 16 16 16 16 16 16 16 16 16 16 16 16 16 16 16 16 16 16 16 16 16 16 18 18 18 18 18 18 18 18 18 18 18 18 18 18 18 18 18 18 18 18 18 18 18 18 18 18 18 18 16 16 16
16 18 16 18 18 10 10 10 16 16 16 10 16 10 16 16 18 18 18 18 16 18 18 18 18 16 16 18 18 18 18 18 18 18 18 18 18 18 18 18 18 18 18 18 18 16 16 16 16 16 16 16 16 16 16 18 16 18 16 16 16 16 16 16 16 16 16 16 16 16 16 16 16 16 16 16 16 16 16 16 16 16 16 16 16 16 16 16 16 16 16 16 16 16 16 16 16 16 16 16 16 16 16 16 16 16 16 16 18 18 18 18 18 18 18 18 18 18 18 18 18 18 18 18 18 18 18 18 18 18 18 18 18 18 18 18 18 18 16 16
10 16 18 18 10 10 10 10 10 16 16 10 16 16 10 16 16 16 16 16 18 16 18 18 18 18 18 18 18 18 18 18 18 18 18 18 18 18 18 18 18 18 18 18 18 16 16 16 16 16 16 16 16 16 18 16 16 16 16 16 16 16 16 16 16 16 18 18 18 18 16 16 16 16 16 16 16 16 16 16 16 16 16 16 16 16 16 16 16 16 16 16 16 16 16 16 16 16 16 16 16 16 16 16 18 16 18 18 18 18 18 18 18 18 18 18 18 18 18 18 18 18 18 18 18 18 18 18 18 18 18 18 18 18 18 18 18 18 18 16
16 18 18 18 10 10 10 10 10 10 16 16 16 10 16 16 16 16 16 16 18 16 18 18 18 18 18 18 18 18 18 18 18 18 18 18 18 18 18 18 18 18 18 18 18 18 16 16 16 16 16 16 16 16 16 16 16 16 16 16 16 16 16 16 18 18 18 18 18 18 18 18 16 16 16 16 16 16 16 16 16 16 16 16 16 16 16 16 16 16 16 16 16 16 16 16 16 16 16 16 16 18 18 18 18 18 18 18 18 18 18 18 18 18 18 18 18 18 18 18 18 18 18 18 18 18 18 18 18 18 18 18 18 18 18 18 18 18 18 18
18 18 18 18 18 10 10 10 16 10 10 16 10 16 10 16 16 16 16 16 16 16 16 18 18 18 18 18 18 18 18 18 18 18 18 18 18 18 18 18 18 18 18 18 18 16 16 16 16 16 16 16 16 16 16 18 18 18 16 16 16 16 16 18 18 18 18 18 18 18 18 18 16 16 16 16 16 16 16 16 16 16 16 16 16 16 16 16 16 16 16 16 16 16 16 16 16 16 16 16 18 18 18 18 18 18 18 18 18 18 18 18 18 18 18 18 18 18 18 18 18 18 18 18 18 18 18 18 18 18 18 18 18 18 18 18 18 18 18 18
18 18 18 18 18 18 10 16 16 16 10 16 10 10 16 10 16 16 16 16 16 16 16 18 18 18 18 18 18 18 18 18 18 18 18 18 18 16 16 18 18 18 16 16 16 16 16 16 16 16 16 18 18 18 16 18 16 18 18 16 16 16 16 18 18 16 18 18 18 18 18 18 16 16 16 16 16 16 16 16 16 16 16 16 16 16 16 16 16 16 16 16 16 16 16 16 16 18 18 18 18 18 18 18 18 18 18 18 18 18 18 18 18 18 18 18 18 18 18 18 18 18 18 18 18 18 18 18 18 18 18 18 18 18 18 18 18 18 18 18
18 18 18 18 18 16 10 10 10 10 16 10 16 10 10 16 16 16 16 16 16 16 16 18 18 18 18 18 18 18 18 18 18 18 18 16 16 16 16 16 16 16 16 16 16 16 16 16 16 16 16 16 18 18 18 18 18 16 16 18 16 16 18 16 16 16 18 18 18 18 18 18 16 16 16 16 16 16 16 16 16 16 16 16 16 16 16 16 16 16 16 16 16 16 16 16 18 18 18 18 18 18 18 18 18 18 18 18 18 18 18 18 18 18 18 18 18 18 18 18 18 18 18 18 18 18 18 18 18 18 18 18 18 18 18 18 18 16 16 16
18 18 18 18 16 10 10 10 10 10 16 16 10 10 16 16 16 16 16 16 16 18 18 18 18 18 18 18 18 18 18 18 18 18 18 16 16 16 16 16 16 16 16 16 16 16 16 16 16 16 16 16 16 16 16 18 18 18 16 18 16 18 16 16 16 18 18 18 18 18 18 18 16 16 16 16 16 16 16 16 16 16 16 16 16 16 16 16 16 16 16 16 16 16 16 16 16 18 18 18 18 18 18 18 18 18 18 18 18 18 18 18 18 18 18 18 18 18 18 18 18 18 18 18 18 18 18 18 18 18 18 18 18 18 18 18 18 16 16 16
18 18 18 18 16 10 16 16 10 16 16 16 10 10 10 10 16 16 16 16 16 18 18 18 18 18 18 18 18 18 18 18 18 18 18 16 18 16 16 16 16 16 16 16 16 16 16 16 16 16 16 16 16 16 16 16 16 18 16 18 16 16 16 16 16 18 18 18 18 18 18 18 16 16 18 16 16 16 16 16 16 16 16 16 16 16 16 16 16 16 16 16 16 16 16 16 18 18 18 18 18 18 18 18 18 18 18 18 18 18 18 18 18 18 18 18 18 18 18 18 18 18 18 18 18 18 18 18 18 18 18 18 18 18 18 18 16 16 16 18
18 18 18 18 16 16 10 10 10 10 10 16 16 10 16 16 16 16 16 16 16 16 18 18 18 18 18 18 18 18 18 18 18 18 18 18 18 18 16 16 16 16 16 16 16 16 16 16 16 16 16 16 16 16 16 16 16 18 18 16 18 18 16 16 16 18 18 18 18 18 16 18 16 18 18 16 16 16 16 16 16 16 16 16 16 16 16 16 16 16 16 16 16 16 16 16 18 18 18 18 18 18 18 18 18 18 18 18 18 18 18 18 18 18 18 18 18 18 18 18 18 18 18 18 18 18 18 18 18 18 18 18 18 18 18 18 16 16 16 18
18 18 18 18 10 10 10 10 10 16 10 10 16 10 10 10 16 16 16 16 16 16 16 18 18 18 18 18 18 18 18 18 18 18 18 18 18 18 16 16 16 16 16 16 16 16 16 16 16 16 16 16 16 16 16 16 16 16 16 18 18 16 16 16 16 16 18 18 18 16 16 16 16 18 18 16 16 16 16 16 16 16 16 16 16 16 16 16 16 16 16 16 16 16 18 18 18 18 18 18 18 18 18 18 18 18 18 18 18 18 18 18 18 18 18 18 18 18 18 18 18 18 18 18 18 18 18 18 18 18 18 18 18 18 18 18 18 16 18 16
18 18 18 10 10 10 10 10 16 16 16 16 10 10 10 10 10 16 16 16 18 16 18 18 18 18 18 18 18 18 18 18 18 18 18 18 18 16 16 16 16 16 16 16 16 16 16 16 18 18 16 18 16 16 16 16 16 16 18 16 18 16 16 18 18 16 18 18 16 16 16 16 16 18 18 16 16 16 16 16 16 16 16 16 16 16 16 16 16 16 16 16 16 16 16 18 18 18 18 18 18 18 18 18 18 18 18 18 18 18 18 18 18 18 18 18 18 18 18 18 18 18 18 18 18 18 18 18 18 18 18 18 18 18 18 18 18 16 18 16
16 18 18 10 10 10 10 10 16 18 16 10 10 10 10 10 10 16 18 18 18 18 18 18 18 18 18 18 18 18 18 18 18 16 18 16 16 16 16 16 16 16 16 16 16 16 16 18 18 18 18 18 16 16 16 16 16 18 16 16 16 18 18 18 18 16 16 18 18 18 16 16 16 16 16 16 16 16 16 16 16 16 16 16 16 16 16 16 16 16 16 16 16 16 18 18 18 18 18 18 18 18 18 18 18 18 18 18 18 18 18 18 18 18 18 18 18 18 18 18 18 18 18 18 18 18 18 18 18 18 18 18 18 18 18 18 18 18 18 18
16 16 16 10 10 10 10 10 10 18 16 10 10 10 10 10 10 10 18 18 18 18 18 18 18 18 18 18 18 18 18 18 16 16 16 16 16 16 16 16 16 16 16 16 16 18 18 18 18 18 18 18 16 16 16 16 16 16 16 16 18 18 18 18 16 16 16 16 16 16 16 16 16 16 16 16 16 16 16 16 16 16 16 16 16 16 16 16 16 16 16 16 16 18 18 18 18 18 18 18 18 18 18 18 18 18 18 18 18 18 18 18 18 18 18 18 18 18 18 18 18 18 18 18 18 18 18 18 18 18 18 18 18 18 18 18 18 18 18 18
16 16 10 10 10 10 10 18 18 18 16 10 10 10 10 10 10 16 18 18 18 18 18 18 18 18 18 18 18 18 18 16 16 16 16 10 16 10 16 16 16 16 16 18 16 18 18 18 18 18 16 16 18 16 16 16 16 16 16 16 16 18 18 16 16 16 16 16 16 16 16 16 16 16 16 16 16 16 16 16 16 16 16 16 16 16 16 16 16 16 16 16 16 18 18 18 18 18 18 18 18 18 18 18 18 18 18 18 18 18 18 18 18 18 18 18 18 18 18 18 18 18 18 18 18 18 18 18 18 18 18 18 18 18 18 18 18 18 18 18
18 18 16 10 10 10 18 18 18 18 16 16 16 16 10 10 16 18 18 18 18 18 18 18 18 18 18 18 18 18 16 16 16 16 16 10 10 10 10 16 16 16 16 18 18 18 18 18 18 16 16 16 16 16 16 16 16 16 16 16 16 18 18 16 16 16 16 16 16 16 16 16 16 16 16 16 16 16 16 16 16 16 16 16 16 16 16 16 16 16 16 16 16 16 18 18 18 18 18 16 18 18 18 18 18 18 18 18 18 18 18 16 16 16 16 18 18 18 18 18 18 18 18 18 18 18 18 18 18 18 18 18 18 18 18 18 18 18 18 18
18 16 18 16 16 16 18 18 18 18 16 16 16 16 10 16 16 18 18 18 18 18 18 18 18 18 18 18 16 16 16 16 16 16 10 16 16 16 10 10 16 16 16 16 16 18 18 18 18 18 16 16 16 16 16 16 16 16 16 16 16 16 16 16 16 16 16 16 16 16 16 16 16 16 16 16 16 16 16 16 16 16 16 16 16 16 16 16 16 16 16 16 18 18 16 18 18 18 16 16 16 16 16 18 18 18 16 16 18 18 16 16 18 16 16 16 16 18 18 18 18 18 18 18 18 18 18 18 18 18 18 18 18 16 18 18 18 18 18 18
16 18 18 18 18 18 18 18 18 18 18 16 16 16 16 16 16 18 18 18 18 18 18 18 18 18 18 16 16 16 16 16 16 16 16 16 16 16 16 16 16 16 16 16 16 18 18 18 18 18 18 16 16 16 16 16 16 16 16 16 16 16 16 16 16 16 16 16 16 16 16 16 16 16 16 16 16 16 16 16 16 16 16 16 16 16 16 16 16 16 16 16 16 18 16 16 16 16 18 16 16 16 16 16 18 18 16 16 16 16 16 16 16 18 18 16 16 16 16 16 18 18 18 18 18 18 18 18 18 18 18 18 18 18 16 16 16 16 18 18
18 18 18 18 18 18 18 18 18 18 18 18 16 16 16 16 16 18 18 18 18 18 18 18 18 18 16 10 10 10 10 16 16 16 16 16 16 16 16 16 16 18 18 18 18 18 18 18 16 18 16 16 16 16 16 16 16 16 16 16 16 16 16 16 16 16 16 16 16 16 16 16 16 16 16 16 16 16 16 16 16 16 16 16 16 16 16 16 16 16 16 16 16 16 16 16 16 16 16 16 16 16 16 16 16 18 18 16 16 16 16 16 16 16 18 18 18 18 16 16 18 18 18 18 18 18 18 18 18 18 18 18 18 16 16 16 16 16 16 16
18 18 18 18 18 18 18 18 18 18 18 18 18 16 16 16 18 18 18 18 18 18 18 18 18 18 18 16 16 16 16 10 16 16 16 16 16 16 16 16 16 18 18 18 16 18 18 18 16 16 16 16 16 16 16 16 16 16 16 16 16 16 16 16 16 16 16 16 16 16 16 16 16 16 16 16 16 16 16 16 16 16 16 16 16 16 16 16 16 16 16 16 16 16 16 16 16 16 16 16 16 16 16 16 16 18 18 16 16 16 16 16 16 18 18 18 18 18 16 18 18 18 18 18 18 18 18 18 18 18 18 16 16 18 16 16 16 16 16 16
18 18 18 18 18 18 18 18 18 18 18 18 18 18 16 18 18 18 18 18 18 18 18 18 18 18 18 16 16 16 16 16 16 16 16 10 16 16 16 16 16 16 18 18 18 16 16 16 16 16 16 16 16 16 16 16 16 16 16 16 16 16 16 16 16 16 16 16 16 16 16 16 16 16 16 16 16 16 16 16 16 16 16 16 16 16 16 16 16 16 16 16 16 16 16 16 16 16 16 18 16 16 16 16 16 18 18 16 16 16 18 18 18 18 16 18 18 16 16 18 18 18 18 18 18 18 18 18 18 18 16 16 16 16 16 16 16 16 16 16
18 16 16 16 18 18 18 18 18 18 18 18 18 18 18 18 18 18 18 18 18 18 18 18 18 18 18 16 16 16 16 16 16 16 10 10 16 16 16 16 16 16 16 16 16 16 16 16 16 16 16 16 16 16 16 16 16 16 16 16 16 16 16 16 16 16 16 16 16 16 16 16 16 16 16 16 16 16 16 16 16 16 16 16 16 16 16 16 16 16 16 16 16 16 16 16 16 16 18 18 16 16 16 16 16 18 18 18 16 18 18 18 18 18 18 16 16 16 16 16 16 16 18 18 18 18 18 18 18 18 16 16 16 16 16 16 16 16 16 16
16 16 16 18 18 18 18 18 18 18 18 18 18 18 18 18 18 18 18 18 18 18 18 18 18 18 18 18 16 16 16 16 16 10 10 16 10 16 16 16 16 16 16 16 16 16 18 18 16 16 16 16 16 16 16 16 16 16 16 16 16 16 16 16 16 16 16 16 16 16 16 16 16 16 16 16 16 16 16 16 16 16 16 16 16 16 16 16 16 16 16 16 16 16 16 16 18 18 18 18 18 18 18 18 18 18 18 18 18 18 18 18 18 18 18 18 18 18 18 18 16 16 16 16 18 18 18 18 18 18 18 18 16 16 16 16 16 16 16 18
16 16 18 18 18 18 18 18 18 18 18 18 18 18 18 18 18 18 18 18 18 18 18 18 18 18 18 18 18 18 16 16 16 16 16 16 16 16 16 16 16 16 16 16 16 16 18 18 16 16 16 16 16 16 16 16 16 16 16 16 16 16 16 16 16 16 16 16 16 10 16 16 16 16 16 16 16 16 16 16 16 16 16 16 16 16 16 16 16 16 16 16 16 18 18 18 18 18 18 18 18 18 18 18 18 18 18 18 18 18 18 18 18 18 18 18 18 18 18 18 18 18 18 18 18 18 18 18 18 18 18 18 18 16 16 16 16 16 16 18
16 16 18 18 18 18 18 18 18 18 18 18 18 18 18 18 18 18 18 18 18 18 18 18 18 18 18 18 18 18 16 16 16 16 16 16 16 16 16 16 16 16 16 16 16 18 18 16 16 16 16 16 16 16 16 16 16 16 16 16 16 16 16 16 16 16 16 16 10 10 16 16 16 16 16 16 16 16 16 16 16 16 16 16 16 16 16 16 16 16 16 16 16 18 18 18 18 18 18 18 18 18 18 18 18 18 18 18 18 18 18 18 18 18 18 18 18 18 18 18 18 18 18 18 18 18 18 18 18 18 18 18 18 18 16 16 16 16 16 18
18 18 16 16 18 18 18 18 18 18 18 18 18 18 18 10 18 18 18 18 18 18 18 18 18 18 18 18 18 16 16 16 16 16 16 16 16 16 16 16 16 16 16 16 16 16 16 16 16 16 16 16 16 16 16 16 16 16 16 16 16 16 16 16 16 16 16 16 16 10 10 16 16 16 16 16 16 16 16 16 10 16 16 16 16 16 16 16 16 16 16 16 16 16 18 18 18 18 18 18 18 18 18 18 18 18 18 18 18 18 18 18 18 18 18 18 18 18 18 18 18 18 18 18 18 18 18 18 18 18 18 18 18 18 16 16 16 18 18 18
18 18 18 16 16 16 16 18 18 18 18 10 10 18 18 10 18 18 18 18 18 18 18 18 18 18 18 18 16 18 18 18 18 18 18 16 18 18 18 16 16 16 16 16 16 16 16 16 16 16 16 16 16 16 16 16 16 16 16 16 16 16 16 16 16 16 16 10 16 10 16 10 10 16 16 16 16 16 10 10 10 10 16 16 16 16 16 16 16 16 16 16 16 16 16 18 18 18 18 18 18 18 18 18 18 18 18 18 18 18 18 18 18 18 18 18 18 18 18 18 18 18 18 18 18 18 18 18 18 18 18 18 18 16 16 16 16 18 18 18
16 18 18 16 16 16 16 10 18 10 16 10 10 10 10 10 18 18 18 18 18 18 18 18 18 18 18 16 16 16 18 18 18 18 18 18 18 18 16 16 16 16 16 16 16 16 16 16 16 16 16 16 16 16 16 16 16 16 16 16 16 16 16 16 16 16 16 10 16 10 16 10 16 16 16 16 16 16 16 10 10 16 10 16 16 16 16 16 16 16 16 16 16 16 16 18 18 18 18 18 18 18 18 18 18 18 18 18 18 18 18 18 18 18 18 18 18 18 18 18 18 18 18 18 18 18 18 18 18 18 18 18 18 16 16 16 18 18 18 18
18 16 16 16 16 16 16 10 10 10 16 10 16 16 18 10 18 18 18 18 18 18 18 18 18 18 16 16 16 18 18 18 18 18 18 16 18 18 16 16 16 16 16 16 16 16 16 16 16 16 16 16 16 16 16 16 16 16 16 16 16 16 16 16 16 16 16 10 10 16 16 10 16 16 16 16 16 16 10 16 16 16 16 16 16 16 16 16 16 16 16 16 16 16 16 18 18 18 18 18 18 18 18 18 18 18 18 18 18 18 18 18 18 18 18 18 18 18 18 18 18 18 18 18 18 18 18 18 18 18 18 18 18 16 18 18 18 18 10 18
16 16 16 16 16 16 10 16 16 10 16 10 16 18 18 18 18 18 18 18 18 18 18 18 18 16 16 16 16 18 18 18 18 18 18 16 18 16 16 16 16 16 16 16 16 16 16 16 16 16 16 16 16 16 16 16 16 16 16 16 16 16 16 16 16 10 10 10 16 10 16 16 16 16 16 16 16 16 16 16 16 16 16 16 16 16 16 16 16 16 16 16 18 18 18 18 16 16 18 18 18 18 18 18 18 18 18 18 18 18 18 18 18 18 18 18 18 18 18 18 18 18 18 18 18 18 18 18 18 18 18 18 16 16 16 16 18 18 10 10
10 16 16 16 16 16 16 16 10 16 16 16 16 18 18 18 18 18 18 18 18 18 18 18 16 16 16 16 16 16 18 16 16 18 18 16 16 16 16 16 16 16 16 16 16 16 16 16 16 16 16 16 16 16 16 16 16 16 16 16 16 16 16 16 16 16 16 16 10 10 10 16 16 16 16 16 16 16 16 16 16 16 16 16 16 18 16 16 16 18 18 18 16 18 16 16 16 16 16 16 16 18 18 18 18 18 18 18 18 18 18 18 18 18 18 18 18 18 18 18 18 18 18 18 18 18 18 18 18 18 18 18 16 16 16 10 10 10 18 18
16 16 16 16 16 16 16 10 10 10 16 18 18 18 18 18 18 18 18 18 18 18 18 18 18 16 16 18 16 18 16 16 16 18 18 18 18 16 16 16 16 16 16 16 16 16 16 16 16 16 16 16 16 16 16 16 16 16 16 16 16 16 16 16 16 16 16 16 16 16 10 10 10 16 16 16 16 16 16 16 16 16 16 16 16 18 18 18 18 18 18 18 16 16 16 16 16 16 16 16 16 16 16 16 18 18 18 18 18 18 18 18 18 18 18 18 18 18 18 18 18 18 18 18 18 18 18 18 18 18 18 16 16 16 16 10 10 10 18 18
18 16 16 16 16 16 10 10 10 10 18 18 18 18 18 18 18 18 18 18 18 18 18 18 18 18 18 18 18 18 16 16 18 18 18 18 16 16 16 16 16 16 16 16 16 16 16 16 16 16 16 16 16 16 16 10 16 16 16 16 16 16 16 16 16 16 16 16 16 16 16 16 16 16 16 16 16 16 16 16 16 16 16 16 16 16 16 18 18 18 16 16 16 16 16 16 16 16 16 16 16 16 16 16 16 16 16 18 18 18 18 18 18 16 16 16 18 18 18 18 18 18 18 18 18 18 18 18 18 16 16 16 16 16 16 10 18 18 18 18
18 18 16 16 16 16 10 10 16 10 16 18 18 18 16 18 18 18 18 18 18 18 18 18 18 18 18 18 18 18 18 18 18 18 18 18 16 16 16 16 16 16 16 16 16 16 16 16 16 16 16 16 10 10 10 16 16 16 16 16 16 10 10 16 10 10 16 16 16 16 10 10 10 10 10 10 16 16 16 16 16 16 16 16 16 16 16 16 16 16 16 16 16 16 16 16 16 16 16 16 16 16 16 16 16 16 16 16 16 16 18 18 16 16 16 16 18 18 18 18 18 18 18 18 18 18 18 18 16 16 16 16 16 16 16 10 18 18 18 18
18 18 16 16 16 16 16 10 10 16 16 18 18 18 16 18 18 18 18 18 18 18 18 18 18 18 18 18 18 18 18 18 18 18 18 18 16 16 16 16 16 16 16 16 16 16 16 16 16 10 16 10 16 16 16 16 16 16 16 16 16 16 10 16 10 10 16 10 16 16 10 10 10 10 10 16 10 16 16 16 16 16 16 16 16 16 16 16 16 16 16 16 16 16 16 16 16 16 16 16 16 16 16 16 16 16 16 16 16 16 16 16 16 16 16 16 18 18 18 18 18 18 18 18 18 18 18 16 16 18 16 16 16 16 16 18 18 18 18 18
18 18 16 16 16 16 16 16 16 16 18 18 16 18 16 16 16 16 18 18 18 18 18 18 18 18 18 18 18 18 18 18 18 18 18 18 18 18 16 16 16 16 16 16 10 16 16 16 16 10 16 10 16 16 16 16 16 16 10 10 16 10 16 10 16 16 10 10 16 10 10 16 16 16 16 16 16 16 16 16 16 16 16 16 16 16 16 16 16 16 16 16 16 16 16 16 16 16 16 16 16 16 16 16 16 16 16 16 16 16 16 16 16 16 16 16 16 18 18 18 18 18 18 18 18 18 18 18 18 18 16 16 16 16 16 18 18 18 18 18
18 18 18 18 16 16 16 16 16 16 18 16 16 16 16 16 16 16 16 16 18 18 18 18 18 18 18 18 18 18 18 18 18 18 18 18 18 18 16 16 16 16 10 10 16 16 16 16 10 10 16 16 16 16 16 16 16 16 16 16 10 10 16 10 16 10 10 16 16 16 16 16 16 16 16 16 16 16 16 16 16 16 16 16 16 16 16 16 16 16 16 16 16 16 16 16 16 16 16 16 16 16 16 16 16 16 16 16 16 16 16 16 16 16 16 18 18 18 18 18 18 18 18 18 18 18 18 18 16 16 16 16 16 16 18 18 18 18 18 18
18 18 18 18 18 18 16 10 10 10 16 16 16 16 16 16 16 16 16 16 18 18 18 18 18 18 18 18 18 18 18 18 18 18 18 16 16 16 16 16 16 16 10 10 10 16 10 10 10 16 16 16 10 10 10 10 10 10 10 10 10 16 10 16 10 10 10 16 16 16 16 16 16 16 16 16 16 16 16 16 16 16 16 16 16 16 16 16 16 16 16 16 16 16 16 16 16 16 16 16 16 16 16 16 16 16 16 16 16 16 16 16 16 16 16 18 18 18 18 18 18 18 18 18 18 18 18 16 16 16 16 16 16 18 18 18 18 18 18 16
18 18 18 18 18 16 16 16 16 10 16 16 16 16 16 16 16 16 16 18 16 18 18 18 18 18 18 18 16 16 16 16 16 16 16 16 16 16 16 16 16 16 16 16 16 16 16 16 10 16 16 16 16 16 16 10 16 16 16 16 16 10 16 16 10 16 16 16 16 16 16 16 16 10 16 10 10 16 16 16 16 16 16 16 16 16 16 16 16 16 16 16 16 16 16 16 16 16 16 16 16 16 16 16 16 16 16 16 16 16 16 16 16 16 16 18 18 18 18 18 18 18 18 18 18 18 18 16 16 16 16 16 16 18 18 18 18 18 18 16
18 18 18 18 18 16 16 10 16 10 16 16 16 16 18 16 16 16 18 18 18 18 18 18 18 18 16 16 16 16 16 16 16 16 16 16 16 16 16 16 16 16 16 16 16 16 16 10 10 16 16 16 16 16 16 16 16 16 16 16 16 16 16 16 16 16 16 16 16 16 16 16 16 16 10 10 16 16 16 16 16 16 16 16 16 16 16 16 16 16 16 16 16 16 16 16 16 16 16 16 16 16 16 16 16 16 16 16 16 16 16 16 16 16 18 18 18 18 18 18 18 18 18 18 18 18 16 16 16 16 16 16 16 18 18 18 18 18 18 18
16 18 18 18 18 16 16 10 10 10 16 18 16 18 18 18 18 18 18 18 18 18 18 18 18 18 18 18 18 18 16 16 16 16 16 16 16 16 16 16 16 16 16 16 16 16 16 16 16 10 10 10 16 16 16 16 16 16 16 16 16 16 16 16 16 16 16 16 16 16 16 16 16 16 10 10 16 10 16 16 16 16 10 16 16 16 16 16 16 16 16 16 16 16 16 16 16 16 16 16 16 16 16 16 16 16 16 16 16 16 16 16 16 18 18 18 18 18 18 18 18 18 18 18 18 18 16 16 16 16 16 16 16 16 18 18 18 18 18 18
18 18 18 18 18 18 16 16 10 16 16 16 18 18 18 18 18 18 18 18 18 18 18 18 18 18 18 18 18 18 18 16 16 16 16 16 16 16 16 16 16 16 16 16 16 16 16 16 16 16 16 16 16 16 16 16 16 16 16 16 16 16 16 16 16 16 16 16 16 16 16 16 16 16 10 10 10 10 16 16 16 10 16 10 16 16 16 16 16 16 16 16 16 16 16 16 16 16 16 16 16 16 16 16 16 16 16 16 16 16 16 16 16 18 18 18 18 18 18 18 18 18 18 18 18 18 16 16 16 16 16 16 16 16 18 18 18 18 18 18
18 18 18 18 18 18 16 16 16 16 18 18 18 18 18 18 18 18 18 18 18 18 18 18 18 18 18 18 18 18 18 18 18 16 16 16 16 16 16 16 16 16 16 16 16 16 16 16 16 16 16 16 16 16 16 16 16 16 16 16 16 16 16 16 16 16 16 16 16 16 16 16 16 10 10 10 10 16 16 16 16 10 16 10 16 16 16 16 16 16 16 16 16 16 16 16 16 16 16 16 16 16 16 16 16 16 16 16 16 16 16 16 16 18 18 18 18 18 18 18 18 18 18 18 18 16 16 16 16 16 16 16 16 16 18 18 18 18 18 18
10 16 18 16 18 16 10 10 16 16 18 18 18 18 18 18 18 18 18 18 18 18 18 18 18 18 18 18 18 18 18 18 18 18 18 16 16 16 16 16 16 16 16 16 16 16 16 16 16 16 16 16 16 16 16 16 16 16 16 16 16 16 16 16 16 10 10 16 16 16 16 16 16 16 16 10 10 16 16 16 16 16 16 16 16 16 16 16 16 16 16 16 16 16 16 16 16 16 16 16 16 16 16 16 16 16 16 16 16 16 16 16 16 18 18 18 18 18 18 18 18 18 18 16 16 18 16 16 16 16 18 18 18 18 18 18 18 18 18 18
10 10 16 16 18 16 10 10 10 16 18 18 18 18 18 18 18 18 18 18 18 18 18 18 18 18 18 18 18 18 18 18 18 18 18 18 16 16 16 16 16 16 16 16 16 16 16 16 16 16 16 16 16 16 16 16 16 16 16 16 16 16 16 16 16 16 16 10 10 16 16 16 16 10 10 10 10 10 16 16 16 16 16 16 16 16 16 16 16 16 16 16 16 16 16 16 16 16 16 16 16 16 16 16 16 16 16 16 16 16 16 16 16 18 18 18 18 18 18 18 18 18 16 16 16 18 16 16 16 16 18 18 18 18 18 18 18 18 18 18
18 18 18 16 18 18 18 18 16 18 16 16 18 18 18 18 18 18 18 18 18 18 18 18 18 18 18 18 18 18 18 18 18 18 18 18 16 16 16 16 16 16 16 16 16 16 16 16 16 16 16 16 16 16 16 16 16 16 16 16 16 16 16 16 16 16 10 16 10 10 10 16 10 16 10 10 16 16 16 16 16 16 16 16 16 16 16 16 16 16 16 16 16 16 16 16 16 16 16 16 16 16 16 16 16 16 16 16 16 16 16 16 16 16 18 18 18 18 18 18 18 16 16 16 16 16 16 16 16 18 18 18 18 18 18 18 18 18 18 18
18 18 18 10 18 10 18 16 18 18 16 16 16 16 18 18 18 18 18 18 18 18 18 18 18 18 18 18 18 18 18 18 18 18 18 18 18 16 16 16 16 16 16 16 16 16 16 16 16 16 16 16 16 16 16 16 16 16 16 16 16 16 16 16 16 16 16 10 10 10 10 16 16 16 10 10 16 16 16 16 16 16 16 16 16 16 16 16 16 16 16 16 16 16 16 16 16 16 16 16 16 16 16 16 16 16 16 16 16 16 16 16 16 18 18 18 18 18 18 18 18 16 18 16 16 16 16 16 18 18 18 18 18 16 16 18 18 18 18 18
18 18 10 10 10 10 16 16 18 16 16 18 16 16 18 16 16 16 18 18 18 18 18 18 18 18 18 18 18 16 16 16 18 18 18 18 16 16 16 16 16 16 16 16 16 16 16 16 16 16 16 16 16 16 16 16 16 16 16 16 16 16 16 16 16 16 16 16 10 10 10 10 10 10 16 16 16 16 16 16 16 16 16 16 16 16 16 16 16 16 16 16 16 16 16 16 16 16 16 16 16 16 16 16 16 16 16 16 16 16 16 16 16 18 18 18 18 18 18 18 18 18 16 16 16 16 16 16 18 18 18 18 16 16 16 18 18 18 18 18
16 16 16 16 10 16 16 16 10 16 16 18 18 16 18 18 16 16 16 16 18 18 18 18 18 18 18 18 16 16 16 16 16 18 18 18 16 16 16 16 16 16 16 16 16 16 16 16 16 16 16 16 16 16 16 16 16 16 16 16 16 16 16 16 16 16 16 10 16 10 10 10 10 16 16 10 10 16 16 16 16 16 16 16 16 16 16 16 16 16 16 16 16 16 16 16 16 16 16 16 16 16 16 16 16 16 16 16 16 16 16 16 16 16 18 18 18 18 18 18 18 18 16 16 16 16 16 18 18 18 18 18 16 16 16 18 18 18 18 18
16 10 10 10 16 16 16 10 10 10 16 16 18 18 16 16 18 16 16 16 16 18 18 18 18 18 18 18 18 18 16 16 16 16 16 16 16 16 16 16 16 16 16 16 16 16 16 16 16 16 16 16 16 16 16 16 16 16 16 16 16 16 16 16 16 10 16 16 16 16 10 10 10 10 10 16 16 16 16 16 16 16 16 16 16 16 16 16 16 16 16 16 16 16 16 16 16 16 16 16 16 16 16 16 16 16 16 16 16 16 16 16 16 18 18 18 18 18 18 18 18 18 16 16 16 16 16 18 18 18 18 18 16 16 16 18 18 18 18 18
16 16 10 16 16 16 16 10 10 10 10 10 18 16 16 16 16 16 16 16 16 16 18 16 18 18 18 18 18 18 16 16 16 18 18 18 16 16 16 16 16 16 16 16 16 16 16 16 16 16 16 16 16 16 16 16 16 16 16 16 16 16 16 16 16 16 10 10 10 16 10 10 10 16 10 16 16 16 16 16 16 16 16 16 16 16 16 16 16 16 16 16 16 16 16 16 16 16 16 16 16 16 16 16 16 16 16 16 16 16 16 16 16 18 18 18 18 18 18 18 18 18 18 16 16 16 16 18 18 18 18 18 16 16 18 18 18 18 18 18
10 10 10 16 16 16 10 10 10 10 18 18 18 18 18 16 16 16 16 16 16 16 16 16 16 16 16 18 18 18 18 18 18 18 18 18 18 16 16 16 16 16 16 16 16 16 16 16 16 16 16 16 16 16 16 16 16 16 16 16 16 16 16 16 16 16 16 16 10 16 10 16 16 10 16 10 16 16 16 16 16 16 16 16 16 16 16 16 16 16 16 16 16 16 16 16 16 16 16 16 16 16 16 16 16 16 16 16 16 16 16 16 16 16 18 18 18 18 18 18 18 18 18 16 16 16 16 18 18 18 18 16 18 18 18 18 18 18 18 18
10 16 16 16 16 16 10 10 16 16 18 16 18 18 18 16 16 16 16 16 16 16 16 16 16 16 18 18 18 18 18 18 18 18 18 18 18 18 18 18 16 16 16 16 16 16 16 16 16 16 16 16 16 16 16 16 16 16 16 16 16 16 16 16 16 16 16 16 16 16 16 10 10 16 10 10 16 16 16 16 16 16 16 16 16 16 16 16 16 16 16 16 16 16 16 16 16 16 16 16 16 16 16 16 16 16 16 16 16 16 16 16 16 16 18 18 18 18 18 18 18 18 16 16 16 16 16 16 18 18 16 16 18 18 18 18 18 18 18 18
16 16 16 16 10 10 10 10 10 16 16 16 16 18 18 16 16 16 16 16 16 16 16 16 16 18 18 18 18 18 18 18 18 18 18 18 18 18 10 18 16 16 16 16 16 16 16 10 16 16 10 10 16 16 16 16 16 16 16 16 16 16 16 16 16 16 16 16 10 10 10 16 10 10 10 16 10 16 16 16 16 16 16 16 16 16 16 16 16 16 16 16 16 16 16 16 16 16 16 16 16 16 16 16 16 16 16 16 16 16 16 16 16 16 16 18 18 18 18 16 16 16 16 16 16 16 18 18 18 18 16 16 18 18 18 18 18 18 18 18
10 10 10 10 10 10 10 10 10 10 16 16 16 18 18 16 16 16 16 16 16 16 16 16 18 18 18 18 18 18 18 18 18 18 18 18 18 18 10 18 18 18 18 16 10 10 16 10 10 10 16 16 16 16 16 16 16 16 16 16 16 16 16 16 16 16 16 16 10 10 16 16 16 10 10 10 16 10 16 16 16 16 16 16 16 16 16 16 16 16 16 16 16 16 16 16 16 16 16 16 16 16 16 16 16 16 16 16 16 16 16 16 16 16 16 16 16 16 18 16 16 16 16 16 16 16 16 18 18 18 16 16 16 18 18 18 18 18 18 18
18 18 18 18 18 18 18 18 18 10 10 10 18 18 18 18 18 18 18 18 18 16 16 18 18 18 10 18 18 18 18 18 18 18 18 16 16 10 18 10 10 18 18 18 16 16 10 16 10 10 16 16 16 16 16 16 16 16 16 16 16 16 16 16 16 16 10 16 10 10 10 16 16 16 16 16 16 10 10 10 16 16 16 16 16 16 16 16 16 16 16 16 16 16 16 16 16 16 16 16 16 16 16 16 16 16 16 16 16 16 16 16 16 16 16 16 16 16 16 16 16 16 16 16 16 16 18 18 18 16 18 16 16 18 18 18 18 18 18 18
18 18 18 18 18 18 18 18 18 18 18 18 18 18 18 18 18 18 18 18 18 18 18 18 18 18 10 10 10 10 10 18 18 18 18 18 16 16 18 16 10 16 16 16 18 16 16 10 10 16 16 16 16 16 16 16 16 16 16 16 16 16 10 16 10 16 16 10 10 10 10 10 16 16 16 16 16 10 16 16 10 16 16 16 16 16 16 16 16 16 16 16 16 16 16 16 16 16 16 16 16 16 16 16 16 16 16 16 16 16 16 16 16 16 16 16 16 16 16 16 16 16 16 16 16 16 18 18 18 18 18 16 16 16 18 18 18 18 18 18
18 18 18 18 18 18 18 18 18 18 18 18 18 18 18 18 18 18 18 18 18 18 18 18 18 18 18 10 10 10 10 18 18 18 18 16 16 18 16 10 10 16 16 16 18 16 10 16 16 16 16 16 16 16 16 16 16 16 16 16 10 10 10 10 10 16 16 10 10 10 10 10 16 16 16 16 16 16 16 16 16 16 16 16 16 16 16 16 16 16 16 16 16 16 16 16 16 16 16 16 16 16 16 16 16 16 16 16 16 16 16 16 16 16 18 18 16 16 16 16 16 16 16 16 16 16 16 18 18 18 18 16 16 16 16 18 18 18 18 18
18 18 18 18 18 18 18 18 18 18 18 18 18 18 18 18 18 18 18 18 18 18 18 18 18 18 18 18 18 18 18 18 18 18 18 18 16 16 16 10 16 16 16 16 16 16 10 16 16 16 16 16 16 16 16 16 16 16 16 16 16 16 10 16 10 10 16 10 10 10 16 10 16 16 16 16 16 16 16 16 16 16 16 16 16 16 16 16 16 16 16 16 16 16 16 16 16 16 16 16 16 16 16 16 16 16 16 16 16 16 16 16 16 16 18 18 18 18 18 18 16 16 16 18 18 18 16 18 18 18 16 16 16 16 16 16 16 16 18 18
18 18 16 16 18 18 18 18 18 18 18 18 18 18 18 18 18 18 18 18 18 18 18 18 18 18 18 18 18 18 18 18 18 18 18 18 18 18 18 10 16 16 16 16 16 16 10 16 16 16 16 16 16 16 16 16 16 16 16 16 16 10 16 16 16 10 10 10 16 16 10 10 10 16 10 16 16 16 16 16 10 16 16 16 16 16 16 16 16 16 16 16 16 16 16 16 16 16 16 16 16 16 16 16 16 16 16 16 16 16 16 16 16 16 18 18 18 18 18 18 18 16 16 16 18 18 18 18 16 16 16 16 16 16 16 16 16 16 18 18
16 16 18 16 18 18 18 18 18 18 18 18 18 18 18 18 18 18 18 18 18 18 18 18 18 18 18 18 18 18 18 18 18 18 18 18 18 18 18 18 18 18 18 18 16 16 16 16 16 16 16 16 16 16 16 16 16 16 16 16 16 16 16 10 10 16 10 16 16 10 10 10 10 10 10 16 16 16 16 10 10 16 16 16 16 16 16 16 16 16 16 16 16 16 16 16 16 16 16 16 16 16 16 16 16 16 16 16 16 16 16 16 16 16 16 18 18 18 18 18 18 16 18 18 18 18 16 16 16 16 16 16 16 16 18 18 18 18 18 18
18 16 16 18 18 18 18 18 18 18 18 18 18 18 18 18 18 18 18 18 18 18 18 18 18 18 18 18 18 18 18 18 18 18 18 18 18 18 18 18 18 18 18 18 16 16 16 16 16 16 16 16 16 16 16 16 16 16 16 16 16 16 16 10 10 16 16 10 16 10 16 10 16 16 10 16 16 16 10 10 16 16 16 16 16 16 16 16 16 16 16 16 16 16 16 16 16 16 16 16 16 16 16 16 16 16 16 16 16 16 16 16 16 16 16 16 18 18 18 18 18 18 18 18 18 18 16 16 16 16 18 18 16 16 18 18 18 18 18 18
18 18 18 18 18 18 18 18 18 18 18 18 18 18 18 18 18 18 18 18 18 18 18 18 18 18 18 18 18 18 18 18 18 18 18 18 18 18 18 18 18 18 18 18 16 16 16 16 18 16 16 16 16 16 16 16 16 18 18 18 18 16 16 10 10 10 10 16 16 10 16 16 16 16 16 16 16 16 16 16 16 16 16 16 16 16 16 16 16 16 16 16 16 16 16 16 16 16 16 16 16 16 16 16 16 16 16 16 16 16 16 16 16 18 16 16 18 18 18 18 18 18 18 18 18 18 16 16 16 16 18 16 16 18 18 18 18 18 18 18
18 18 18 18 18 18 18 18 16 16 18 18 18 18 18 18 18 18 18 18 18 18 18 18 18 18 18 18 18 18 18 18 18 18 18 18 18 18 18 18 18 18 18 18 16 16 16 16 18 18 16 16 16 16 16 16 16 16 16 18 16 16 16 16 16 16 16 16 16 16 16 16 16 16 16 16 16 16 16 16 16 16 16 16 16 16 16 16 16 16 16 16 16 16 16 16 16 16 16 16 16 16 16 16 16 16 16 16 16 16 16 16 16 16 18 18 16 18 18 18 18 18 18 18 18 16 18 18 18 18 18 18 18 18 18 18 18 18 18 18
18 18 18 18 18 18 18 16 16 16 18 18 18 18 18 18 18 18 18 18 18 18 18 18 18 18 18 18 18 18 18 18 18 18 18 18 18 18 18 18 18 18 16 16 16 16 16 18 18 18 16 16 16 16 16 16 18 16 16 16 16 16 16 16 16 16 16 16 16 16 16 16 16 16 16 16 16 16 16 16 16 16 16 16 16 16 16 16 16 16 16 16 16 16 16 16 16 16 16 16 16 16 16 16 16 16 16 16 16 16 16 16 16 18 18 16 18 18 18 18 18 18 18 18 18 18 18 18 18 18 18 18 18 18 18 18 18 18 18 18
18 18 18 18 18 18 18 18 16 16 18 18 18 18 18 18 18 18 18 18 18 18 18 18 18 18 18 18 18 18 18 18 18 18 18 18 18 18 18 18 18 18 18 18 16 16 16 18 18 18 18 16 16 16 18 18 16 16 16 16 16 16 16 16 16 16 16 16 16 16 16 16 16 16 16 16 18 18 18 18 18 18 18 18 18 16 16 16 16 16 16 16 16 16 16 16 16 16 16 16 16 16 16 16 16 16 16 18 18 16 16 16 18 18 18 18 18 18 18 18 18 18 18 18 18 16 16 16 18 18 18 18 18 18 18 18 18 18 18 18
18 18 18 18 18 18 16 18 16 18 18 18 18 18 18 18 18 18 18 18 18 18 18 18 18 18 18 18 18 18 18 18 18 18 18 18 18 18 18 18 18 18 18 16 16 16 16 18 18 18 18 18 16 18 16 16 16 16 16 16 16 16 16 16 16 16 16 16 16 18 16 16 18 16 16 18 18 18 18 18 18 18 18 18 18 18 18 18 18 18 18 18 18 16 16 16 16 16 16 16 16 16 16 16 16 16 18 18 18 18 18 16 18 18 16 16 18 18 18 18 18 18 18 18 18 18 18 16 18 18 18 18 18 18 18 18 18 18 16 16
18 18 18 16 16 16 16 16 18 18 18 18 18 18 18 18 18 18 18 18 18 18 18 18 18 18 18 18 18 18 18 18 18 18 18 18 18 18 18 18 18 18 18 16 16 16 16 18 18 18 18 18 18 18 18 18 16 16 16 16 16 16 16 16 16 16 16 16 16 16 18 18 18 18 18 18 18 18 18 18 18 18 18 18 18 18 18 18 18 18 18 18 18 18 18 18 18 18 18 18 18 16 16 16 16 16 16 18 18 18 16 18 16 16 18 18 18 18 18 18 18 18 18 18 18 18 16 18 18 18 18 18 18 18 18 18 18 18 16 16
18 18 18 16 16 16 16 16 18 18 18 18 18 18 18 18 18 18 18 18 18 18 18 18 18 18 18 18 18 18 16 18 18 18 18 18 18 18 18 18 18 18 18 16 16 16 16 18 18 18 18 18 18 18 18 18 16 16 16 16 16 16 16 16 16 16 16 16 16 18 18 18 18 18 18 18 18 18 18 18 18 18 18 18 18 18 18 18 18 18 18 18 18 18 18 18 18 18 18 18 18 18 18 18 18 18 18 18 18 18 18 16 18 18 18 18 18 18 18 18 18 18 18 18 18 18 18 18 18 18 18 18 18 18 18 18 18 18 16 16
18 18 18 18 16 18 18 18 18 18 18 18 18 18 18 18 18 18 18 18 18 18 18 18 18 18 18 18 18 18 16 16 18 18 18 18 18 18 18 18 18 18 18 16 16 16 16 18 18 18 18 18 18 18 18 18 16 16 16 16 16 16 16 16 16 16 16 18 18 18 18 18 18 18 18 18 18 18 18 18 18 18 18 18 18 18 18 18 18 18 18 18 18 18 18 18 18 18 18 18 18 18 18 18 18 18 18 18 18 18 18 18 18 18 18 16 18 18 18 18 18 18 18 18 18 18 18 18 18 18 18 18 18 18 18 18 18 18 16 16
18 18 18 16 16 18 18 18 18 18 18 18 18 18 18 18 18 18 18 18 18 18 18 18 18 18 18 18 18 18 16 16 18 18 18 18 18 16 18 18 18 18 18 16 16 16 16 18 18 18 18 18 18 18 18 18 16 16 16 16 16 16 16 16 16 16 18 18 18 18 18 18 18 18 18 18 18 18 18 18 18 18 18 18 18 18 18 18 18 18 18 18 18 18 18 18 18 18 18 18 18 18 18 18 18 18 18 18 18 18 18 18 18 18 18 16 18 16 16 16 18 16 18 18 18 18 18 18 18 18 18 18 18 18 18 18 18 18 18 16
18 18 18 16 16 16 18 18 18 18 18 18 18 18 18 18 18 18 18 18 18 18 18 18 18 16 18 18 16 16 16 16 18 18 18 18 18 18 16 18 18 16 16 16 16 16 18 18 18 18 18 18 18 18 18 18 18 16 16 16 16 16 16 18 18 18 18 18 18 18 18 18 18 18 18 18 18 18 18 18 18 18 18 18 18 18 18 18 18 18 18 18 18 18 18 18 18 18 18 18 18 18 18 18 16 18 18 18 18 18 18 18 18 18 18 16 18 16 18 18 16 18 18 18 18 18 16 16 18 18 18 18 18 18 18 18 18 18 18 16
18 18 18 16 16 16 16 18 18 18 18 18 18 18 18 18 18 18 18 18 18 18 18 16 16 16 16 16 16 18 18 18 18 18 18 16 16 16 16 16 16 16 16 16 16 18 18 18 18 18 18 18 18 18 18 18 16 16 16 18 16 16 16 18 18 18 18 18 18 18 18 18 18 18 18 18 18 18 18 18 18 18 18 18 18 18 18 18 18 18 18 18 18 18 18 18 18 18 18 18 18 18 18 18 16 16 18 18 18 18 18 18 18 18 18 18 16 16 18 16 18 16 18 18 18 18 16 16 18 18 18 18 18 18 18 18 18 18 18 18
18 18 18 16 18 18 18 18 18 18 18 18 18 18 18 18 18 18 18 18 18 18 18 18 18 18 18 18 16 16 18 18 18 18 16 16 16 16 16 16 16 16 16 18 18 18 18 18 18 18 18 18 18 18 18 18 16 16 18 18 18 18 18 18 18 18 18 18 18 18 18 18 18 18 18 18 18 18 18 18 18 18 18 18 18 18 18 18 18 18 18 18 18 18 18 18 18 18 18 18 18 18 18 18 16 16 18 18 18 18 18 18 18 18 16 16 18 18 18 16 16 16 16 18 16 18 16 16 18 18 18 18 18 18 18 18 18 18 16 16
18 18 18 18 16 16 18 18 18 18 18 18 18 18 18 18 18 18 18 18 18 18 18 18 18 16 18 18 18 16 18 18 18 18 16 16 16 16 16 16 16 16 18 18 18 18 18 18 18 18 18 18 18 18 18 18 18 18 18 18 18 18 18 18 18 18 18 18 18 18 18 18 18 18 18 18 18 18 18 18 18 18 18 18 18 18 18 18 18 18 18 18 18 18 18 18 18 18 18 18 18 18 18 18 16 18 18 18 18 18 18 18 18 18 18 18 16 18 18 16 18 18 18 18 16 16 18 18 18 18 18 18 18 18 18 18 18 18 18 18
18 18 18 18 16 16 16 18 18 18 18 18 18 18 18 18 18 18 18 18 18 18 18 18 16 16 18 18 16 18 18 18 18 18 16 16 16 16 16 16 16 16 18 18 16 16 18 18 18 18 18 18 18 18 18 18 18 18 18 18 18 18 18 18 18 18 18 18 18 18 18 18 18 18 18 18 18 18 18 18 18 18 18 18 18 18 18 18 18 18 18 18 18 18 18 18 18 18 18 18 18 18 18 18 18 18 18 18 18 18 18 18 18 16 16 16 18 18 18 18 18 18 18 18 16 18 18 18 18 18 18 18 18 18 18 18 18 18 18 18
18 18 16 16 18 16 18 18 18 18 18 18 18 18 18 18 18 18 18 18 18 16 16 16 16 18 18 16 16 18 18 18 18 18 16 16 16 18 16 16 16 18 18 18 18 16 18 18 18 18 18 18 18 18 18 18 16 16 16 16 18 18 18 18 18 18 18 18 18 18 18 18 18 18 18 18 18 18 18 18 18 18 18 18 18 18 18 18 18 18 18 18 18 18 18 18 18 18 18 18 18 18 18 18 18 18 18 18 18 18 18 18 18 18 18 18 18 16 18 18 16 18 18 18 16 18 18 18 18 18 18 18 18 18 18 18 18 18 18 18
18 18 18 18 18 18 18 18 18 18 18 18 18 18 18 18 18 18 18 18 18 18 18 16 18 16 18 18 18 18 18 18 18 18 18 16 18 18 16 18 18 18 18 18 18 16 18 18 18 18 18 18 18 18 18 18 16 16 16 16 18 18 18 18 18 18 18 18 18 18 18 18 18 18 18 18 18 18 18 18 18 18 18 18 18 18 18 18 18 18 18 18 16 18 18 18 16 18 18 18 18 18 18 18 18 18 18 18 18 18 18 18 18 16 18 16 16 18 18 16 16 18 18 16 18 16 18 18 18 18 18 18 18 18 18 18 18 18 18 18
16 16 18 18 18 18 18 18 18 18 18 18 18 18 18 18 18 18 18 18 18 18 16 18 16 16 16 18 18 18 18 18 18 18 18 16 18 18 16 18 18 18 16 16 18 16 16 18 18 18 18 18 18 18 18 16 16 16 16 18 18 18 18 18 18 18 18 18 18 18 18 18 18 18 18 18 18 18 18 18 18 18 18 18 18 18 18 18 18 18 18 18 16 16 18 18 16 16 16 18 18 18 18 18 16 16 16 18 18 18 16 16 16 18 16 18 18 16 18 18 16 16 18 18 16 16 18 18 18 18 18 18 18 18 18 18 18 18 18 18
16 18 18 18 18 18 18 18 18 16 18 18 18 18 18 18 18 18 18 18 18 16 18 18 18 18 18 18 18 18 18 18 18 18 16 16 18 18 16 16 18 18 16 16 18 18 18 18 16 16 18 18 18 18 16 16 16 16 16 18 18 18 18 18 18 18 18 18 18 18 18 18 18 18 18 18 18 18 18 18 18 18 18 18 18 18 18 18 18 18 18 18 16 16 16 16 16 16 16 16 18 18 18 18 16 16 18 18 16 18 16 16 18 18 18 18 18 18 18 18 18 16 18 18 16 18 16 16 18 18 18 18 18 18 18 18 18 18 18 18
16 16 18 18 18 18 18 18 18 18 16 16 16 18 18 18 18 18 18 16 16 16 16 18 16 16 18 18 18 18 18 18 18 18 18 16 18 18 16 16 16 18 16 16 18 18 18 16 16 16 18 16 18 18 16 16 18 18 18 18 18 18 18 18 18 18 18 18 18 18 18 18 18 18 18 18 18 18 18 18 18 18 18 18 18 18 18 18 18 18 16 16 16 16 16 16 16 16 16 16 16 16 18 16 16 16 18 16 18 18 16 16 18 18 18 18 18 18 18 18 18 18 18 18 16 16 18 16 18 18 18 18 18 18 18 18 18 18 18 18
16 16 16 16 18 18 18 18 18 18 18 18 16 16 18 18 16 16 16 18 16 16 16 16 18 18 18 18 18 18 18 18 18 18 18 18 18 18 16 16 18 16 16 18 18 18 16 18 16 16 16 16 18 18 18 16 18 18 18 18 18 18 18 18 18 18 18 18 18 18 18 18 18 18 18 18 18 18 18 18 18 18 18 18 18 18 18 18 18 16 16 16 16 16 16 16 16 16 16 16 16 16 16 16 16 16 16 16 16 16 18 18 18 18 18 18 18 18 18 18 18 18 18 18 18 16 16 16 16 18 18 18 18 18 18 18 18 18 18 18
16 18 16 16 16 18 18 18 18 16 16 18 16 16 16 16 16 16 16 16 16 16 16 18 18 18 18 18 18 18 18 18 18 18 18 18 18 18 18 18 18 18 18 18 18 18 18 18 18 16 16 16 16 18 18 16 16 18 18 18 18 18 18 18 18 18 18 18 18 18 18 18 18 18 18 18 18 18 18 18 18 18 18 18 18 18 18 18 18 16 16 16 16 16 16 16 16 16 16 16 16 16 16 18 16 18 16 18 18 18 18 18 18 18 18 18 18 18 18 18 18 18 18 16 16 18 16 16 16 16 18 18 18 18 18 18 18 18 18 16
16 18 16 18 18 18 18 18 18 16 16 18 16 16 16 16 18 18 18 18 18 18 16 16 18 18 18 18 18 18 18 18 18 18 18 18 18 18 18 18 18 18 18 18 18 18 18 18 18 18 18 18 18 18 18 18 18 18 18 18 18 18 18 18 18 18 18 18 18 18 18 18 18 18 18 18 18 18 18 18 18 18 18 18 18 18 18 16 18 16 16 16 16 16 16 16 16 16 16 16 16 16 16 18 16 18 18 18 18 18 18 18 18 18 18 18 18 18 18 18 18 18 18 18 18 16 16 16 18 16 18 18 18 18 18 18 18 16 16 16
18 16 18 18 18 18 18 18 18 16 18 16 16 16 16 16 18 18 18 18 18 18 18 16 18 18 18 18 18 18 18 18 18 18 18 18 18 18 18 18 18 18 18 18 18 18 18 18 18 18 18 18 18 18 18 18 18 18 18 18 18 18 18 18 18 18 18 18 18 18 18 18 18 18 18 18 18 18 18 18 18 18 18 18 18 18 16 16 16 16 16 16 16 16 16 16 16 16 16 16 16 16 16 18 16 18 18 16 18 18 18 18 18 18 18 18 18 18 18 18 18 18 18 18 18 16 16 18 16 18 18 18 18 18 18 18 16 18 18 18
18 18 18 18 18 18 18 18 18 18 18 18 16 16 16 16 18 18 18 18 18 18 18 18 18 18 18 18 18 18 18 18 18 18 18 18 18 18 18 18 18 18 18 18 18 18 18 18 18 18 18 18 18 18 18 18 18 18 18 18 18 18 18 18 18 18 18 18 18 18 18 18 18 18 18 18 16 18 18 18 18 18 18 18 18 18 18 18 18 16 16 16 16 16 16 16 16 16 16 16 16 16 16 18 18 18 18 16 16 16 18 18 18 18 18 18 18 18 18 18 18 18 18 18 16 16 16 16 18 18 16 16 18 18 18 16 16 16 16 16
16 16 18 18 18 18 18 18 18 18 18 18 16 16 16 16 16 18 18 18 18 18 18 18 18 18 18 18 18 18 18 18 18 18 18 18 18 18 18 18 18 18 18 18 18 18 18 18 18 18 18 18 18 18 18 18 18 18 18 18 18 18 18 18 18 18 18 18 18 18 18 16 16 16 16 16 16 16 18 18 18 18 18 18 16 16 16 16 16 16 16 16 16 16 16 16 16 16 16 16 16 16 16 16 18 18 18 16 16 18 18 18 18 18 18 18 18 18 18 18 18 18 18 18 16 16 16 16 18 16 18 16 18 18 18 18 16 16 16 16
16 16 16 16 18 18 18 18 18 18 18 18 16 16 16 16 16 18 18 18 18 18 18 18 18 18 18 18 18 18 18 18 18 18 18 18 18 18 18 18 18 18 18 18 18 18 18 18 18 18 18 18 18 18 18 18 18 18 18 18 16 16 18 18 18 18 18 18 18 18 16 16 18 16 16 18 18 18 18 18 18 18 18 18 18 16 16 16 16 16 16 16 16 16 16 16 16 16 16 16 16 16 16 16 18 18 16 16 16 16 18 18 18 18 18 18 18 18 18 18 18 18 18 18 18 16 16 18 16 18 18 18 18 18 18 18 16 16 16 16
16 16 18 18 18 18 18 18 18 18 18 18 18 16 16 16 16 16 18 18 18 18 18 18 18 18 18 18 18 18 18 18 18 18 18 18 18 18 18 18 18 18 18 18 18 18 18 18 18 18 18 18 18 18 18 18 18 18 18 18 16 16 18 18 18 18 18 18 18 16 16 18 18 18 18 18 18 18 18 18 18 18 16 18 18 18 18 16 16 16 16 16 16 16 16 16 16 16 16 16 16 16 16 16 16 18 16 18 18 16 16 16 18 18 18 16 16 16 16 18 18 18 18 18 18 18 18 18 16 18 18 18 18 18 18 18 16 16 16 16
16 16 16 18 18 18 18 18 18 18 18 18 18 18 18 18 18 18 18 18 18 18 18 18 18 18 18 18 18 18 18 18 18 18 18 16 16 18 18 18 16 16 18 18 18 18 18 18 18 18 18 18 18 18 18 18 18 18 18 16 18 18 18 18 18 18 18 18 18 18 16 16 16 18 18 18 18 18 18 18 18 18 18 16 18 18 18 18 18 18 16 16 16 16 16 16 16 16 16 16 16 16 16 16 16 16 16 18 18 16 16 18 18 18 18 16 18 18 18 18 18 18 18 18 18 18 16 18 18 18 18 18 18 18 18 18 16 16 16 16
16 18 16 16 18 16 16 18 18 18 18 18 18 18 18 18 18 18 18 18 18 18 18 18 18 18 18 18 18 18 18 18 18 18 16 18 18 18 18 16 16 16 16 18 18 18 18 18 18 18 18 18 18 18 18 18 18 18 16 16 16 16 18 18 18 18 18 18 18 18 16 16 16 16 18 18 18 18 18 18 18 18 16 16 18 18 18 16 18 16 16 16 16 16 16 16 16 16 16 16 16 16 16 16 16 16 16 18 16 18 18 18 18 18 18 18 18 18 18 18 18 18 18 18 18 16 16 16 18 18 18 18 18 18 16 18 16 16 16 16
18 16 16 16 16 16 16 18 18 18 18 18 18 18 18 18 18 18 18 18 18 18 18 18 18 18 18 18 18 18 18 18 18 16 18 18 18 18 16 16 16 16 16 16 18 18 18 18 18 18 18 18 18 18 18 18 18 18 16 16 16 16 18 18 18 18 18 18 18 18 18 16 16 18 18 18 18 18 18 18 18 16 18 18 18 18 18 18 16 16 16 16 16 16 16 16 16 16 16 16 16 16 16 16 16 16 16 16 18 18 18 18 16 18 18 18 18 18 18 18 18 18 18 18 18 18 16 18 16 18 16 18 18 18 18 16 18 18 16 16
18 18 18 18 18 16 16 16 18 18 18 18 18 18 18 18 18 18 18 18 18 18 18 18 18 18 18 18 18 18 18 18 18 18 16 18 16 16 16 16 16 16 16 16 16 18 18 18 18 18 18 18 18 18 18 18 18 16 16 16 16 16 16 18 18 18 18 18 18 18 16 16 16 16 16 18 18 18 18 18 18 18 16 16 16 18 18 18 16 16 16 16 16 16 16 16 16 16 16 16 16 16 16 16 16 16 16 16 16 16 16 16 16 16 16 18 18 16 16 16 18 18 18 18 18 18 18 18 18 18 16 18 16 18 16 18 18 18 16 16
16 16 18 18 16 18 16 16 18 18 18 18 18 18 18 18 18 18 18 18 18 18 18 18 18 18 18 18 18 18 18 18 16 16 16 16 16 16 16 16 16 16 16 16 18 18 18 18 18 18 18 18 18 18 18 18 16 16 16 16 16 16 16 18 18 18 18 18 18 16 16 16 16 16 18 18 18 18 18 18 18 18 18 16 18 18 16 16 16 16 16 16 16 16 16 16 16 16 16 16 16 16 16 16 16 16 16 16 16 16 16 16 16 16 16 16 16 16 16 16 16 16 16 18 18 18 18 18 18 18 16 16 16 16 16 18 18 16 16 16
16 18 16 18 16 16 16 16 18 18 18 18 18 18 18 18 18 18 18 18 18 18 18 18 18 18 18 18 18 18 18 18 16 16 16 16 16 16 16 16 16 16 16 16 16 18 18 18 18 18 18 18 18 18 18 18 18 16 16 16 16 16 16 16 18 18 18 18 16 16 16 16 16 16 18 18 18 18 18 18 18 18 18 16 16 16 16 16 16 16 16 16 16 16 16 16 16 16 16 16 16 16 16 16 16 16 16 16 16 16 16 16 16 16 16 16 16 16 16 16 16 18 18 16 18 18 16 16 16 16 16 16 16 16 16 16 16 16 16 16
16 18 16 18 16 16 16 18 18 18 18 18 18 18 18 18 18 18 18 18 18 18 18 18 18 18 18 18 18 18 18 16 18 16 16 16 16 16 16 16 16 16 16 16 18 18 18 18 18 18 18 18 16 16 18 16 18 16 16 16 16 18 18 18 18 18 18 18 18 16 16 16 16 16 18 18 18 18 18 18 18 18 18 16 18 16 16 16 16 16 16 16 16 16 16 16 16 16 16 16 16 16 16 16 16 16 16 16 16 16 16 16 16 16 16 16 16 16 16 16 16 16 16 18 18 16 16 16 16 16 16 16 16 10 16 16 16 16 16 10
16 18 16 16 16 18 18 18 18 18 18 18 18 18 18 18 18 18 18 18 18 18 16 16 18 18 18 18 18 18 18 16 16 16 16 16 16 16 16 16 16 16 16 16 16 18 18 18 18 18 18 16 16 16 16 16 16 16 16 16 16 18 18 18 18 18 18 18 18 16 16 16 16 18 18 18 18 18 18 18 18 18 18 18 18 18 18 18 16 16 16 16 16 16 16 16 16 16 16 16 16 16 16 16 16 16 16 16 16 16 16 16 16 16 16 16 16 16 16 16 16 16 16 16 16 16 16 16 16 16 16 16 10 10 10 10 10 10 10 10
16 18 18 16 16 18 18 18 18 18 18 18 18 18 18 18 18 18 18 18 18 18 18 16 16 16 16 18 16 16 18 18 16 16 16 16 16 16 16 16 16 16 16 16 16 16 18 18 18 18 18 16 16 16 16 16 16 16 16 16 18 18 18 18 18 18 18 16 16 16 16 16 16 18 16 18 18 18 18 18 18 18 18 18 18 16 16 16 16 16 16 16 16 16 16 16 16 16 16 16 16 16 16 16 16 16 16 16 16 16 16 16 16 16 16 16 16 16 16 16 16 16 16 16 16 16 16 16 16 16 16 16 16 16 16 16 10 10 10 10
18 16 18 18 16 18 18 18 18 18 18 18 18 18 18 18 18 18 18 18 18 18 18 16 16 16 16 16 16 16 16 18 16 16 16 16 16 16 16 16 16 16 16 16 16 16 18 18 18 18 16 16 16 16 16 16 16 16 16 18 18 18 18 18 18 16 16 16 16 16 16 16 16 16 16 16 16 18 18 18 18 18 18 18 18 16 16 16 16 16 16 16 16 16 16 16 16 16 16 16 16 16 16 16 16 16 16 16 16 16 16 16 16 16 16 16 16 16 16 16 16 16 16 16 16 16 16 16 16 16 16 16 16 16 16 16 16 10 10 10
18 18 18 18 18 18 18 18 18 18 18 18 18 18 18 18 18 18 18 18 18 18 18 18 18 16 16 16 16 16 16 16 16 16 16 16 16 16 16 16 16 16 16 16 16 16 18 18 18 18 18 16 16 16 16 16 16 18 16 18 18 18 18 16 16 16 16 16 16 16 18 16 16 16 16 16 18 16 18 18 18 18 18 18 18 16 16 16 16 16 16 16 16 16 16 16 16 16 16 16 16 16 16 16 16 16 16 16 16 16 16 16 16 16 16 16 16 16 16 16 16 16 16 16 16 16 16 16 16 16 16 16 16 10 16 16 16 16 10 10
18 18 18 18 18 18 18 18 18 18 18 18 18 18 18 18 18 18 18 18 18 18 18 18 18 18 18 16 16 16 16 16 16 16 16 16 16 16 16 16 16 16 16 16 16 16 18 18 18 18 18 16 16 16 16 16 18 18 18 18 18 18 18 16 16 16 16 16 16 18 18 18 16 16 16 16 16 16 18 18 18 18 18 18 18 16 16 16 16 16 16 16 16 16 16 16 16 16 16 16 16 16 16 16 16 16 16 16 16 16 16 18 18 18 16 16 16 16 16 16 16 16 16 16 16 16 16 16 16 16 16 16 16 10 10 10 10 16 16 16
18 18 18 18 18 18 18 18 18 18 18 18 18 18 18 18 18 18 18 18 18 18 18 18 18 18 18 18 16 16 16 16 16 16 16 16 16 16 16 16 16 16 16 16 16 16 16 16 16 18 16 16 16 16 16 18 16 18 18 18 18 18 18 16 16 16 16 16 18 18 18 18 16 16 16 16 16 18 18 18 18 18 18 16 16 16 16 16 16 16 16 16 16 16 16 16 16 16 16 16 16 16 16 16 16 16 16 16 16 16 16 16 18 18 16 16 16 16 16 16 16 16 16 16 16 16 16 16 16 16 16 16 16 10 10 16 16 10 16 10
18 18 18 18 18 18 18 18 18 18 18 18 18 18 18 18 18 18 18 18 18 18 18 18 18 18 18 16 18 16 16 16 16 16 16 16 16 16 16 16 16 16 16 16 16 16 16 18 16 18 16 16 16 16 16 16 16 18 18 18 18 18 18 18 18 16 16 16 16 16 16 18 16 16 16 18 18 18 18 18 18 18 16 16 16 16 16 16 16 16 16 16 16 16 16 16 16 16 16 16 16 16 16 16 16 16 16 16 16 16 16 16 16 16 16 16 16 16 16 16 18 16 16 16 16 16 16 16 16 16 10 16 10 10 10 10 10 10 10 10
18 18 18 18 18 18 18 18 18 18 18 18 18 18 18 18 18 18 18 18 18 18 18 18 18 18 18 18 16 16 16 16 16 16 16 16 16 16 16 16 16 16 16 16 16 16 16 18 18 18 16 16 16 16 16 16 16 18 18 18 18 18 18 18 18 18 18 16 16 18 18 18 16 18 16 16 18 18 18 18 18 18 18 18 16 16 16 16 16 16 16 16 16 16 16 16 16 16 16 16 16 16 16 16 16 16 16 16 16 16 16 16 16 16 16 16 16 16 16 18 18 18 18 18 18 18 16 16 16 10 10 10 10 10 10 10 10 16 10 10
18 18 18 18 18 18 18 18 18 18 18 18 18 18 18 18 18 18 18 18 18 16 16 18 18 18 16 16 16 16 16 16 16 16 16 16 16 16 16 16 16 16 16 16 16 16 18 18 18 18 16 16 16 16 16 16 16 18 18 18 18 18 18 18 18 18 18 18 18 18 18 18 18 18 18 18 18 18 18 18 18 18 18 18 18 16 16 16 16 16 16 16 16 16 16 16 16 16 16 16 16 16 16 16 16 16 16 16 16 16 16 16 16 16 16 16 16 16 16 18 18 18 18 18 18 18 18 18 18 10 10 10 10 10 16 16 16 10 10 10
18 18 18 18 18 18 18 18 18 18 18 18 18 18 18 18 18 18 18 18 16 16 18 16 16 16 16 16 16 16 16 16 16 16 16 16 16 16 16 16 16 16 18 16 16 16 16 16 18 18 16 16 16 16 16 16 16 18 18 18 18 18 18 18 18 16 18 18 18 18 18 18 18 18 18 18 18 18 18 18 18 18 18 18 16 16 16 16 16 16 16 16 16 16 18 16 16 16 16 16 16 16 16 16 16 16 16 16 16 16 16 16 16 16 16 16 16 16 16 16 18 18 18 18 18 18 18 18 18 10 10 10 16 16 16 16 16 16 16 10
18 18 18 18 18 18 18 18 18 18 18 18 18 18 18 18 18 18 18 18 16 18 18 16 16 16 16 16 16 16 16 16 16 16 16 16 16 16 16 16 16 16 18 16 16 16 16 18 18 18 16 16 16 16 16 16 16 18 18 18 18 18 18 18 16 16 16 18 18 18 18 18 18 18 18 18 18 18 18 18 18 18 18 18 18 16 16 16 16 16 16 16 16 18 16 16 18 16 16 16 16 16 16 16 16 16 16 16 16 16 16 16 16 18 18 18 18 18 18 18 18 18 18 18 16 18 18 18 18 10 10 10 10 16 16 16 16 16 16 10
18 18 18 18 18 18 18 18 18 18 18 18 18 18 18 18 18 18 18 18 18 16 16 16 16 16 16 16 16 16 16 16 16 16 16 16 16 16 16 18 18 18 18 16 16 16 16 16 16 16 16 16 16 16 16 16 16 16 18 18 18 18 18 18 18 16 16 18 18 18 18 18 18 18 18 18 18 18 18 18 18 18 18 18 16 16 16 16 16 16 16 16 16 16 18 18 16 16 16 16 16 16 16 16 16 16 16 16 16 16 18 18 18 18 16 18 18 18 18 18 18 16 16 16 16 10 10 10 16 10 10 18 18 16 16 16 16 16 10 10
18 18 18 18 18 18 18 18 18 18 18 18 18 18 18 18 18 18 18 18 18 16 16 16 16 18 18 18 18 18 18 16 16 16 16 16 16 16 16 16 18 18 18 16 16 16 16 16 16 16 16 16 16 16 16 16 16 16 18 18 18 18 18 18 18 18 18 16 18 18 18 18 18 18 18 18 18 18 18 18 18 18 18 18 16 16 16 16 16 16 16 16 16 16 16 16 18 16 16 16 16 16 16 16 16 16 16 16 16 18 18 18 16 16 18 18 18 18 16 16 16 16 16 10 10 10 10 10 16 16 18 16 16 16 16 16 16 10 16 10
18 18 18 18 18 18 18 18 18 18 18 18 18 18 18 18 18 18 18 18 18 18 18 16 16 16 18 18 18 18 16 18 16 18 16 16 16 16 16 16 18 18 18 18 16 16 16 16 16 16 16 16 16 16 16 16 18 16 16 18 16 18 18 18 18 18 18 18 18 18 18 18 18 18 18 18 18 18 18 18 18 18 18 16 16 16 16 16 16 16 16 16 16 16 16 16 16 18 18 18 16 16 16 16 16 16 16 16 16 16 16 16 16 16 18 16 16 16 16 16 16 16 16 16 10 16 16 16 16 16 16 18 16 16 16 16 16 10 16 16
18 18 18 18 18 18 18 18 18 18 18 18 18 18 18 18 18 18 18 18 18 16 16 16 16 18 18 18 18 18 16 16 18 16 16 16 16 16 16 16 16 16 16 16 16 16 18 16 16 16 16 16 16 16 16 16 16 18 18 16 18 18 18 18 18 18 18 18 18 18 18 18 18 18 18 18 18 18 18 18 18 18 18 16 16 16 16 16 16 16 16 16 16 16 16 16 16 18 16 16 18 18 16 16 18 18 16 16 18 16 16 16 16 16 16 16 16 16 16 16 16 16 16 16 16 16 16 16 16 16 18 16 16 16 16 18 16 16 16 16
18 18 18 18 18 18 18 18 18 18 18 18 18 18 18 18 18 18 18 18 18 16 16 16 18 18 18 18 18 18 16 16 16 16 16 16 16 16 16 16 16 16 16 16 18 16 16 18 16 16 18 16 16 16 16 16 16 16 18 16 18 18 18 18 18 18 18 18 18 18 18 18 18 18 18 18 18 18 18 18 18 18 18 18 18 16 16 16 16 16 16 16 16 16 16 16 16 16 16 16 16 16 18 18 18 18 18 18 18 16 16 16 16 16 16 16 16 16 16 16 16 16 16 16 16 16 16 16 16 16 16 18 18 18 18 16 18 16 16 16
