# Supplementary material for: Seasonal influence of snow conditions on Dall’s sheep productivity in Wrangell-St Elias National Park and Preserve
Source: PLoS One. 2021 Feb 9;16(2):e0244787. doi: 10.1371/journal.pone.0244787 (PMC7872280; doi:10.1371/journal.pone.0244787)
Supplement: S7 File — (ZIP) [file pone.0244787.s016.zip › S15_create_fig_A4/readme.txt]

Info and instructions for creating fig A3 in S1 appendix.

Files and description;
calibration_plot.m - Matlab script to make fig A3 comparing observed and modelled snow variables

calibration-sensitivity-ro_adj06.0-wspd2.5-*.mat - Matlab files produced for each snow variable (*snowd = snow depth, *rosnow = snow density, *swed = snow water equivalent) when SnowModel binary data, produced with the best calibration parameters, is read by readGDATfielddates.m

read_grads.m - Matlab script to read SnowModel binary data output

readGDATfielddates.m - Matlab script to read SnowModel binary data output from eac calibration model run. Included as example without SnowModel binary data due to filesize limitations

sden.asc / snod.asc / swed.asc - rasters field measurements of snow properties (density, depth and  water equivalent respectively) for comparison to model data. The mean of each measurement is found for each 30 m pixel where multiple measurements exist. Original field data can be downloaded from https://daac.ornl.gov/ABOVE/guides/Snow_Depth_Data_Images.html

topo.asc / veg.asc - rasters containg elevation and vegetation layers for the calibration domain.

Instructions;
Run calibration_plot.m to create fig A3
