# Supplementary material for: Seasonal influence of snow conditions on Dall’s sheep productivity in Wrangell-St Elias National Park and Preserve
Source: PLoS One. 2021 Feb 9;16(2):e0244787. doi: 10.1371/journal.pone.0244787 (PMC7872280; doi:10.1371/journal.pone.0244787)
Supplement: S8 File — (ZIP) [file pone.0244787.s017.zip]

Archive with 13 entries (13 files):
- jaegermesa_cameras_AK_albers.csv
- jaegermesa_cameras_DD.csv
- jaegermesa_nabesna_camera_snow_depths.csv
- jaegermesa_nabesna_model_snow_depths.mat
- __MACOSX/._jaegermesa_nabesna_model_snow_depths.mat
- mod_v_obs_thru_time.m
- __MACOSX/._mod_v_obs_thru_time.m
- model_v_obs_bias.png
- __MACOSX/._model_v_obs_bias.png
- read_grads.m
- __MACOSX/._read_grads.m
- readme.txt
- __MACOSX/._readme.txt
