# Supplementary material for: Seasonal influence of snow conditions on Dall’s sheep productivity in Wrangell-St Elias National Park and Preserve
Source: PLoS One. 2021 Feb 9;16(2):e0244787. doi: 10.1371/journal.pone.0244787 (PMC7872280; doi:10.1371/journal.pone.0244787)
Supplement: S8 File — (ZIP) [file pone.0244787.s017.zip › jaegermesa_cameras_AK_albers.csv]

StationName	Date deployed	Time deployed	Latitude (DD)	Longitude (DD)	Elev (m)	X_AK_albers	Y_AK_albers
C01	17/09/2016	11:00	62.27784	-143.0444	2117	564420.1115	1413702.245
C02	17/09/2016	11:08	62.26484	-143.01857	1900	565977.964	1412488.319
C03	17/09/2016		62.25689	-143.02667	1919	565710.5094	1411542.522
C04	17/09/2016	11:30	62.25625	-143.02358	1906	565880.1294	1411498.264
C05	18/09/2016		62.2606	-143.02077	1878	565943.6311	1412001.957
C06	18/09/2016	13:06	62.26101	-143.0206	1890	565944.7697	1412048.623
C07	18/09/2016	14:39	62.26201	-143.0166	1791	566130.6633	1412193.002
C08	18/09/2016	14:56	62.2615	-143.01419	1784	566263.1397	1412157.304
C09	18/09/2016	16:45	62.25792	-143.0105	1671	566517.5375	1411793.956
C10	18/09/2016		62.2581	-143.00925	1667	566578.0711	1411824.471
C11	18/09/2016	17:34	62.26332	-143.00824	1621	566533.5002	1412408.766
C12	18/09/2016	17:35	62.26368	-143.00867	1612	566504.9085	1412444.799
C13	19/09/2016	09:37	62.27533	-143.04408	2036	564482.5361	1413428.132
C14	19/09/2016	09:47	62.27307	-143.0524	1968	564099.2225	1413108.174
C15	19/09/2016	10:37	62.27193	-143.05777	1910	563845.9372	1412936.835
C16	19/09/2016	11:12	62.27139	-143.06586	1804	563442.7358	1412808.613
C17	19/09/2016	11:50	62.2704	-143.069	1700	563300.5312	1412672.78
C18	19/09/2016	18:00	62.38292	-143.01012	1165	564234.7091	1425582.234
C19	19/09/2016	18:09	62.38325	-143.01031	1158	564218.9659	1425617.011
C20	19/09/2016	19:08	62.38469	-143.0074	1021	564340.4733	1425800.535
C21	20/09/2016	10:57	62.392	-143.00131	898	564515.5229	1426658.403
C22	20/09/2016	11:16	62.39092	-143.00099	900	564551.7037	1426542.027
