# Supplementary material for: Seasonal influence of snow conditions on Dall’s sheep productivity in Wrangell-St Elias National Park and Preserve
Source: PLoS One. 2021 Feb 9;16(2):e0244787. doi: 10.1371/journal.pone.0244787 (PMC7872280; doi:10.1371/journal.pone.0244787)
Supplement: S8 File — (ZIP) [file pone.0244787.s017.zip › jaegermesa_cameras_DD.csv]

StationName	Date deployed	Time deployed	Latitude (DD)	Longitude (DD)	Elev (m)
C1	17/09/2016	11:00	62.27784	-143.0444	2117
C2	17/09/2016	11:08	62.26484	-143.01857	1900
C3	17/09/2016		62.25689	-143.02667	1919
C4	17/09/2016	11:30	62.25625	-143.02358	1906
C5	18/09/2016		62.2606	-143.02077	1878
C6	18/09/2016	13:06	62.26101	-143.0206	1890
C7	18/09/2016	14:39	62.26201	-143.0166	1791
C8	18/09/2016	14:56	62.2615	-143.01419	1784
C9	18/09/2016	16:45	62.25792	-143.0105	1671
C10	18/09/2016		62.2581	-143.00925	1667
C11	18/09/2016	17:34	62.26332	-143.00824	1621
C12	18/09/2016	17:35	62.26368	-143.00867	1612
C13	19/09/2016	9:37	62.27533	-143.04408	2036
C14	19/09/2016	9:47	62.27307	-143.0524	1968
C15	19/09/2016	10:37	62.27193	-143.05777	1910
C16	19/09/2016	11:12	62.27139	-143.06586	1804
C17	19/09/2016	11:50	62.2704	-143.069	1700
C18	19/09/2016	18:00	62.38292	-143.01012	1165
C19	19/09/2016	18:09	62.38325	-143.01031	1158
C20	19/09/2016	19:08	62.38469	-143.0074	1021
C21	20/09/2016	10:57	62.392	-143.00131	898
C22	20/09/2016	11:16	62.39092	-143.00099	900
