# Supplementary material for: Seasonal influence of snow conditions on Dall’s sheep productivity in Wrangell-St Elias National Park and Preserve
Source: PLoS One. 2021 Feb 9;16(2):e0244787. doi: 10.1371/journal.pone.0244787 (PMC7872280; doi:10.1371/journal.pone.0244787)
Supplement: S8 File — (ZIP) [file pone.0244787.s017.zip › jaegermesa_nabesna_camera_snow_depths.csv]

Date	C01	C02	C03	C04	C05	C06	C07	C08	C09	C10	C11	C12	C13	C14	C15	C16	C17	C18	C19	C20	C21	C22
01/09/2016 12:00	NaN	NaN	NaN	NaN	NaN	NaN	NaN	NaN	NaN	NaN	NaN	NaN	NaN	NaN	NaN	NaN	NaN	NaN	NaN	NaN	NaN	NaN
02/09/2016 12:00	NaN	NaN	NaN	NaN	NaN	NaN	NaN	NaN	NaN	NaN	NaN	NaN	NaN	NaN	NaN	NaN	NaN	NaN	NaN	NaN	NaN	NaN
03/09/2016 12:00	NaN	NaN	NaN	NaN	NaN	NaN	NaN	NaN	NaN	NaN	NaN	NaN	NaN	NaN	NaN	NaN	NaN	NaN	NaN	NaN	NaN	NaN
04/09/2016 12:00	NaN	NaN	NaN	NaN	NaN	NaN	NaN	NaN	NaN	NaN	NaN	NaN	NaN	NaN	NaN	NaN	NaN	NaN	NaN	NaN	NaN	NaN
05/09/2016 12:00	NaN	NaN	NaN	NaN	NaN	NaN	NaN	NaN	NaN	NaN	NaN	NaN	NaN	NaN	NaN	NaN	NaN	NaN	NaN	NaN	NaN	NaN
06/09/2016 12:00	NaN	NaN	NaN	NaN	NaN	NaN	NaN	NaN	NaN	NaN	NaN	NaN	NaN	NaN	NaN	NaN	NaN	NaN	NaN	NaN	NaN	NaN
07/09/2016 12:00	NaN	NaN	NaN	NaN	NaN	NaN	NaN	NaN	NaN	NaN	NaN	NaN	NaN	NaN	NaN	NaN	NaN	NaN	NaN	NaN	NaN	NaN
08/09/2016 12:00	NaN	NaN	NaN	NaN	NaN	NaN	NaN	NaN	NaN	NaN	NaN	NaN	NaN	NaN	NaN	NaN	NaN	NaN	NaN	NaN	NaN	NaN
09/09/2016 12:00	NaN	NaN	NaN	NaN	NaN	NaN	NaN	NaN	NaN	NaN	NaN	NaN	NaN	NaN	NaN	NaN	NaN	NaN	NaN	NaN	NaN	NaN
10/09/2016 12:00	NaN	NaN	NaN	NaN	NaN	NaN	NaN	NaN	NaN	NaN	NaN	NaN	NaN	NaN	NaN	NaN	NaN	NaN	NaN	NaN	NaN	NaN
11/09/2016 12:00	NaN	NaN	NaN	NaN	NaN	NaN	NaN	NaN	NaN	NaN	NaN	NaN	NaN	NaN	NaN	NaN	NaN	NaN	NaN	NaN	NaN	NaN
12/09/2016 12:00	NaN	NaN	NaN	NaN	NaN	NaN	NaN	NaN	NaN	NaN	NaN	NaN	NaN	NaN	NaN	NaN	NaN	NaN	NaN	NaN	NaN	NaN
13/09/2016 12:00	NaN	NaN	NaN	NaN	NaN	NaN	NaN	NaN	NaN	NaN	NaN	NaN	NaN	NaN	NaN	NaN	NaN	NaN	NaN	NaN	NaN	NaN
14/09/2016 12:00	NaN	NaN	NaN	NaN	NaN	NaN	NaN	NaN	NaN	NaN	NaN	NaN	NaN	NaN	NaN	NaN	NaN	NaN	NaN	NaN	NaN	NaN
15/09/2016 12:00	NaN	NaN	NaN	NaN	NaN	NaN	NaN	NaN	NaN	NaN	NaN	NaN	NaN	NaN	NaN	NaN	NaN	NaN	NaN	NaN	NaN	NaN
16/09/2016 12:00	NaN	NaN	NaN	NaN	NaN	NaN	NaN	NaN	NaN	NaN	NaN	NaN	NaN	NaN	NaN	NaN	NaN	NaN	NaN	NaN	NaN	NaN
17/09/2016 12:00	NaN	NaN	NaN	NaN	NaN	NaN	NaN	NaN	NaN	NaN	NaN	NaN	NaN	NaN	NaN	NaN	NaN	NaN	NaN	NaN	NaN	NaN
18/09/2016 12:00	NaN	2	3	2	NaN	NaN	NaN	NaN	NaN	NaN	NaN	NaN	NaN	NaN	NaN	NaN	NaN	NaN	NaN	NaN	NaN	NaN
19/09/2016 12:00	NaN	0	0	0	0	0	0	0	0	NaN	0	0	0	0	0	0	0	NaN	NaN	NaN	NaN	NaN
20/09/2016 12:00	0	0	0	0	0	0	0	0	0	0	0	0	0	0	0	0	0	0	0	NaN	0	0
21/09/2016 12:00	0	0	0	0	0	0	0	0	0	0	0	0	0	0	0	0	0	0	0	NaN	0	0
22/09/2016 12:00	0	0	0	0	0	0	0	0	0	0	0	0	0	0	0	0	0	0	0	NaN	0	0
23/09/2016 12:00	0	0	0	0	0	0	0	0	0	0	0	0	0	0	0	0	0	0	0	NaN	0	0
24/09/2016 12:00	0	0	0	0	0	0	0	0	0	0	0	0	0	0	0	0	0	0	0	NaN	0	0
25/09/2016 12:00	0	0	0	0	0	0	0	0	0	0	0	0	0	0	0	0	0	0	0	NaN	0	0
26/09/2016 12:00	0	0	0	0	0	0	0	0	0	0	0	0	0	0	0	0	0	0	0	NaN	0	0
27/09/2016 12:00	7	6	9	7	8	8	7	7	7	5	3	5	11	13	15	14	19	27	25	NaN	25	NaN
28/09/2016 12:00	NaN	3	6	6	5	1	4	5	0	0	1	3	8	9	12	9	6	22	13	NaN	19	19
29/09/2016 12:00	4	0	3	5	4	0	4	3	0	0	0	0	7	8	11	7	6	21	7	NaN	14	17
30/09/2016 12:00	3	0	0	4	2	0	2	0	0	0	1	0	7	7	8	5	0	19	7	NaN	13	17
01/10/2016 12:00	3	0	0	2	1	0	0	0	0	0	1	0	5	6	5	2	0	17	3	NaN	13	16
02/10/2016 12:00	2	0	0	0	0	0	0	0	0	0	1	0	5	5	0	0	0	NaN	2	NaN	11	15
03/10/2016 12:00	3	2	4	4	4	4	2	3	0	0	1	1	7	6	3	1	1	NaN	1	NaN	11	13
04/10/2016 12:00	4	1	3	4	3	0	2	2	0	0	1	0	8	6	2	1	0	12	0	NaN	11	13
05/10/2016 12:00	NaN	NaN	2	3	3	0	2	0	0	0	1	0	8	6	2	1	0	12	0	NaN	11	12
06/10/2016 12:00	4	0	1	2	3	0	2	0	0	0	1	0	8	6	2	1	0	11	0	NaN	10	12
07/10/2016 12:00	4	0	0	2	2	0	1	0	0	0	1	0	8	6	0	0	0	11	0	NaN	10	12
08/10/2016 12:00	4	0	0	2	1	0	1	0	0	0	0	0	7	5	0	0	0	0	0	NaN	9	12
09/10/2016 12:00	4	0	0	1	1	0	0	0	0	0	0	0	6	5	0	0	0	11	0	NaN	9	12
10/10/2016 12:00	3	0	0	0	1	0	0	0	0	0	0	0	6	5	0	0	0	NaN	0	NaN	9	12
11/10/2016 12:00	2	0	0	0	1	0	0	0	0	0	0	0	6	5	0	0	0	10	0	NaN	9	12
12/10/2016 12:00	2	0	0	0	0	0	0	0	0	0	0	0	5	5	0	0	0	11	5	NaN	9	12
13/10/2016 12:00	2	0	0	0	0	0	0	0	0	0	0	0	4	0	0	0	0	11	0	NaN	9	12
14/10/2016 12:00	2	0	0	0	0	0	0	0	0	0	0	0	3	0	0	0	0	11	0	NaN	9	12
15/10/2016 12:00	NaN	3	NaN	3	NaN	2	1	2	NaN	0	NaN	2	NaN	NaN	2	3	2	11	0	NaN	9	12
16/10/2016 12:00	6	3	4	4	3	2	2	2	1	3	NaN	4	NaN	NaN	2	4	2	11	1	NaN	9	12
17/10/2016 12:00	NaN	NaN	4	4	NaN	NaN	NaN	3	NaN	3	NaN	4	NaN	NaN	2	2	NaN	13	4	NaN	10	12
18/10/2016 12:00	4	3	4	4	3	4	3	3	7	1	1	1	3	2	2	1	0	12	2	NaN	10	12
19/10/2016 12:00	4	2	4	4	3	4	2	2	6	1	0	0	3	2	1	1	0	12	2	NaN	10	12
20/10/2016 12:00	4	2	4	4	3	3	2	2	6	1	1	0	3	2	1	0	0	11	0	NaN	10	12
21/10/2016 12:00	4	2	3	4	3	2	2	2	4	1	0	0	0	2	0	0	0	11	0	NaN	10	12
22/10/2016 12:00	NaN	3	5	NaN	4	4	2	2	NaN	1	NaN	1	NaN	NaN	1	1	2	NaN	2	NaN	10	12
23/10/2016 12:00	5	3	7	4	5	3	3	2	4	3	1	1	4	3	1	1	0	11	2	NaN	10	12
24/10/2016 12:00	4	2	6	4	5	3	2	2	3	2	1	0	3	2	0	0	1	11	1	NaN	10	12
25/10/2016 12:00	4	2	6	4	5	3	2	2	3	1	0	0	3	2	0	0	0	11	1	NaN	10	12
26/10/2016 12:00	4	2	4	4	5	3	2	NaN	0	1	0	0	2	2	0	0	0	11	1	NaN	10	12
27/10/2016 12:00	4	1	4	4	4	2	1	0	0	0	0	0	1	2	0	0	0	12	1	NaN	10	12
28/10/2016 12:00	4	0	3	4	4	1	1	1	0	0	0	0	1	0	0	0	0	12	1	NaN	10	12
29/10/2016 12:00	4	0	3	3	4	0	1	1	0	0	0	0	0	0	0	0	0	NaN	1	NaN	11	12
30/10/2016 12:00	4	0	2	3	4	0	0	1	0	0	0	0	0	0	0	0	0	NaN	1	NaN	11	12
31/10/2016 12:00	4	0	1	3	4	0	0	1	0	0	0	0	0	0	0	0	0	11	1	NaN	11	12
01/11/2016 12:00	4	0	0	3	4	0	0	1	0	0	0	0	0	0	0	0	0	13	2	NaN	12	12
02/11/2016 12:00	4	0	0	2	4	0	0	1	0	0	0	0	0	0	0	0	0	14	1	NaN	12	12
03/11/2016 12:00	4	0	0	3	4	0	0	1	0	0	0	0	0	0	0	0	0	13	2	NaN	12	12
04/11/2016 12:00	4	0	0	3	4	0	0	0	0	0	0	0	0	0	0	0	0	14	1	NaN	12	12
05/11/2016 12:00	4	0	0	3	4	0	0	0	0	0	0	0	0	0	0	0	0	14	2	NaN	12	12
06/11/2016 12:00	4	0	0	3	4	0	0	0	0	0	0	0	0	0	0	0	0	14	1	NaN	12	12
07/11/2016 12:00	4	0	0	3	4	0	0	0	0	0	0	0	0	0	0	0	0	14	1	NaN	12	12
08/11/2016 12:00	4	0	0	3	4	0	0	NaN	0	0	0	0	0	0	0	0	0	14	1	NaN	12	12
09/11/2016 12:00	4	0	0	3	4	0	0	0	0	0	0	0	0	0	0	0	0	14	1	NaN	12	12
10/11/2016 12:00	4	0	0	3	3	0	0	NaN	0	0	0	0	0	0	0	0	0	14	1	NaN	13	12
11/11/2016 12:00	4	0	0	3	4	0	0	0	0	0	0	0	0	0	0	0	0	14	0	NaN	13	12
12/11/2016 12:00	4	0	NaN	2	3	0	0	NaN	0	0	0	0	0	0	0	0	0	0	1	NaN	13	12
13/11/2016 12:00	4	0	0	2	3	0	0	NaN	0	0	0	0	0	0	0	0	0	14	1	NaN	13	12
14/11/2016 12:00	4	0	0	2	2	0	0	NaN	0	0	0	0	0	0	0	0	0	NaN	1	NaN	13	12
15/11/2016 12:00	4	0	0	2	2	0	0	0	0	0	0	0	0	0	0	0	0	13	1	NaN	13	12
16/11/2016 12:00	4	0	NaN	2	2	0	0	0	0	0	0	0	0	0	0	0	0	13	1	NaN	13	12
17/11/2016 12:00	4	0	0	2	NaN	0	0	0	0	0	NaN	0	0	0	0	0	1	16	NaN	NaN	16	15
18/11/2016 12:00	4	0	NaN	2	2	0	0	0	0	0	1	0	0	0	0	0	1	NaN	NaN	NaN	19	17
19/11/2016 12:00	4	0	0	2	2	0	0	0	0	0	1	0	0	0	0	0	0	NaN	NaN	NaN	16	16
20/11/2016 12:00	4	0	0	2	2	0	0	0	0	0	1	0	0	0	0	0	0	NaN	NaN	NaN	16	15
21/11/2016 12:00	4	0	NaN	2	2	0	0	0	0	0	0	0	0	0	0	0	0	NaN	NaN	NaN	16	15
22/11/2016 12:00	4	0	0	2	2	0	0	0	0	0	1	0	0	0	0	0	0	0	NaN	NaN	16	15
23/11/2016 12:00	4	0	0	2	2	0	0	0	0	0	0	0	0	0	0	0	0	16	NaN	NaN	16	15
24/11/2016 12:00	4	0	0	2	2	0	0	0	0	0	0	0	0	0	0	0	0	16	8	NaN	16	15
25/11/2016 12:00	4	0	0	2	2	0	0	0	0	0	0	0	0	0	0	0	0	16	7	NaN	16	15
26/11/2016 12:00	4	0	NaN	2	2	0	0	0	0	0	0	0	0	2	1	0	0	16	6	NaN	16	15
27/11/2016 12:00	4	0	NaN	2	2	0	0	0	0	0	0	0	1	2	0	0	0	16	6	NaN	16	15
28/11/2016 12:00	4	2	NaN	4	3	2	2	2	0	0	1	2	2	2	2	2	1	16	4	NaN	17	15
29/11/2016 12:00	5	2	4	4	3	2	2	2	0	0	1	0	2	3	2	2	0	16	3	NaN	16	15
30/11/2016 12:00	4	2	2	3	4	3	3	3	2	2	6	0	2	2	1	1	0	18	3	NaN	17	16
01/12/2016 12:00	4	1	2	3	3	2	2	1	2	1	1	2	1	2	0	0	0	18	3	NaN	17	16
02/12/2016 12:00	4	1	NaN	3	4	3	2	NaN	2	1	1	2	1	2	0	0	0	18	3	NaN	19	17
03/12/2016 12:00	NaN	3	4	4	4	3	3	1	2	2	1	0	NaN	3	1	2	2	19	3	NaN	19	17
04/12/2016 12:00	NaN	3	4	5	4	4	3	3	2	3	2	2	NaN	3	2	2	0	19	3	NaN	19	17
05/12/2016 12:00	4	3	4	5	4	4	4	3	2	3	2	2	3	3	2	2	0	19	3	NaN	19	17
06/12/2016 12:00	4	3	-4	5	5	4	3	3	2	3	1	2	3	3	2	2	0	19	3	NaN	19	17
07/12/2016 12:00	4	3	5	5	6	5	4	3	2	3	1	2	3	3	5	2	0	20	3	NaN	20	18
08/12/2016 12:00	5	3	5	5	6	5	4	3	2	3	1	2	4	3	3	2	0	20	3	NaN	20	18
09/12/2016 12:00	NaN	3	5	5	6	5	4	3	2	3	1	0	4	3	3	2	0	21	NaN	NaN	21	18
10/12/2016 12:00	5	3	5	5	6	5	4	NaN	2	3	1	1	4	3	2	2	0	NaN	NaN	NaN	21	18
11/12/2016 12:00	5	3	4	5	6	5	4	3	2	3	1	0	3	3	2	2	0	21	NaN	NaN	21	19
12/12/2016 12:00	5	3	4	5	6	5	4	3	2	3	1	0	3	3	2	2	0	20	4	NaN	21	19
13/12/2016 12:00	5	3	-4	5	6	5	4	3	2	3	1	0	3	3	2	1	0	20	4	NaN	21	19
14/12/2016 12:00	5	3	4	5	6	4	2	3	2	3	1	0	3	3	1	1	0	21	4	NaN	21	19
15/12/2016 12:00	NaN	3	3	5	6	4	2	3	1	3	1	0	3	3	1	1	0	21	4	NaN	21	18
16/12/2016 12:00	NaN	3	4	5	6	4	1	3	1	2	1	1	3	3	1	0	0	20	4	NaN	21	NaN
17/12/2016 12:00	NaN	3	4	3	6	4	1	2	0	2	1	0	2	3	0	0	0	20	4	NaN	21	18
18/12/2016 12:00	NaN	4	4	NaN	7	5	3	3	0	2	1	0	2	3	1	0	0	21	4	NaN	21	18
19/12/2016 12:00	NaN	3	3	4	7	5	2	2	0	2	0	1	2	3	1	0	0	21	4	NaN	21	18
20/12/2016 12:00	NaN	1	4	3	5	3	2	1	0	0	0	0	2	3	1	0	0	21	3	NaN	21	18
21/12/2016 12:00	NaN	2	4	5	5	5	4	3	0	0	1	0	3	4	1	0	3	21	3	NaN	21	18
22/12/2016 12:00	NaN	1	4	5	5	5	3	3	0	1	0	0	3	4	1	0	2	21	3	NaN	21	18
23/12/2016 12:00	NaN	1	4	6	5	5	4	3	0	1	0	0	3	4	2	0	0	21	3	NaN	21	18
24/12/2016 12:00	NaN	2	4	6	5	5	3	3	0	1	0	0	3	4	2	0	2	21	4	NaN	21	18
25/12/2016 12:00	NaN	1	4	3	4	4	3	1	0	1	0	0	2	3	1	0	0	21	4	NaN	21	18
26/12/2016 12:00	NaN	1	NaN	3	4	4	3	1	0	1	0	0	1	3	0	0	0	22	4	NaN	21	18
27/12/2016 12:00	NaN	1	2	3	4	4	3	1	0	1	0	1	1	3	0	0	0	23	4	NaN	21	18
28/12/2016 12:00	NaN	1	2	3	4	4	3	1	0	1	0	0	1	3	0	0	0	23	4	NaN	21	18
29/12/2016 12:00	NaN	2	3	4	4	5	4	3	0	1	1	5	1	3	2	2	1	23	4	NaN	23	20
30/12/2016 12:00	NaN	1	3	3	5	5	3	2	2	1	0	0	2	3	2	1	2	25	6	NaN	25	21
31/12/2016 12:00	NaN	3	5	NaN	6	11	4	5	4	6	1	0	NaN	NaN	3	1	NaN	34	13	NaN	28	24
01/01/2017 12:00	NaN	2	4	5	5	8	1	2	2	3	0	0	1	2	0	0	1	32	10	NaN	28	24
02/01/2017 12:00	NaN	0	3	4	5	7	1	NaN	2	3	0	0	0	1	0	0	0	35	9	NaN	28	23
03/01/2017 12:00	NaN	0	3	4	5	6	0	1	1	3	0	0	0	0	0	0	0	34	6	NaN	28	23
04/01/2017 12:00	NaN	0	3	3	5	6	0	1	1	2	0	0	0	0	0	0	0	28	6	NaN	28	23
05/01/2017 12:00	NaN	1	3	3	4	6	2	1	1	2	0	0	2	1	3	0	5	34	11	NaN	30	NaN
06/01/2017 12:00	NaN	1	3	NaN	4	5	3	2	1	3	0	0	NaN	NaN	NaN	0	NaN	40	11	NaN	31	25
07/01/2017 12:00	NaN	0	3	3	4	4	2	1	1	3	0	0	1	NaN	3	0	4	39	10	NaN	31	NaN
08/01/2017 12:00	NaN	1	3	3	4	4	2	1	1	3	0	0	1	1	2	0	3	37	5	NaN	31	NaN
09/01/2017 12:00	NaN	0	3	3	4	4	1	1	1	2	0	0	0	1	2	0	2	36	5	NaN	30	NaN
10/01/2017 12:00	NaN	0	3	3	4	3	0	1	1	2	0	0	0	1	2	0	2	36	5	NaN	30	NaN
11/01/2017 12:00	NaN	0	NaN	3	4	3	0	0	1	2	0	0	0	1	2	0	0	36	5	NaN	0	NaN
12/01/2017 12:00	NaN	0	3	3	NaN	3	0	0	1	2	0	0	0	1	2	0	0	36	5	NaN	29	NaN
13/01/2017 12:00	NaN	0	3	3	NaN	3	0	0	1	2	0	0	2	3	1	0	1	36	5	NaN	29	NaN
14/01/2017 12:00	NaN	0	2	2	NaN	2	0	0	1	1	0	0	1	3	0	0	0	36	5	NaN	30	NaN
15/01/2017 12:00	NaN	0	3	2	NaN	2	0	0	1	0	0	0	1	3	0	0	0	37	9	NaN	30	24
16/01/2017 12:00	NaN	4	3	3	NaN	7	6	6	4	6	3	7	4	4	6	2	2	37	9	NaN	30	26
17/01/2017 12:00	NaN	0	3	5	NaN	6	5	2	4	2	0	2	2	3	1	0	1	41	9	NaN	NaN	26
18/01/2017 12:00	NaN	1	3	6	NaN	6	5	2	4	2	0	1	2	3	1	0	0	46	9	NaN	NaN	26
19/01/2017 12:00	NaN	NaN	2	6	NaN	6	5	2	4	2	1	1	NaN	3	1	0	1	47	9	NaN	34	27
20/01/2017 12:00	NaN	2	3	6	NaN	6	5	NaN	4	2	0	1	2	NaN	1	0	0	48	9	NaN	34	27
21/01/2017 12:00	NaN	0	3	6	NaN	6	4	2	4	1	0	0	1	3	1	0	0	47	8	NaN	24	26
22/01/2017 12:00	NaN	0	3	6	NaN	6	4	2	4	2	0	0	1	3	1	0	0	47	8	NaN	26	26
23/01/2017 12:00	NaN	5	7	10	NaN	9	6	6	6	6	3	6	6	NaN	5	2	2	47	9	NaN	34	26
24/01/2017 12:00	NaN	2	3	6	NaN	8	6	3	5	5	0	1	2	5	1	0	1	47	9	NaN	34	26
25/01/2017 12:00	NaN	2	3	6	NaN	7	5	NaN	4	5	0	0	2	3	1	0	1	47	9	NaN	34	26
26/01/2017 12:00	NaN	0	NaN	18	NaN	4	0	3	2	1	0	0	1	1	0	0	0	47	9	NaN	34	NaN
27/01/2017 12:00	NaN	0	NaN	18	NaN	2	0	0	1	3	0	0	1	1	0	0	0	46	8	NaN	33	NaN
28/01/2017 12:00	NaN	0	3	18	NaN	2	0	0	1	1	0	0	1	1	0	0	0	46	8	NaN	33	NaN
29/01/2017 12:00	NaN	0	2	18	NaN	2	0	0	1	1	0	0	0	1	0	0	0	46	8	NaN	33	NaN
30/01/2017 12:00	NaN	0	2	18	NaN	2	0	0	1	1	0	0	1	2	0	0	0	46	8	NaN	33	26
31/01/2017 12:00	NaN	0	2	18	NaN	2	0	0	1	1	0	0	1	2	0	0	0	46	8	NaN	33	26
01/02/2017 12:00	NaN	0	2	18	NaN	2	0	0	1	1	0	0	1	2	0	0	0	46	8	NaN	33	26
02/02/2017 12:00	NaN	0	2	18	NaN	2	0	0	1	1	0	0	1	2	0	0	0	46	8	NaN	33	26
03/02/2017 12:00	NaN	0	2	18	NaN	2	0	0	1	1	0	0	1	2	0	0	0	46	8	NaN	33	26
04/02/2017 12:00	NaN	0	1	18	NaN	2	0	0	1	1	0	0	1	2	0	0	0	46	7	NaN	33	26
05/02/2017 12:00	NaN	0	1	18	NaN	2	0	0	1	1	0	0	0	2	0	0	0	46	7	NaN	33	26
06/02/2017 12:00	NaN	0	NaN	18	NaN	2	0	0	1	1	0	0	0	2	0	0	0	46	7	NaN	34	26
07/02/2017 12:00	NaN	0	1	18	NaN	2	0	0	1	1	0	0	0	1	0	0	0	46	7	NaN	34	26
08/02/2017 12:00	NaN	0	1	18	NaN	2	0	0	1	1	0	0	0	1	0	0	0	46	6	NaN	34	26
09/02/2017 12:00	NaN	0	NaN	18	NaN	2	0	0	1	1	0	0	0	1	0	0	0	46	6	NaN	34	NaN
10/02/2017 12:00	NaN	0	2	18	NaN	2	0	0	1	1	0	0	2	2	0	0	0	47	7	NaN	34	26
11/02/2017 12:00	NaN	0	2	18	NaN	3	1	NaN	1	1	0	0	1	2	1	0	1	47	7	NaN	34	26
12/02/2017 12:00	NaN	1	5	19	NaN	11	6	1	3	4	2	2	4	NaN	7	2	2	48	8	NaN	36	29
13/02/2017 12:00	NaN	1	3	17	NaN	4	2	1	3	2	1	0	2	2	0	0	1	47	7	NaN	36	29
14/02/2017 12:00	NaN	1	4	18	NaN	5	3	2	4	3	0	0	2	3	0	0	0	47	8	NaN	36	29
15/02/2017 12:00	NaN	0	2	18	NaN	4	2	2	3	2	0	0	0	3	0	0	0	47	8	NaN	NaN	29
16/02/2017 12:00	NaN	0	3	18	NaN	4	2	1	2	1	0	0	0	2	0	0	0	47	8	NaN	NaN	29
17/02/2017 12:00	NaN	0	2	18	NaN	4	2	2	3	1	0	0	0	2	0	0	0	47	8	NaN	NaN	29
18/02/2017 12:00	NaN	0	2	18	NaN	4	1	0	3	1	0	0	0	2	0	0	0	47	7	NaN	NaN	29
19/02/2017 12:00	NaN	0	1	18	NaN	4	1	2	3	1	0	0	0	2	0	0	0	47	7	NaN	NaN	29
20/02/2017 12:00	NaN	0	1	18	NaN	4	1	1	2	0	0	0	0	2	0	0	0	47	8	NaN	NaN	29
21/02/2017 12:00	NaN	0	2	18	NaN	4	1	1	2	0	0	0	1	2	0	0	0	47	8	NaN	NaN	29
22/02/2017 12:00	NaN	0	2	18	NaN	5	1	2	2	0	0	0	2	3	0	1	1	48	8	NaN	NaN	29
23/02/2017 12:00	NaN	0	2	18	NaN	5	2	1	2	0	0	0	2	3	0	0	0	48	8	NaN	NaN	29
24/02/2017 12:00	NaN	0	2	18	NaN	4	1	1	2	0	0	0	2	3	0	0	0	48	9	NaN	NaN	29
25/02/2017 12:00	NaN	NaN	18	NaN	NaN	12	16	26	6	15	4	13	5	12	16	4	13	60	24	NaN	NaN	38
26/02/2017 12:00	NaN	5	18	NaN	NaN	12	16	26	7	15	4	13	NaN	13	18	3	12	70	35	NaN	NaN	43
27/02/2017 12:00	NaN	NaN	18	38	NaN	12	16	25	7	15	4	13	5	8	14	3	12	66	30	NaN	NaN	41
28/02/2017 12:00	NaN	2	3	21	NaN	11	18	12	3	19	1	2	NaN	NaN	1	2	15	66	33	NaN	NaN	50
01/03/2017 12:00	NaN	2	11	19	NaN	10	17	5	NaN	27	NaN	2	NaN	NaN	2	2	13	45	32	NaN	NaN	44
02/03/2017 12:00	NaN	1	11	19	NaN	10	17	5	3	27	NaN	2	3	2	2	2	14	55	29	NaN	NaN	38
03/03/2017 12:00	NaN	1	10	19	NaN	10	17	5	3	25	1	2	3	2	2	0	13	55	28	NaN	NaN	38
04/03/2017 12:00	NaN	1	10	19	NaN	10	17	5	3	25	1	2	3	2	1	0	12	55	28	NaN	NaN	37
05/03/2017 12:00	NaN	1	10	19	NaN	10	17	5	3	25	1	2	6	3	1	0	12	55	27	NaN	NaN	27
06/03/2017 12:00	NaN	1	10	19	NaN	10	16	4	3	23	1	0	5	2	2	0	12	55	27	NaN	NaN	37
07/03/2017 12:00	NaN	1	10	19	NaN	10	16	4	3	23	1	0	4	2	2	0	NaN	55	25	NaN	NaN	37
08/03/2017 12:00	NaN	1	10	19	NaN	9	16	4	3	23	1	2	4	2	1	0	NaN	55	24	NaN	NaN	37
09/03/2017 12:00	NaN	2	10	19	NaN	9	16	4	3	23	1	2	4	2	1	0	NaN	54	23	NaN	NaN	37
10/03/2017 12:00	NaN	0	10	18	NaN	9	16	4	3	22	1	2	2	2	1	0	NaN	54	23	NaN	NaN	36
11/03/2017 12:00	NaN	0	10	18	NaN	9	16	4	3	22	1	2	2	2	1	0	NaN	54	23	NaN	NaN	36
12/03/2017 12:00	NaN	0	10	18	NaN	9	16	3	3	22	0	2	2	2	1	0	NaN	54	22	NaN	NaN	36
13/03/2017 12:00	NaN	0	10	18	NaN	9	16	3	3	22	0	2	2	2	1	0	NaN	54	22	NaN	NaN	36
14/03/2017 12:00	NaN	2	11	18	NaN	10	16	3	3	23	0	2	2	2	2	0	NaN	54	21	NaN	43	36
15/03/2017 12:00	NaN	3	12	18	NaN	11	16	3	NaN	23	1	2	3	2	2	2	NaN	55	21	NaN	43	36
16/03/2017 12:00	NaN	3	11	18	NaN	11	16	3	3	23	0	2	3	2	2	0	NaN	55	20	NaN	43	36
17/03/2017 12:00	NaN	3	11	18	NaN	11	16	3	3	24	1	3	3	2	2	0	NaN	55	20	NaN	43	36
18/03/2017 12:00	NaN	0	11	18	NaN	11	16	3	NaN	24	1	3	3	2	2	0	NaN	55	20	NaN	43	35
19/03/2017 12:00	NaN	0	11	18	NaN	11	16	3	NaN	24	1	2	4	2	2	0	NaN	55	20	NaN	43	36
20/03/2017 12:00	NaN	2	10	18	NaN	10	16	3	3	23	1	2	4	2	1	0	11	55	20	NaN	43	36
21/03/2017 12:00	NaN	2	11	19	7	11	16	3	4	24	1	2	4	3	2	0	12	55	20	NaN	43	36
22/03/2017 12:00	NaN	2	11	19	7	11	16	3	4	24	2	6	4	3	2	1	12	56	20	NaN	44	36
23/03/2017 12:00	NaN	2	12	19	7	11	16	3	4	24	1	6	4	2	2	0	11	57	21	NaN	43	36
24/03/2017 12:00	NaN	2	12	19	8	11	16	3	5	24	1	5	4	2	2	0	12	57	21	33	43	36
25/03/2017 12:00	NaN	3	14	22	8	13	17	5	5	24	2	3	5	2	2	0	12	57	20	33	43	36
26/03/2017 12:00	NaN	3	14	22	8	13	17	4	5	24	2	3	5	2	2	0	12	57	20	33	43	36
27/03/2017 12:00	NaN	2	14	21	8	13	17	4	5	24	2	3	4	2	2	0	12	57	20	33	43	36
28/03/2017 12:00	NaN	2	13	20	8	12	16	3	5	24	2	3	3	1	1	0	7	57	20	32	43	36
29/03/2017 12:00	NaN	2	12	20	8	12	15	3	4	24	1	3	2	0	1	0	7	57	19	32	42	36
30/03/2017 12:00	NaN	2	9	21	4	12	13	2	4	23	0	3	1	0	1	0	6	57	19	31	42	35
31/03/2017 12:00	NaN	1	9	20	4	11	12	2	4	22	0	2	1	0	1	0	6	57	19	31	42	34
01/04/2017 12:00	NaN	1	8	21	4	11	11	1	4	22	0	2	1	0	0	0	6	56	19	31	41	34
02/04/2017 12:00	NaN	1	8	21	4	11	11	1	4	21	0	1	0	0	0	0	3	56	20	31	39	33
03/04/2017 12:00	NaN	0	9	21	4	11	11	0	4	21	0	1	0	0	0	0	1	56	19	30	38	33
04/04/2017 12:00	NaN	0	8	21	4	11	11	0	3	21	0	1	0	0	0	0	0	56	19	30	38	33
05/04/2017 12:00	NaN	0	8	22	5	12	11	1	4	22	0	0	2	2	0	0	0	56	19	30	38	33
06/04/2017 12:00	NaN	3	11	24	6	13	12	1	5	23	0	0	4	5	4	0	0	57	19	31	37	33
07/04/2017 12:00	NaN	3	11	24	6	13	12	0	5	23	0	0	5	5	3	0	0	56	19	30	34	32
08/04/2017 12:00	NaN	0	11	24	6	14	12	0	5	22	0	0	5	3	0	0	0	56	17	30	33	32
09/04/2017 12:00	NaN	0	11	24	6	13	12	0	5	22	0	0	5	2	0	0	0	56	16	30	33	32
10/04/2017 12:00	NaN	0	11	24	6	13	12	0	5	23	0	0	5	3	0	0	0	56	15	30	33	32
11/04/2017 12:00	NaN	0	11	24	6	13	12	0	5	22	0	0	5	2	0	0	0	56	15	29	32	32
12/04/2017 12:00	NaN	0	11	23	6	13	12	1	5	21	0	0	5	2	0	0	0	55	14	29	28	31
13/04/2017 12:00	NaN	0	11	23	6	12	12	1	5	20	0	0	4	0	0	0	0	54	13	29	26	31
14/04/2017 12:00	NaN	0	11	23	6	12	12	1	5	20	0	0	4	0	0	0	0	53	13	29	24	30
15/04/2017 12:00	NaN	0	11	23	6	11	11	1	5	20	0	0	4	0	0	0	0	52	12	29	23	30
16/04/2017 12:00	NaN	0	11	23	6	11	11	0	4	19	0	0	3	0	0	0	0	51	11	29	22	30
17/04/2017 12:00	NaN	0	11	24	6	11	12	0	4	19	0	0	3	0	0	0	0	50	11	28	21	29
18/04/2017 12:00	NaN	0	11	24	6	11	11	1	4	20	0	0	2	0	0	0	0	50	10	28	21	29
19/04/2017 12:00	NaN	0	11	23	6	11	11	0	3	19	0	0	2	0	0	0	0	46	9	27	20	29
20/04/2017 12:00	NaN	0	11	23	6	10	11	0	3	19	0	0	2	0	0	0	0	45	0	27	20	29
21/04/2017 12:00	NaN	0	11	23	6	10	11	0	3	19	0	0	0	0	0	0	0	45	0	27	19	29
22/04/2017 12:00	NaN	0	11	23	6	9	11	0	2	18	0	0	0	0	0	0	0	42	0	27	14	29
23/04/2017 12:00	NaN	0	11	23	5	7	11	0	1	18	0	0	0	0	0	0	0	40	0	26	0	28
24/04/2017 12:00	NaN	0	10	23	5	2	11	0	0	17	0	0	0	0	0	0	0	33	0	24	0	24
25/04/2017 12:00	NaN	0	7	23	2	0	10	0	0	14	0	0	0	0	0	0	0	15	0	17	0	16
26/04/2017 12:00	NaN	1	10	24	8	6	14	5	2	15	2	4	3	2	0	0	0	3	0	13	0	9
27/04/2017 12:00	NaN	3	11	31	7	5	16	4	0	13	3	2	4	6	10	5	1	0	0	8	0	0
28/04/2017 12:00	NaN	7	12	35	14	10	20	8	0	13	6	0	5	6	5	0	0	0	0	5	0	0
29/04/2017 12:00	NaN	8	12	31	13	9	21	9	1	14	7	4	6	8	4	3	0	0	0	0	0	0
30/04/2017 12:00	NaN	7	11	34	12	9	20	9	0	12	7	0	9	6	0	0	0	0	0	0	0	0
01/05/2017 12:00	NaN	7	11	34	12	10	21	9	0	NaN	7	0	8	6	0	0	0	0	0	0	0	0
02/05/2017 12:00	NaN	6	10	33	11	8	17	6	0	NaN	3	0	7	6	0	0	0	0	0	0	0	0
03/05/2017 12:00	NaN	4	13	36	9	6	17	7	0	0	4	0	4	5	0	0	0	0	0	0	0	0
04/05/2017 12:00	NaN	3	12	34	7	0	15	5	0	0	3	0	3	0	0	0	0	0	0	0	0	0
05/05/2017 12:00	NaN	1	12	33	5	0	13	5	0	0	1	0	3	0	0	0	0	0	0	0	0	0
06/05/2017 12:00	NaN	0	9	32	3	0	11	3	0	0	0	0	0	0	0	0	0	0	0	0	0	0
07/05/2017 12:00	NaN	0	7	32	0	0	11	2	0	0	0	0	0	0	0	0	0	0	0	0	0	0
08/05/2017 12:00	NaN	0	7	32	0	0	11	2	0	0	0	0	0	0	0	0	0	0	0	0	0	0
09/05/2017 12:00	NaN	7	19	44	17	17	24	16	15	14	13	12	5	12	15	7	6	7	4	1	0	0
10/05/2017 12:00	NaN	8	19	45	15	15	25	15	10	11	12	11	6	19	16	6	3	4	1	0	0	0
11/05/2017 12:00	NaN	2	13	39	9	7	21	10	4	4	6	0	4	12	9	0	0	0	0	0	0	0
12/05/2017 12:00	NaN	0	11	37	9	0	19	9	0	0	4	0	0	11	2	0	0	0	0	0	0	0
13/05/2017 12:00	NaN	0	6	34	7	0	15	5	0	0	1	0	0	2	0	0	0	0	0	0	0	0
14/05/2017 12:00	NaN	11	19	47	25	23	32	22	18	16	13	17	9	19	21	14	13	17	14	7	19	9
15/05/2017 12:00	NaN	3	11	42	14	11	23	11	3	4	3	5	9	13	13	7	0	3	0	0	0	0
16/05/2017 12:00	NaN	0	5	35	9	0	19	6	0	0	3	0	0	0	0	0	0	0	0	0	0	0
17/05/2017 12:00	NaN	0	0	34	6	0	16	3	0	0	0	0	0	0	0	0	0	0	0	0	0	0
18/05/2017 12:00	NaN	0	0	34	5	0	15	2	0	0	0	0	0	0	0	0	0	0	0	0	0	0
19/05/2017 12:00	NaN	0	0	34	3	0	13	0	0	0	0	0	0	0	0	0	0	0	0	0	0	0
20/05/2017 12:00	NaN	0	0	33	0	0	12	0	0	0	0	0	0	0	0	0	0	0	0	0	0	0
21/05/2017 12:00	NaN	0	0	34	0	0	11	0	0	0	0	0	0	0	0	0	0	0	0	0	0	0
22/05/2017 12:00	NaN	0	0	33	0	0	10	0	0	0	0	0	0	0	0	0	0	0	0	0	0	0
23/05/2017 12:00	NaN	0	0	33	0	0	9	0	0	0	0	0	0	0	0	0	0	0	0	0	0	0
24/05/2017 12:00	NaN	0	0	33	0	0	8	0	0	0	0	0	0	0	0	0	0	0	0	0	0	0
25/05/2017 12:00	NaN	0	0	28	0	0	0	0	0	0	0	0	0	0	0	0	0	0	0	0	0	0
26/05/2017 12:00	NaN	0	0	33	0	0	3	0	0	0	0	0	0	0	0	0	0	0	0	1	0	0
27/05/2017 12:00	NaN	0	0	28	0	0	0	0	0	0	0	0	0	0	0	0	0	0	0	0	0	0
28/05/2017 12:00	NaN	0	0	28	0	0	0	0	0	0	0	0	0	0	0	0	0	0	0	0	0	0
29/05/2017 12:00	NaN	0	0	24	0	0	0	0	0	0	0	0	0	0	0	0	0	0	0	0	0	0
30/05/2017 12:00	NaN	2	6	25	7	3	4	3	0	1	0	0	3	3	7	0	0	0	0	0	0	0
31/05/2017 12:00	NaN	0	0	23	0	0	0	0	0	0	0	0	0	0	0	0	0	0	0	0	0	0
01/06/2017 12:00	NaN	0	0	19	0	0	0	0	0	0	0	0	0	0	0	0	0	0	0	0	0	0
02/06/2017 12:00	NaN	0	0	16	0	0	0	0	0	0	0	0	0	0	0	0	0	0	0	0	0	0
03/06/2017 12:00	NaN	0	0	14	0	0	0	0	0	0	0	0	0	0	0	0	0	0	0	0	0	0
04/06/2017 12:00	NaN	0	0	5	0	0	0	0	0	0	0	0	0	0	0	0	0	0	0	0	0	0
05/06/2017 12:00	NaN	0	0	2	0	0	0	0	0	0	0	0	0	2	0	0	0	0	0	0	0	0
06/06/2017 12:00	NaN	0	0	0	0	0	0	0	0	0	0	0	0	0	0	0	0	0	0	0	0	0
07/06/2017 12:00	NaN	0	0	0	0	0	0	0	0	0	0	0	0	0	0	0	0	0	0	0	0	0
08/06/2017 12:00	NaN	0	0	0	0	0	0	0	0	0	0	0	0	0	0	0	0	0	0	0	0	0
09/06/2017 12:00	NaN	0	0	0	0	0	0	0	0	0	0	0	0	0	0	0	0	0	0	0	0	0
10/06/2017 12:00	NaN	0	0	0	0	0	0	0	0	0	0	0	0	0	0	0	0	0	0	0	27	0
11/06/2017 12:00	NaN	11	10	13	10	18	5	5	1	0	0	0	14	12	14	8	2	0	0	0	0	0
12/06/2017 12:00	NaN	3	4	5	3	0	3	2	1	0	0	0	8	8	7	0	0	0	0	0	0	0
13/06/2017 12:00	NaN	3	0	5	1	0	2	0	1	0	0	0	8	12	11	0	0	0	0	0	0	0
14/06/2017 12:00	NaN	0	0	0	0	0	0	0	0	0	0	0	6	4	0	0	0	0	0	0	0	0
15/06/2017 12:00	NaN	0	0	0	0	0	0	0	0	0	0	0	0	0	0	0	0	0	0	0	0	0
16/06/2017 12:00	NaN	0	0	0	0	0	0	0	0	0	0	0	0	0	0	0	0	0	0	0	0	0
17/06/2017 12:00	NaN	0	0	0	0	0	0	0	0	0	0	0	0	0	0	0	0	0	0	0	0	0
18/06/2017 12:00	NaN	0	0	0	0	0	0	0	0	0	0	0	0	0	0	0	0	0	0	0	0	0
19/06/2017 12:00	NaN	0	0	0	0	0	0	0	0	0	0	0	0	0	0	0	0	0	0	0	0	0
20/06/2017 12:00	NaN	0	1	1	3	0	0	0	0	0	0	0	3	4	2	0	0	0	0	0	0	0
21/06/2017 12:00	NaN	0	3	0	0	0	0	0	0	0	0	0	4	5	0	0	0	0	0	0	0	0
22/06/2017 12:00	NaN	0	0	0	0	0	0	0	0	0	0	0	0	0	0	0	0	0	0	0	0	0
23/06/2017 12:00	NaN	0	0	0	0	0	0	0	0	0	0	0	0	0	0	0	0	0	0	0	0	0
24/06/2017 12:00	NaN	0	0	0	0	0	0	0	0	0	0	0	0	0	0	0	0	0	0	0	0	0
25/06/2017 12:00	NaN	0	0	0	0	0	0	0	0	0	0	0	0	0	0	0	0	0	0	0	0	0
26/06/2017 12:00	NaN	0	0	0	0	0	0	0	0	0	0	0	0	0	0	0	0	0	0	0	0	0
27/06/2017 12:00	NaN	0	0	0	0	0	0	0	0	0	0	0	0	0	0	0	0	0	0	0	0	0
28/06/2017 12:00	NaN	0	0	0	0	0	0	0	0	0	0	0	0	0	0	0	0	0	0	0	0	0
29/06/2017 12:00	NaN	0	0	0	0	0	0	0	0	0	0	0	0	0	0	0	0	0	0	0	0	0
30/06/2017 12:00	NaN	0	0	0	0	0	0	0	0	0	0	0	0	0	0	0	0	0	0	0	0	0
01/07/2017 12:00	NaN	0	0	0	0	0	0	0	0	0	0	0	0	0	0	0	0	0	0	0	0	0
02/07/2017 12:00	NaN	0	0	0	0	0	0	0	0	0	0	0	0	0	0	0	0	0	0	0	0	0
03/07/2017 12:00	NaN	0	0	0	0	0	0	0	0	0	0	0	0	0	0	0	0	0	0	0	0	0
04/07/2017 12:00	NaN	0	0	0	NaN	0	0	0	0	0	0	0	0	0	0	0	0	0	0	0	0	0
05/07/2017 12:00	NaN	0	0	0	NaN	0	0	0	0	0	0	0	0	0	0	0	0	0	0	0	0	0
06/07/2017 12:00	NaN	0	0	0	NaN	0	0	0	0	0	0	0	0	0	0	0	0	0	0	0	0	0
07/07/2017 12:00	NaN	0	0	0	0	0	0	0	0	0	0	0	0	0	0	0	0	0	0	0	0	0
08/07/2017 12:00	NaN	0	0	0	0	0	0	0	0	0	0	0	0	0	0	0	0	0	0	0	0	0
09/07/2017 12:00	NaN	0	12	0	NaN	0	0	0	0	0	0	0	0	0	0	0	0	0	0	0	0	0
10/07/2017 12:00	NaN	0	0	0	NaN	0	0	0	0	0	0	0	0	0	0	0	0	0	0	0	0	0
11/07/2017 12:00	NaN	0	0	0	NaN	0	0	0	0	0	0	0	0	0	0	0	0	0	0	0	0	0
12/07/2017 12:00	NaN	0	0	0	NaN	0	0	0	0	0	0	0	0	0	0	0	0	0	0	0	0	0
13/07/2017 12:00	NaN	0	0	0	NaN	0	0	0	0	0	0	0	0	0	0	0	0	0	0	0	0	0
14/07/2017 12:00	NaN	0	0	0	NaN	0	0	0	0	0	0	0	0	0	0	0	0	0	0	0	0	0
15/07/2017 12:00	NaN	0	0	0	NaN	0	0	0	0	0	0	0	0	0	0	0	0	0	0	0	0	0
16/07/2017 12:00	NaN	0	0	0	NaN	0	0	0	0	0	0	0	0	0	0	0	0	0	0	0	0	0
17/07/2017 12:00	NaN	0	0	0	NaN	0	0	0	0	0	0	0	0	0	0	0	0	0	0	0	0	0
18/07/2017 12:00	NaN	0	0	0	NaN	0	0	0	0	0	0	0	0	0	0	0	0	0	0	0	0	0
19/07/2017 12:00	NaN	0	0	0	NaN	0	0	0	0	0	0	0	0	0	0	0	0	0	0	0	0	0
20/07/2017 12:00	NaN	0	0	0	NaN	0	0	0	0	0	0	0	0	0	0	0	0	0	0	0	0	0
21/07/2017 12:00	NaN	0	0	0	NaN	0	0	0	0	0	0	0	0	0	0	0	0	0	0	0	0	0
22/07/2017 12:00	NaN	0	0	0	NaN	0	0	0	0	0	0	0	0	0	0	0	0	0	0	0	0	0
23/07/2017 12:00	NaN	0	0	0	NaN	0	0	0	0	0	0	0	0	0	0	0	0	0	0	0	0	0
24/07/2017 12:00	NaN	0	0	0	NaN	0	0	0	0	0	0	0	0	0	0	0	0	0	0	0	0	0
25/07/2017 12:00	NaN	0	0	0	NaN	0	0	0	0	0	0	0	0	0	0	0	0	0	0	0	0	0
26/07/2017 12:00	NaN	0	0	0	NaN	0	0	0	0	0	0	0	0	0	0	0	0	0	0	0	0	0
27/07/2017 12:00	NaN	0	0	0	NaN	0	0	0	0	0	0	0	0	0	0	0	0	0	0	0	0	0
28/07/2017 12:00	NaN	0	0	0	NaN	0	0	0	0	0	0	0	0	0	0	0	0	0	0	0	0	0
29/07/2017 12:00	NaN	0	0	0	NaN	0	0	0	0	0	0	0	0	0	0	0	0	0	0	0	0	0
30/07/2017 12:00	NaN	0	0	0	NaN	0	0	0	0	0	0	0	0	0	0	0	0	0	0	0	0	0
31/07/2017 12:00	NaN	0	0	0	NaN	0	0	0	0	0	0	0	0	0	0	0	0	0	0	0	0	0
01/08/2017 12:00	NaN	0	0	0	NaN	0	0	0	0	0	0	0	0	0	0	0	0	0	0	0	0	0
02/08/2017 12:00	NaN	0	0	0	NaN	0	0	0	0	0	0	0	0	0	0	0	0	0	0	0	0	0
03/08/2017 12:00	NaN	0	0	0	NaN	0	0	0	0	0	0	0	0	0	0	0	0	0	NaN	0	0	0
04/08/2017 12:00	NaN	0	0	0	NaN	0	0	0	NaN	NaN	0	0	NaN	NaN	NaN	NaN	NaN	0	NaN	0	0	0
05/08/2017 12:00	NaN	0	NaN	NaN	NaN	NaN	NaN	NaN	NaN	NaN	NaN	NaN	NaN	NaN	NaN	NaN	NaN	0	NaN	0	0	0
06/08/2017 12:00	NaN	NaN	NaN	NaN	NaN	NaN	NaN	NaN	NaN	NaN	NaN	NaN	NaN	NaN	NaN	NaN	NaN	0	NaN	0	0	0
07/08/2017 12:00	NaN	NaN	NaN	NaN	NaN	NaN	NaN	NaN	NaN	NaN	NaN	NaN	NaN	NaN	NaN	NaN	NaN	NaN	NaN	NaN	NaN	NaN
08/08/2017 12:00	NaN	NaN	NaN	NaN	NaN	NaN	NaN	NaN	NaN	NaN	NaN	NaN	NaN	NaN	NaN	NaN	NaN	NaN	NaN	NaN	NaN	NaN
09/08/2017 12:00	NaN	NaN	NaN	NaN	NaN	NaN	NaN	NaN	NaN	NaN	NaN	NaN	NaN	NaN	NaN	NaN	NaN	NaN	NaN	NaN	NaN	NaN
10/08/2017 12:00	NaN	NaN	NaN	NaN	NaN	NaN	NaN	NaN	NaN	NaN	NaN	NaN	NaN	NaN	NaN	NaN	NaN	NaN	NaN	NaN	NaN	NaN
11/08/2017 12:00	NaN	NaN	NaN	NaN	NaN	NaN	NaN	NaN	NaN	NaN	NaN	NaN	NaN	NaN	NaN	NaN	NaN	NaN	NaN	NaN	NaN	NaN
12/08/2017 12:00	NaN	NaN	NaN	NaN	NaN	NaN	NaN	NaN	NaN	NaN	NaN	NaN	NaN	NaN	NaN	NaN	NaN	NaN	NaN	NaN	NaN	NaN
13/08/2017 12:00	NaN	NaN	NaN	NaN	NaN	NaN	NaN	NaN	NaN	NaN	NaN	NaN	NaN	NaN	NaN	NaN	NaN	NaN	NaN	NaN	NaN	NaN
14/08/2017 12:00	NaN	NaN	NaN	NaN	NaN	NaN	NaN	NaN	NaN	NaN	NaN	NaN	NaN	NaN	NaN	NaN	NaN	NaN	NaN	NaN	NaN	NaN
15/08/2017 12:00	NaN	NaN	NaN	NaN	NaN	NaN	NaN	NaN	NaN	NaN	NaN	NaN	NaN	NaN	NaN	NaN	NaN	NaN	NaN	NaN	NaN	NaN
16/08/2017 12:00	NaN	NaN	NaN	NaN	NaN	NaN	NaN	NaN	NaN	NaN	NaN	NaN	NaN	NaN	NaN	NaN	NaN	NaN	NaN	NaN	NaN	NaN
17/08/2017 12:00	NaN	NaN	NaN	NaN	NaN	NaN	NaN	NaN	NaN	NaN	NaN	NaN	NaN	NaN	NaN	NaN	NaN	NaN	NaN	NaN	NaN	NaN
18/08/2017 12:00	NaN	NaN	NaN	NaN	NaN	NaN	NaN	NaN	NaN	NaN	NaN	NaN	NaN	NaN	NaN	NaN	NaN	NaN	NaN	NaN	NaN	NaN
19/08/2017 12:00	NaN	NaN	NaN	NaN	NaN	NaN	NaN	NaN	NaN	NaN	NaN	NaN	NaN	NaN	NaN	NaN	NaN	NaN	NaN	NaN	NaN	NaN
20/08/2017 12:00	NaN	NaN	NaN	NaN	NaN	NaN	NaN	NaN	NaN	NaN	NaN	NaN	NaN	NaN	NaN	NaN	NaN	NaN	NaN	NaN	NaN	NaN
21/08/2017 12:00	NaN	NaN	NaN	NaN	NaN	NaN	NaN	NaN	NaN	NaN	NaN	NaN	NaN	NaN	NaN	NaN	NaN	NaN	NaN	NaN	NaN	NaN
22/08/2017 12:00	NaN	NaN	NaN	NaN	NaN	NaN	NaN	NaN	NaN	NaN	NaN	NaN	NaN	NaN	NaN	NaN	NaN	NaN	NaN	NaN	NaN	NaN
23/08/2017 12:00	NaN	NaN	NaN	NaN	NaN	NaN	NaN	NaN	NaN	NaN	NaN	NaN	NaN	NaN	NaN	NaN	NaN	NaN	NaN	NaN	NaN	NaN
24/08/2017 12:00	NaN	NaN	NaN	NaN	NaN	NaN	NaN	NaN	NaN	NaN	NaN	NaN	NaN	NaN	NaN	NaN	NaN	NaN	NaN	NaN	NaN	NaN
25/08/2017 12:00	NaN	NaN	NaN	NaN	NaN	NaN	NaN	NaN	NaN	NaN	NaN	NaN	NaN	NaN	NaN	NaN	NaN	NaN	NaN	NaN	NaN	NaN
26/08/2017 12:00	NaN	NaN	NaN	NaN	NaN	NaN	NaN	NaN	NaN	NaN	NaN	NaN	NaN	NaN	NaN	NaN	NaN	NaN	NaN	NaN	NaN	NaN
27/08/2017 12:00	NaN	NaN	NaN	NaN	NaN	NaN	NaN	NaN	NaN	NaN	NaN	NaN	NaN	NaN	NaN	NaN	NaN	NaN	NaN	NaN	NaN	NaN
28/08/2017 12:00	NaN	NaN	NaN	NaN	NaN	NaN	NaN	NaN	NaN	NaN	NaN	NaN	NaN	NaN	NaN	NaN	NaN	NaN	NaN	NaN	NaN	NaN
29/08/2017 12:00	NaN	NaN	NaN	NaN	NaN	NaN	NaN	NaN	NaN	NaN	NaN	NaN	NaN	NaN	NaN	NaN	NaN	NaN	NaN	NaN	NaN	NaN
30/08/2017 12:00	NaN	NaN	NaN	NaN	NaN	NaN	NaN	NaN	NaN	NaN	NaN	NaN	NaN	NaN	NaN	NaN	NaN	NaN	NaN	NaN	NaN	NaN
31/08/2017 12:00	NaN	NaN	NaN	NaN	NaN	NaN	NaN	NaN	NaN	NaN	NaN	NaN	NaN	NaN	NaN	NaN	NaN	NaN	NaN	NaN	NaN	NaN
