# Supplementary material for: Seasonal influence of snow conditions on Dall’s sheep productivity in Wrangell-St Elias National Park and Preserve
Source: PLoS One. 2021 Feb 9;16(2):e0244787. doi: 10.1371/journal.pone.0244787 (PMC7872280; doi:10.1371/journal.pone.0244787)
Supplement: S8 File — (ZIP) [file pone.0244787.s017.zip › mod_v_obs_thru_time.m]

%% Updated by Chris Cosgrove 24Sep19
% This script checks the output of SnowModel in time against snow depths
% retrieved from the remote cameras

% It produces a metrics of accuracy and figure ## in the supplementary
% materials

%% Get model dates and the camera data
% Import the camera observations
camSnow = readtable('jaegermesa_nabesna_camera_snow_depths.csv');
    
%% Get the xy coordinates of each camera in model space
% Csv file with coordinates of cameras in AK albers
camXYalbers = 'jaegermesa_cameras_AK_albers.csv';

% Get the model domain dimensions
xll=556539; %This is the bottom left corner of the SnowModel domain
yll=1410216; %This is the bottom left corner of the SnowModel domain
nx=541; %Number of x cells - see XDEF in .ctl file 
ny=609; %Number of y cells - see YDEF in .ctl file
cell=30; %This is the size of the cell in meters

% Get a table with the model XY coordinates by camera
camXYmod = findModelXY(camXYalbers,xll,yll,nx,ny,cell);

%% Get the model data for each camera
% This is the ctl file and variable of interest
ctl_file = 'calibrated_snod.ctl';
var_name = 'snowd';

% These are dates for the calibrated model run
modelStartDate = [2016,09,1]; 
startday = [2016,09,01];
endday = [2017,8,31];

% Get a table of model variables at each camera
modelSnow = getModelSnow(camXYmod, ctl_file, var_name, ... 
    modelStartDate, startday, endday);

% Read in model snow .mat file
modelSnow = open('jaegermesa_nabesna_model_snow_depths.mat');
modelSnow = modelSnow.modelSnow;

%% Calculate overall Root Mean Standard Error
%% For all cameras
% Get the data into a matrix
allCam = table2array(camSnow(:,2:23));
allMod = table2array(modelSnow(:,2:23));

% Get allCam into m from cm
allCam = allCam/100;

% Compare the matrices handling Nans
allCam_v = allCam(~isnan(allCam));
allMod_v = allMod(~isnan(allCam));

% Get RMSE
RMSE_all = rms(allMod_v - allCam_v);

%% For all high elevation cameras (cameras 2 to 18)
highCam = table2array(camSnow(:,2:18));
highMod = table2array(modelSnow(:,2:18));

% Get highCam into m from cm
highCam = highCam/100;

% Compare the matrices handling Nans
highCam_v = highCam(~isnan(highCam));
highMod_v = highMod(~isnan(highCam));

% Get RMSE
RMSE_high = rms(highMod_v - highCam_v);

%% Calculate RMSE by timestep for all high elevation cameras
for i = 1:365 % Loop over timesteps
    
    rowCam = highCam(i,:); % Get camera data for timestep
    rowMod = highMod(i,:); % Get model data for timestep
    
    rowCam_nan = rowCam(~isnan(rowCam)); % Lose nans from camera data
    rowMod_nan = rowMod(~isnan(rowCam)); % Lose nans from model data
    
    BIAS_high_v(i) = mean(rowMod_nan-rowCam_nan); % Calculate the bias per timestep and store in a vector
    RMSE_high_v(i) = rms(rowMod_nan-rowCam_nan); % Calculate the RMSE per timestep and store in a vector
end

%% Plot and save bias through time figure
% Bias figure
bias_fig = figure(1);

% Set background
set(gcf,'color','w')

% Plot figure
plot(datetime(modelSnow.Date, 'ConvertFrom','datenum'), BIAS_high_v, 'LineWidth', 1)
hold on

% Get x-axis as dates
datetick('x','dd/mmm/yy','keepticks');

% Add a grid
grid on

% Label axis / title
xlabel('Date');
xtickangle(45);
ylabel('Model - Observed Snow Depth Bias (m)');
title('High Cameras Model vs Observed Snow Depth Bias')

% Adjust font
ax=gca;
ax.FontName = 'Helvetica Neue';
ax.FontSize = 20;

% Save
bias_fig.PaperUnits = 'inches';
bias_fig.PaperPosition = [0 0 20 12];

saveas(bias_fig, 'model_v_obs_bias.png');

%% Functions
%% This function gets the model xy coordinates from a csv that is, or
% follows the same column pattern as 'jaegermesa_cameras_AK_albers.csv'.
% Varibles needed are the bottom left x and y coordinates of the model
% domain (xll and yll), the number of cells in xy (nx and ny) and the cell
% size in metres (cell)

function [xyTable] = findModelXY(xyCsv,xll,yll,nx,ny,cell)

% Open the file with the camera locations in Alaska Albers
xyTable = readtable(xyCsv);

% Get just the important columns
xyTable = xyTable(:,[1,7,8]);

% Get the model domains x and y locations
xloc = xll:cell:xll+(nx-1)*cell; %Vector of the x locations 
yloc = yll:cell:yll+(ny-1)*cell; %Vector of the y locations

% Add the each cameras model x and y locations into columns
% Get the x locations (sanity checked)
xCam = xyTable.X_AK_albers; %Get the x locations of the cameras

for i = 1:length(xCam)
    x = xCam(i);
    
    %Find the index of the minimum difference
    [m,xobs_position] = min(abs(xloc-x)); 
    
    %If the domain xcoordinate is larger than that of the model xycoordinate
    % half a grid cell is subtracted to get the nxy-1 location
    if xloc(xobs_position) > x 
        [m,xobs_position] = min(abs(xloc-(x-cell*0.5))); 
    end
    %If the minimum difference is larger than 1 grid cell the station must
    % be outside of the domain
    if m > cell
        xobs_position = NaN;
        disp([xyTable.StationName(i),'station outside of domain']);
    end
    %Add the model location to an index
    obs_xloc(i) = xobs_position;
end

% Add to the table as a column;
xyTable.X_model = obs_xloc';

% Get the y locations (sanity checked)
yCam = xyTable.Y_AK_albers; %Get the x locations of the cameras

for i = 1:length(yCam)
    y = yCam(i);
    
    %Find the index of the minimum difference
    [m,yobs_position] = min(abs(yloc-y)); 
    
    %If the domain xcoordinate is larger than that of the model xycoordinate
    % half a grid cell is subtracted to get the nxy-1 location
    if yloc(yobs_position) > y 
        [m,yobs_position] = min(abs(yloc-(y-cell*0.5))); 
    end
    %If the minimum difference is larger than 1 grid cell the station must
    % be outside of the domain
    if m > cell
        yobs_position = NaN;
        disp([xyTable.StationName(i),'station outside of domain']);
    end
    %Add the model location to an index
    obs_yloc(i) = yobs_position;
end

% Add to the table as a column;
xyTable.Y_model = obs_yloc';

end

%% This functoin gets the model output for each camera locations within a
% given time period. The ctl_file and the var_name open the data.
% modelStartDate is the very first day of the model run, startday is the
% first day you wish to extract data from, endday is the last day where you
% want to extract data from - all three should be vectors in the
% [YYYY,MM,DD] format.
function [modelSnow] = getModelSnow(xyTable, ctl_file, var_name, ...
    modelStartDate, startday, endday)

% Start by getting the model timesteps
% This is the start date for the SnowModel run
datestart = datenum(modelStartDate);

% These are dates within the model run of interest
startday = datenum(startday);
endday = datenum(endday);
timesteps = (startday-datestart)+1:(endday-datestart)+1;

% This gets a time vector for plotting purposes
timevec = startday:endday;

% Start an empty table with the modelDates as the first column
modelSnow = table;
modelSnow.Date = [timevec'];

% Get the model snow depths for each camera and construct a table like the
% obsSnodTable
for i = 1:length(xyTable.StationName)
    % Get the camera name
    camName = xyTable.StationName(i);
    % Get its x and y in model space
    x = xyTable.X_model(i);
    y = xyTable.Y_model(i);
    % Get min and max timesteps
    tmin=min(timesteps);
    tmax=max(timesteps);
    % Get the model data (comes out as a 4-D array)
    [SNOD,h]=read_grads(ctl_file,var_name,'x',[x x],'y',[y y],'z',[1 1],'t',[tmin tmax]); % This gets the variable at each wanted cell location
    % Get the data in a vector
    for j = 1:length(timevec)
        modSNOD(j) = SNOD(:,:,1,j);
    end
    % Table the vector and add it to the main table
    modSnodTable = table(modSNOD');
    modelSnow = [modelSnow modSnodTable];
    % Name the new column with the camera name
    modelSnow.Properties.VariableNames{i+1} = char(camName);
    
end
end
