# Supplementary material for: Seasonal influence of snow conditions on Dall’s sheep productivity in Wrangell-St Elias National Park and Preserve
Source: PLoS One. 2021 Feb 9;16(2):e0244787. doi: 10.1371/journal.pone.0244787 (PMC7872280; doi:10.1371/journal.pone.0244787)
Supplement: S8 File — (ZIP) [file pone.0244787.s017.zip › readme.txt]

Info and instructions for creating fig A4 in S1 appendix.

Files and description;
jaegermesa_cameras_AK_albers.csv - location of each camera within the calibration domain in AK Albers

jaegermesa_cameras_DD.csv - location of each camera within the calibration domain in decimal degrees

jaegermesa_nabesna_camera_snow_depths.csv - table of daily snow depths recorded at each camera, see also https://daac.ornl.gov/ABOVE/guides/Snow_Depth_Data_Images.html

jaegermesa_nabesna_model_snow_depths.mat - table in .mat format of daily model snow depths produced at each camera by the best calibrated SnowModel run (see manuscript)

mod_v_obs_thru_time.m - Matlab script comparing modelled to observed snow depths at high elevation cameras through time. Note; original SnowModel binary output data not included due to file size limitations

read_grads.m - Matlab script to read SnowModel binary data output

Instructions;
Run mod_v_obs_thru_time.m to create fig A4
