# Supplementary material for: Seasonal influence of snow conditions on Dall’s sheep productivity in Wrangell-St Elias National Park and Preserve
Source: PLoS One. 2021 Feb 9;16(2):e0244787. doi: 10.1371/journal.pone.0244787 (PMC7872280; doi:10.1371/journal.pone.0244787)
Supplement: S9 File — (R) [file pone.0244787.s018.R]

### Let's get the correct packages
library(nlme)
library(merTools)
library(MuMIn)
library(ggplot2)
library(purrr)
library(plyr)
library(dplyr)
library(tidyr)
library(broom.mixed)
library(data.table)
library(usdm)
library(olsrr)
library(stargazer)
library(stringr)

##### GET DATA #####
### Read in the sheep and snow data
snowSheep.seasonal <- read.csv("S4_snow_sheep.csv")

#Rename the values columns so they're more readable
setnames(snowSheep.seasonal, old= c('snod_month_av', 'sden_month_av', 'percent_area_month_av', 'snowfall', 'tair_month_av'),
         new= c('Snow.Depth', 'Snow.Density', 'Forageable.Area', 'Snowfall', 'Air.Temperature'))

#Drop the no_snow_1yr rows
snowSheep.seasonal <- snowSheep.seasonal[!grepl("no_snow_1yr",snowSheep.seasonal$season),]

#Rename seasons with . instead of _
snowSheep.seasonal$season <- gsub('_','.',snowSheep.seasonal$season)

#Pivot the table wider to get columns of each season and variable
snowSheep.seasonal <- snowSheep.seasonal %>% 
  pivot_wider(names_from = season, values_from = c('Snow.Depth', 'Snow.Density', 'Forageable.Area', 'Snowfall', 'Air.Temperature')) %>% 
  setNames(nm = sub("(.*)_(.*)", "\\2_\\1", names(.)))

#Save the pivoted table for later plotting
snowSheep.seasonal.pivoted <- cbind(snowSheep.seasonal)

#Add additional columns for Air Temperature and snowfall from current season and previous season
snowSheep.seasonal <- snowSheep.seasonal %>% 
  mutate(Fall_Air.Temperature2 = Fall_Air.Temperature) %>% 
  mutate(Spring_Air.Temperature2 = Spring_Air.Temperature) %>%
  mutate(Winter_Air.Temperature2 = Winter_Air.Temperature) %>%
  mutate(Summer.1yr_Air.Temperature2 = Summer.1yr_Air.Temperature) %>%
  mutate(snow.1yr_Air.Temperature2 = snow.1yr_Air.Temperature) %>%
  
  mutate(Fall_Snowfall2 = Fall_Snowfall) %>% 
  mutate(Spring_Snowfall2 = Spring_Snowfall) %>%
  mutate(Winter_Snowfall2 = Winter_Snowfall) %>%
  mutate(Summer.1yr_Snowfall2 = Summer.1yr_Snowfall) %>%
  mutate(snow.1yr_Snowfall2 = snow.1yr_Snowfall)

#Then gather the data by each snow metric/season column, before grouping and nesting
snowSheep.seasonal <- snowSheep.seasonal %>% gather("Variable", "Value", 8:32) %>% group_by(Variable) %>% nest()

#Copy the dataframe for later remodelling with multiple predictors
raw.snowSheep.seasonal <- cbind(snowSheep.seasonal)

## Equation for single variable model with fixed effect
uni.LMM.REML <- function(df){
  lme(lamb.ewe ~ Value, random = ~1 | Survey.unit.name, data = df, method="REML", na.action=na.exclude, control = list(singular.ok = TRUE))
}

## Equation for single variable model without fixed effect
uni.gls.REML <- function(df){
  gls(lamb.ewe ~ Value, data = df, method="REML", na.action=na.omit)
}

### Null model with fixed effects
null.mdl.LMM <- function(df){
  lme(lamb.ewe ~ 1, random = ~1 | Survey.unit.name, data = df, na.action=na.omit)
}

### Null model without fixed effects
null.mdl.gls <- function(df){
  gls(lamb.ewe ~ 1, data = df, na.action=na.omit)
}

## Map single variable REML equations to the data
snowSheep.seasonal <- snowSheep.seasonal %>% 
  mutate(uni.LMM.REML = map(data, uni.LMM.REML)) %>%
  mutate(uni.gls.REML = map(data, uni.gls.REML)) %>% 
  mutate(null.mdl.LMM = map(data, null.mdl.LMM)) %>% 
  mutate(null.mdl.gls = map(data, null.mdl.gls))

## Test between model with random effect and without random effects to see whether its inclusion is important
snowSheep.seasonal<- snowSheep.seasonal %>% 
  mutate(uni.anova = map2(uni.LMM.REML, uni.gls.REML, ~anova(.x,.y))) %>% 
  mutate(uni.anova.p_val = map_dbl(uni.anova, ~.$'p-value'[[2]])) %>% 
  mutate(null.anova = map2(null.mdl.LMM, null.mdl.gls, ~anova(.x,.y))) %>% 
  mutate(null.anova.p_val = map_dbl(null.anova, ~.$'p-value'[[2]]))
  
### No p-values under <0.05 so the addition of the random effect structure is not significant
## Hence, we can instead fit an OLS model to compare the power of each predictor
## Equation for single variable model without fixed effect
uni.lm <- function(df){
  lm(lamb.ewe ~ Value, data = df, na.action=na.omit)
}

## Equation null model without fixed effect
uni.lm.null <- function(df){
  lm(lamb.ewe ~ 1, data = df, na.action=na.omit)
}

# Map OLS equation to the data
snowSheep.seasonal <- snowSheep.seasonal %>% 
  mutate(uni.lm = map(data, uni.lm)) %>% 
  mutate(uni.lm.null = map(data, uni.lm.null))

# Map AICc function to the uni.lm and uni.lm.null models
snowSheep.seasonal <- snowSheep.seasonal %>% 
  mutate(uni.lm.AICc = map(uni.lm, AICc)) %>% 
  mutate(uni.lm.null.AICc = map(uni.lm.null, AICc))

### Create table A3 ###
# Get a null model row and combine in a new df
null.row <- snowSheep.seasonal[1,]
null.row$Variable <- "Null"
null.row$uni.anova.p_val <- null.row$null.anova.p_val
null.row$uni.lm.AICc <- null.row$uni.lm.null.AICc

random_effect_delayed_effect_test_results<- rbind(snowSheep.seasonal,null.row)

# Rename vars in a new df
(random_effect_delayed_effect_test_results$Variable <- recode(random_effect_delayed_effect_test_results$Variable, 
                                                              Fall_Snow.Depth= "Fall Snow Depth (m)", Spring_Snow.Depth = "Spring Snow Depth (m)", 
                                                              Winter_Snow.Depth = "Winter Snow Depth (m)", Summer.1yr_Snow.Depth = "Previous Summer Snow Depth (m)", 
                                                              snow.1yr_Snow.Depth = 'Previous Year Snow Depth (m)',
                                                              
                                                              Fall_Snow.Density= "Fall Snow Density (kg m-3)", Spring_Snow.Density = "Spring Snow Density (kg m-3)", 
                                                              Winter_Snow.Density = "Winter Snow Density (kg m-3)", Summer.1yr_Snow.Density = "Previous Summer Snow Density (kg m-3)", 
                                                              snow.1yr_Snow.Density = 'Previous Year Snow Density (kg m-3)',
                                                              
                                                              Fall_Forageable.Area= "Fall Forageable Area (%)", Spring_Forageable.Area = "Spring Forageable Area (%)", 
                                                              Winter_Forageable.Area = "Winter Forageable Area (%)", Summer.1yr_Forageable.Area = "Previous Summer Forageable Area (%)", 
                                                              snow.1yr_Forageable.Area = 'Previous Year Forageable Area (%)',
                                                              
                                                              Fall_Snowfall= "Fall Snowfall (m)", Spring_Snowfall = "Spring Snowfall (m)", 
                                                              Winter_Snowfall = "Winter Snowfall (m)", Summer.1yr_Snowfall = "Previous Summer Snowfall (m)", 
                                                              snow.1yr_Snowfall = 'Previous Year Snowfall (m)',
                                                              
                                                              Fall_Air.Temperature= "Fall Air Temperature (ºC)", Spring_Air.Temperature = "Spring Air Temperature (ºC)", 
                                                              Winter_Air.Temperature = "Winter Air Temperature (ºC)", Summer.1yr_Air.Temperature = "Previous Summer Air Temperature (ºC)", 
                                                              snow.1yr_Air.Temperature = 'Previous Year Air Temperature (ºC)',
                                                              .default = levels(random_effect_delayed_effect_test_results$Variable)))

# sort by AICc
random_effect_delayed_effect_test_results <- random_effect_delayed_effect_test_results[order(unlist(random_effect_delayed_effect_test_results$uni.lm.AICc)),]

# lose unneccesary columns
random_effect_delayed_effect_test_results = subset(random_effect_delayed_effect_test_results, select = c(Variable, uni.anova.p_val, uni.lm.AICc))

# Rename the column headers
colnames(random_effect_delayed_effect_test_results) <- c("Variable",	"ANOVA p-val",	"AICc")

# Unlist the AICc cols
random_effect_delayed_effect_test_results$AICc <- unlist(random_effect_delayed_effect_test_results$AICc)

# save as csv
write.csv(random_effect_delayed_effect_test_results, "table_S3_random_effect_delayed_effect_test.csv", row.names = F,na="")

##### Continue with model selection #####

### Filter results for AIC being under (i.e. better fit) of the null model
AICc.over.null.snowSheep.seasonal <- subset(snowSheep.seasonal, unlist(uni.lm.AICc) < unlist(uni.lm.null.AICc))

### Get the variables that are left that are known not to be colinear (snowfall and air temperature)
vars <- AICc.over.null.snowSheep.seasonal %>% filter(grepl('Air|Snowfall', Variable)) %>% .$Variable

# Sort by the AICc
AICc.over.null.snowSheep.seasonal <- AICc.over.null.snowSheep.seasonal[order(unlist(AICc.over.null.snowSheep.seasonal$uni.lm.AICc)),]

### Construct new models using the top two of these variables as second predictors and then as second and third predictors
multi.lm.spre.fall <- function(df){
  lm(lamb.ewe ~ Value + Fall_Snowfall2, data = df, na.action=na.omit)
}

multi.lm.tair.fall <- function(df){
  lm(lamb.ewe ~ Value + Fall_Air.Temperature2, data = df, na.action=na.omit)
}

multi.lm.tair.fall.spre.fall <- function(df){
  lm(lamb.ewe ~ Value + Fall_Air.Temperature2 + Fall_Snowfall2, data = df, na.action=na.omit)
}

### Map the single predictor, two predictor and three predictor lm equations to the raw data
multi.snowSheep.seasonal <- AICc.over.null.snowSheep.seasonal %>% 
  mutate(multi.spre.fall = map(data, multi.lm.spre.fall)) %>% 
  mutate(multi.tair.fall = map(data, multi.lm.tair.fall)) %>%
  mutate(multi.tair.spre = map(data, multi.lm.tair.fall.spre.fall))

### Get all the models as a long dataframe
multi.snowSheep.seasonal <- multi.snowSheep.seasonal %>% gather("Model", "model.object", c(11,15:17))

### Add the null model as a row
snowSheep.seasonal.null <- multi.snowSheep.seasonal[1,]
snowSheep.seasonal.null$model.object <- snowSheep.seasonal.null$uni.lm.null
snowSheep.seasonal.null$Variable <- "Null"
snowSheep.seasonal.null$Model <- "Null"
multi.snowSheep.seasonal<- rbind(multi.snowSheep.seasonal,snowSheep.seasonal.null)

### Map the AICc function to them
multi.snowSheep.seasonal <- multi.snowSheep.seasonal %>% 
  mutate(AICc = map(model.object, AICc))
  
### Rank by AICc
multi.snowSheep.seasonal <- multi.snowSheep.seasonal[order(unlist(multi.snowSheep.seasonal$AICc)),]

# Get model objects as a list
model.list = multi.snowSheep.seasonal$model.object

# Rename the list with model.name
names(model.list) <- multi.snowSheep.seasonal$Variable

# Get the proper formulas for each model in the list
formulas <- ldply(model.list, function(model) data.frame(model = deparse(formula(model)))) # get formulas
formulas <- str_replace(formulas$model,"Value",formulas$.id) # sub in variable name
formulas <- formulas %>% # Tidy up
  gsub(pattern="lamb.ewe ~ ",replacement="") %>% 
  gsub(pattern="2",replacement="") %>% 
  gsub(pattern="_",replacement=" ") %>% 
  gsub(pattern="\\.",replacement=" ")

# Rename the list with model.name
names(model.list) <- formulas

# Clean out the duplicate models
model.list <- model.list %>% purrr::list_modify("Fall Snowfall + Fall Air Temperature" = NULL) %>%
  purrr::list_modify("Fall Snowfall + Fall Air Temperature + Fall Snowfall" = NULL) %>%
  purrr::list_modify("Fall Air Temperature + Fall Air Temperature + Fall Snowfall" = NULL) %>%
  purrr::list_modify("Fall Air Temperature + Fall Air Temperature" = NULL) %>%
  purrr::list_modify("Fall Snowfall + Fall Snowfall" = NULL)

# Rank the models using MuMIN
model.rank <- model.sel(model.list)

# Convert to dataframe and get row names as 'model.name'
model.rank <- as.data.frame(model.rank)
model.rank <- tibble::rownames_to_column(model.rank, "model.name")

# Rename null model
model.rank$model.name[40] <- "Null" # Clean up the Null row name

# Add a column of the model objects
model.rank$model.object <- model.list

### Include the test statistics
# Remove df and logLik columns first
model.rank <- within(model.rank, rm('df', 'logLik'))

# Take a look at the test statistics
model.rank <- model.rank %>%
  mutate(glance = map(model.object, broom::glance)) %>%
  unnest(glance)

### Get a tidy model
model.rank <- model.rank %>% mutate(uni.tidy = map(model.object, ~tidy(.x)))

### Function to pull out coefficient stats
map.stat <- function(df,term_str,stat_str){
  stat = df[df$term == term_str, stat_str]
  return(stat[[1]])
}

### Get the estimate, Standard Errors and p.values for each term
model.rank$`Intercept Estimate` <- model.rank$uni.tidy %>% map_dbl(map.stat,term_str = '(Intercept)',stat_str = 'estimate')
model.rank$`Intercept SE` <- model.rank$uni.tidy %>% map_dbl(map.stat,term_str = '(Intercept)',stat_str = 'std.error')
model.rank$`Intercept P-value` <- model.rank$uni.tidy %>% map(map.stat,term_str = '(Intercept)',stat_str = 'p.value')

model.rank$`Value Estimate` <- model.rank$uni.tidy %>% map(map.stat,term_str = 'Value',stat_str = 'estimate')
model.rank$`Value SE` <- model.rank$uni.tidy %>% map(map.stat,term_str = 'Value',stat_str = 'std.error')
model.rank$`Value P-value` <- model.rank$uni.tidy %>% map(map.stat,term_str = 'Value',stat_str = 'p.value')

model.rank$`Fall Air Temperature Estimate` <- model.rank$uni.tidy %>% map(map.stat,term_str = 'Fall_Air.Temperature2',stat_str = 'estimate')
model.rank$`Fall Air Temperature SE` <- model.rank$uni.tidy %>% map(map.stat,term_str = 'Fall_Air.Temperature2',stat_str = 'std.error')
model.rank$`Fall Air Temperature P-value` <- model.rank$uni.tidy %>% map(map.stat,term_str = 'Fall_Air.Temperature2',stat_str = 'p.value')

model.rank$`Fall Snowfall Estimate` <- model.rank$uni.tidy %>% map(map.stat,term_str = 'Fall_Snowfall2',stat_str = 'estimate')
model.rank$`Fall Snowfall SE` <- model.rank$uni.tidy %>% map(map.stat,term_str = 'Fall_Snowfall2',stat_str = 'std.error')
model.rank$`Fall Snowfall P-value` <- model.rank$uni.tidy %>% map(map.stat,term_str = 'Fall_Snowfall2',stat_str = 'p.value')

### Clean columns of numeric(0) entries
clean.col <- function(df, column) {
  idx <- !(sapply(df[[column]], length))
  df[[column]][idx] <- NA
  df[[column]] <- unlist(df[[column]])
}

# Value columns
model.rank$`Value Estimate` <- clean.col(model.rank, "Value Estimate")
model.rank$`Value SE` <- clean.col(model.rank, "Value SE")
model.rank$`Value P-value` <- clean.col(model.rank, "Value P-value")

# Fall Air columns
model.rank$`Fall Air Temperature Estimate` <- clean.col(model.rank, "Fall Air Temperature Estimate")
model.rank$`Fall Air Temperature SE` <- clean.col(model.rank, "Fall Air Temperature SE")
model.rank$`Fall Air Temperature P-value` <- clean.col(model.rank, "Fall Air Temperature P-value")

# Fall snowfall columns
model.rank$`Fall Snowfall Estimate` <- clean.col(model.rank, "Fall Snowfall Estimate")
model.rank$`Fall Snowfall SE` <- clean.col(model.rank, "Fall Snowfall SE")
model.rank$`Fall Snowfall P-value` <- clean.col(model.rank, "Fall Snowfall P-value")

### Combine Intercept column and its SEs
model.rank$`Intercept Estimate` = format(round(model.rank$`Intercept Estimate`,3), nsmall =3)
model.rank$`Intercept SE` = format(round(model.rank$`Intercept SE`,3), nsmall =3)
model.rank$`Intercept SE` <- paste0("(", model.rank$`Intercept SE`, ")") # add brackets round SE
model.rank <- model.rank %>% unite("Intercept(SE)", c(`Intercept Estimate`,`Intercept SE`), remove=TRUE, sep = " ") # Combine

### Combine Value column and its SEs
model.rank$`Value Estimate` = format(round(model.rank$`Value Estimate`,3), nsmall =3)
model.rank$`Value SE` = format(round(model.rank$`Value SE`,3), nsmall =3)
model.rank$`Value SE` <- paste0("(", model.rank$`Value SE`, ")") # add brackets round SE
model.rank <- model.rank %>% unite("Value(SE)", c(`Value Estimate`,`Value SE`), remove=TRUE, sep = " ") # Combine

### Combine Fall Air Temperature column and its SEs
model.rank$`Fall Air Temperature Estimate` = format(round(model.rank$`Fall Air Temperature Estimate`,3), nsmall =3)
model.rank$`Fall Air Temperature SE` = format(round(model.rank$`Fall Air Temperature SE`,3), nsmall =3)
model.rank$`Fall Air Temperature SE` <- paste0("(", model.rank$`Fall Air Temperature SE`, ")") # add brackets round SE
model.rank <- model.rank %>% unite("Fall Air Temperature(SE)", c(`Fall Air Temperature Estimate`,`Fall Air Temperature SE`), remove=TRUE, sep = " ") # Combine

### Combine Fall Snowfall column and its SEs
model.rank$`Fall Snowfall Estimate` = format(round(model.rank$`Fall Snowfall Estimate`,3), nsmall =3)
model.rank$`Fall Snowfall SE` = format(round(model.rank$`Fall Snowfall SE`,3), nsmall =3)
model.rank$`Fall Snowfall SE` <- paste0("(", model.rank$`Fall Snowfall SE`, ")") # add brackets round SE
model.rank <- model.rank %>% unite("Fall Snowfall(SE)", c(`Fall Snowfall Estimate`,`Fall Snowfall SE`), remove=TRUE, sep = " ") # Combine

# Notate the significance of intercept and estimates by their p-values, including using the Bonferroni-corrected alpha level
bon.alpha <- 0.05/40 # Standard alpha divided by the number of models

# Intercept
model.rank$`Intercept(SE)` <- with(model.rank, ifelse(model.rank$`Intercept P-value` <= bon.alpha, paste0(model.rank$`Intercept(SE)`, "**"),
                                                        ifelse(model.rank$`Intercept P-value`<= 0.05, paste0(model.rank$`Intercept(SE)`, "*"),
                                                               paste0(model.rank$`Intercept(SE)`))))

# Value
model.rank$`Value(SE)` <- with(model.rank, ifelse(model.rank$`Value P-value` <= bon.alpha, paste0(model.rank$`Value(SE)`, "**"),
                                                      ifelse(model.rank$`Value P-value`<= 0.05, paste0(model.rank$`Value(SE)`, "*"),
                                                             paste0(model.rank$`Value(SE)`))))

# Fall Air Temperature
model.rank$`Fall Air Temperature(SE)` <- with(model.rank, ifelse(model.rank$`Fall Air Temperature P-value` <= bon.alpha, paste0(model.rank$`Fall Air Temperature(SE)`, "**"),
                                                  ifelse(model.rank$`Fall Air Temperature P-value`<= 0.05, paste0(model.rank$`Fall Air Temperature(SE)`, "*"),
                                                         paste0(model.rank$`Fall Air Temperature(SE)`))))

# Fall Snowfall
model.rank$`Fall Snowfall(SE)` <- with(model.rank, ifelse(model.rank$`Fall Snowfall P-value` <= bon.alpha, paste0(model.rank$`Fall Snowfall(SE)`, "**"),
                                                  ifelse(model.rank$`Fall Snowfall P-value`<= 0.05, paste0(model.rank$`Fall Snowfall(SE)`, "*"),
                                                         paste0(model.rank$`Fall Snowfall(SE)`))))


# Select the wanted columns in the final table
(final.table <- dplyr::select(model.rank, model.name, "Intercept(SE)", "Value(SE)", "Fall Air Temperature(SE)", "Fall Snowfall(SE)",
                             "df", "delta", "weight", "r.squared", "adj.r.squared"))

# Round the last 4 columns
final.table <- final.table %>% mutate_at(vars("delta", "weight", "r.squared", "adj.r.squared"), funs(round(., 3)))

# Format column names
(colnames(final.table) = c("Model", "Intercept (SE)", "Estimate (SE)", "Fall Air Temperature(SE)", "Fall Snowfall (SE)",
                           "K", "delta AICc", "AICc weight", "R-Sq.", "Adjusted R-Sq."))

(final.table)

# Save to csv
write.csv(final.table, "table_3_model_summary.csv", row.names = F,na="")


#### Plot figure of the best model ####
# Get additional libraries
library(ggiraphExtra)
library(ggeffects)
library(cowplot)

# Get the best model object
best_model <- model.list[[1]]

# Get the predictions for the 1st term (Value)
pred.mm.1 <- ggpredict(best_model, terms = c("Value"))

# Get the predictions for the 2nd term (Fall Air Temperature)
pred.mm.2 <- ggpredict(best_model, terms = c("Fall_Air.Temperature2"))

# Create the 1st plot of Value (Fall snow depth) vs Lamb:Ewe
pal.1 = rev(brewer.pal(n=8, name="RdYlBu"))

(Fall.snod.plot <- (ggplot(pred.mm.1) + 
    geom_line(aes(x = x, y = predicted)) +          # slope
    geom_ribbon(aes(x = x, ymin = predicted - std.error, ymax = predicted + std.error), fill = "lightgrey", alpha = 0.5)) + # error band
    geom_point(data = snowSheep.seasonal.pivoted, aes(x = Fall_Snow.Depth, y = lamb.ewe, colour = Fall_Air.Temperature), size = 2.5) +
    guides(size = guide_legend(reverse = TRUE)) +
    scale_color_gradientn(colours = pal.1) +
    theme_classic() +
    theme_bw(base_size = 20) +
    theme(panel.spacing = unit(2, "lines")) +
    labs(x = "Fall snow depth (m)", y = "Lamb-to-ewe ratio", colour = "Fall air temp. (ºC)"))

# Create the 1st plot of Value (Fall Air Temp.) vs Lamb:Ewe
pal.2 = rev(brewer.pal(n=8, name="PuBu"))

(Fall.tair.plot <- (ggplot(pred.mm.2) + 
  geom_line(aes(x = x, y = predicted)) +          # slope
  geom_ribbon(aes(x = x, ymin = predicted - std.error, ymax = predicted + std.error), fill = "lightgrey", alpha = 0.5)) + # error band
  geom_point(data = snowSheep.seasonal.pivoted, aes(x = Fall_Air.Temperature, y = lamb.ewe, colour = Fall_Snow.Depth), size = 2.5) +
  guides(size = guide_legend(reverse = TRUE)) +
  scale_color_gradientn(colours = pal.2) +
  theme_classic() +
  theme_bw(base_size = 20) +
  theme(panel.spacing = unit(2, "lines")) +
  labs(x = "Fall air temperature (ºC)", y = "Lamb-to-ewe ratio", colour = "Fall snow depth (m)"))

# Combine the two plots
(final.fig <- plot_grid(Fall.snod.plot, Fall.tair.plot, labels = "AUTO"))

# Save 
ggsave("fig_4_fall_snow_depth.tiff",
        plot = final.fig, device = NULL,
        width = 16, height = 9, units = c("in"),
        dpi = 300)
