# Supplementary material for: Seasonal influence of snow conditions on Dall’s sheep productivity in Wrangell-St Elias National Park and Preserve
Source: PLoS One. 2021 Feb 9;16(2):e0244787. doi: 10.1371/journal.pone.0244787 (PMC7872280; doi:10.1371/journal.pone.0244787)
Supplement: S10 File — (ZIP) [file pone.0244787.s019.zip]

Archive with 105 entries (105 files):
- calibration_table.csv
- __MACOSX/._calibration_table.csv
- calibrationTable.mat
- __MACOSX/._calibrationTable.mat
- readme.txt
- __MACOSX/._readme.txt
- RMSEtableBuilder.m
- __MACOSX/._RMSEtableBuilder.m
- ro_adj02.0-wspd1.5_RMSE.mat
- ro_adj02.0-wspd2.0_RMSE.mat
- ro_adj02.0-wspd2.5_RMSE.mat
- ro_adj02.0-wspd3.0_RMSE.mat
- ro_adj02.0-wspd3.5_RMSE.mat
- ro_adj02.0-wspd4.0_RMSE.mat
- ro_adj02.0-wspd4.5_RMSE.mat
- ro_adj02.0-wspd5.0_RMSE.mat
- ro_adj03.0-wspd1.5_RMSE.mat
- ro_adj03.0-wspd2.0_RMSE.mat
- ro_adj03.0-wspd2.5_RMSE.mat
- ro_adj03.0-wspd3.0_RMSE.mat
- ro_adj03.0-wspd3.5_RMSE.mat
- ro_adj03.0-wspd4.0_RMSE.mat
- ro_adj03.0-wspd4.5_RMSE.mat
- ro_adj03.0-wspd5.0_RMSE.mat
- ro_adj04.0-wspd1.5_RMSE.mat
- ro_adj04.0-wspd2.0_RMSE.mat
- ro_adj04.0-wspd2.5_RMSE.mat
- ro_adj04.0-wspd3.0_RMSE.mat
- ro_adj04.0-wspd3.5_RMSE.mat
- ro_adj04.0-wspd4.0_RMSE.mat
- ro_adj04.0-wspd4.5_RMSE.mat
- ro_adj04.0-wspd5.0_RMSE.mat
- ro_adj05.0-wspd1.5_RMSE.mat
- ro_adj05.0-wspd2.0_RMSE.mat
- ro_adj05.0-wspd2.5_RMSE.mat
- ro_adj05.0-wspd3.0_RMSE.mat
- ro_adj05.0-wspd3.5_RMSE.mat
- ro_adj05.0-wspd4.0_RMSE.mat
- ro_adj05.0-wspd4.5_RMSE.mat
- ro_adj05.0-wspd5.0_RMSE.mat
- ro_adj06.0-wspd1.5_RMSE.mat
- ro_adj06.0-wspd2.0_RMSE.mat
- ro_adj06.0-wspd2.5_RMSE.mat
- __MACOSX/._ro_adj06.0-wspd2.5_RMSE.mat
- ro_adj06.0-wspd3.0_RMSE.mat
- ro_adj06.0-wspd3.5_RMSE.mat
- ro_adj06.0-wspd4.0_RMSE.mat
- ro_adj06.0-wspd4.5_RMSE.mat
- ro_adj06.0-wspd5.0_RMSE.mat
- ro_adj07.0-wspd1.5_RMSE.mat
- ro_adj07.0-wspd2.0_RMSE.mat
- ro_adj07.0-wspd2.5_RMSE.mat
- ro_adj07.0-wspd3.0_RMSE.mat
- ro_adj07.0-wspd3.5_RMSE.mat
- ro_adj07.0-wspd4.0_RMSE.mat
- ro_adj07.0-wspd4.5_RMSE.mat
- ro_adj07.0-wspd5.0_RMSE.mat
- ro_adj08.0-wspd1.5_RMSE.mat
- ro_adj08.0-wspd2.0_RMSE.mat
- ro_adj08.0-wspd2.5_RMSE.mat
- ro_adj08.0-wspd3.0_RMSE.mat
- ro_adj08.0-wspd3.5_RMSE.mat
- ro_adj08.0-wspd4.0_RMSE.mat
- ro_adj08.0-wspd4.5_RMSE.mat
- ro_adj08.0-wspd5.0_RMSE.mat
- ro_adj09.0-wspd1.5_RMSE.mat
- ro_adj09.0-wspd2.0_RMSE.mat
- ro_adj09.0-wspd2.5_RMSE.mat
- ro_adj09.0-wspd3.0_RMSE.mat
- ro_adj09.0-wspd3.5_RMSE.mat
- ro_adj09.0-wspd4.0_RMSE.mat
- ro_adj09.0-wspd4.5_RMSE.mat
- ro_adj09.0-wspd5.0_RMSE.mat
- ro_adj10.0-wspd1.5_RMSE.mat
- ro_adj10.0-wspd2.0_RMSE.mat
- ro_adj10.0-wspd2.5_RMSE.mat
- ro_adj10.0-wspd3.0_RMSE.mat
- ro_adj10.0-wspd3.5_RMSE.mat
- ro_adj10.0-wspd4.0_RMSE.mat
- ro_adj10.0-wspd4.5_RMSE.mat
- ro_adj10.0-wspd5.0_RMSE.mat
- ro_adj15.0-wspd1.5_RMSE.mat
- ro_adj15.0-wspd2.0_RMSE.mat
- ro_adj15.0-wspd2.5_RMSE.mat
- ro_adj15.0-wspd3.0_RMSE.mat
- ro_adj15.0-wspd3.5_RMSE.mat
- ro_adj15.0-wspd4.0_RMSE.mat
- ro_adj15.0-wspd4.5_RMSE.mat
- ro_adj15.0-wspd5.0_RMSE.mat
- ro_adj20.0-wspd1.5_RMSE.mat
- ro_adj20.0-wspd2.0_RMSE.mat
- ro_adj20.0-wspd2.5_RMSE.mat
- ro_adj20.0-wspd3.0_RMSE.mat
- ro_adj20.0-wspd3.5_RMSE.mat
- ro_adj20.0-wspd4.0_RMSE.mat
- ro_adj20.0-wspd4.5_RMSE.mat
- ro_adj20.0-wspd5.0_RMSE.mat
- ro_adj25.0-wspd1.5_RMSE.mat
- ro_adj25.0-wspd2.0_RMSE.mat
- ro_adj25.0-wspd2.5_RMSE.mat
- ro_adj25.0-wspd3.0_RMSE.mat
- ro_adj25.0-wspd3.5_RMSE.mat
- ro_adj25.0-wspd4.0_RMSE.mat
- ro_adj25.0-wspd4.5_RMSE.mat
- ro_adj25.0-wspd5.0_RMSE.mat
