# Supplementary material for: Seasonal influence of snow conditions on Dall’s sheep productivity in Wrangell-St Elias National Park and Preserve
Source: PLoS One. 2021 Feb 9;16(2):e0244787. doi: 10.1371/journal.pone.0244787 (PMC7872280; doi:10.1371/journal.pone.0244787)
Supplement: S10 File — (ZIP) [file pone.0244787.s019.zip › calibration_table.csv]

Var1	RMSEswe	RMSEsnod	RMSEdens	SWErank	SNODrank	DENSrank	meanRanking
ro_adj06.0-wspd2.5	0.04	0.09	31.71	5	13	6	8.00
ro_adj07.0-wspd2.5	0.04	0.09	34.30	6	9	10	8.33
ro_adj08.0-wspd2.5	0.04	0.09	37.22	7	6	15	9.33
ro_adj04.0-wspd2.5	0.04	0.10	30.45	4	24	5	11.00
ro_adj09.0-wspd2.5	0.04	0.09	40.23	8	5	22	11.67
ro_adj10.0-wspd2.5	0.04	0.09	43.19	9	4	27	13.33
ro_adj03.0-wspd2.5	0.04	0.10	34.53	3	33	12	16.00
ro_adj15.0-wspd2.5	0.04	0.09	48.76	10	3	36	16.33
ro_adj20.0-wspd2.5	0.04	0.08	66.29	11	2	56	23.00
ro_adj09.0-wspd3.0	0.06	0.10	33.05	44	21	9	24.67
ro_adj08.0-wspd3.0	0.06	0.10	34.35	43	20	11	24.67
ro_adj10.0-wspd3.0	0.06	0.10	32.34	45	22	8	25.00
ro_adj07.0-wspd3.0	0.06	0.10	36.39	42	19	14	25.00
ro_adj25.0-wspd2.5	0.04	0.08	69.72	12	1	62	25.00
ro_adj15.0-wspd3.0	0.06	0.10	32.24	46	26	7	26.33
ro_adj06.0-wspd3.0	0.06	0.10	39.37	41	18	21	26.67
ro_adj02.0-wspd2.5	0.04	0.11	44.75	1	50	30	27.00
ro_adj05.0-wspd2.5	0.04	0.11	44.75	2	51	31	28.00
ro_adj04.0-wspd3.0	0.06	0.09	49.45	40	14	37	30.33
ro_adj03.0-wspd3.0	0.06	0.09	57.70	39	10	45	31.33
ro_adj20.0-wspd3.0	0.06	0.10	38.88	48	29	19	32.00
ro_adj25.0-wspd3.0	0.06	0.10	41.00	47	30	23	33.33
ro_adj02.0-wspd3.0	0.06	0.09	70.12	37	11	63	37.00
ro_adj05.0-wspd3.0	0.06	0.09	70.12	38	12	64	38.00
ro_adj02.0-wspd2.0	0.04	0.18	29.07	23	91	1	38.33
ro_adj05.0-wspd2.0	0.04	0.18	29.07	24	92	2	39.33
ro_adj06.0-wspd3.5	0.06	0.10	52.00	53	28	39	40.00
ro_adj07.0-wspd3.5	0.06	0.10	48.34	54	34	33	40.33
ro_adj03.0-wspd2.0	0.04	0.16	34.83	22	87	13	40.67
ro_adj15.0-wspd3.5	0.06	0.11	38.87	60	44	18	40.67
ro_adj09.0-wspd3.5	0.06	0.11	43.16	58	38	26	40.67
ro_adj10.0-wspd3.5	0.06	0.11	41.35	59	41	24	41.33
ro_adj20.0-wspd3.5	0.06	0.12	37.45	56	53	16	41.67
ro_adj08.0-wspd3.5	0.06	0.11	45.45	57	36	32	41.67
ro_adj04.0-wspd3.5	0.06	0.10	62.66	52	23	50	41.67
ro_adj25.0-wspd3.5	0.06	0.12	38.18	55	55	17	42.33
ro_adj04.0-wspd2.0	0.04	0.15	42.80	21	83	25	43.00
ro_adj02.0-wspd1.5	0.05	0.23	29.97	35	95	3	44.33
ro_adj03.0-wspd3.5	0.06	0.09	70.79	51	17	65	44.33
ro_adj02.0-wspd3.5	0.06	0.09	82.56	49	7	79	45.00
ro_adj05.0-wspd1.5	0.05	0.23	29.97	36	96	4	45.33
ro_adj05.0-wspd3.5	0.06	0.09	82.56	50	8	80	46.00
ro_adj20.0-wspd2.0	0.04	0.11	104.03	14	40	91	48.33
ro_adj25.0-wspd2.0	0.04	0.11	107.94	16	35	94	48.33
ro_adj06.0-wspd2.0	0.04	0.14	56.65	20	82	44	48.67
ro_adj07.0-wspd2.0	0.04	0.13	62.37	19	79	48	48.67
ro_adj03.0-wspd1.5	0.05	0.21	39.13	34	94	20	49.33
ro_adj08.0-wspd2.0	0.04	0.13	67.44	18	76	58	50.67
ro_adj06.0-wspd4.0	0.06	0.11	62.44	65	39	49	51.00
ro_adj10.0-wspd2.0	0.04	0.12	76.12	15	65	73	51.00
ro_adj15.0-wspd2.0	0.04	0.12	83.35	13	59	81	51.00
ro_adj07.0-wspd4.0	0.06	0.11	58.89	66	42	46	51.33
ro_adj09.0-wspd2.0	0.04	0.13	72.00	17	71	66	51.33
ro_adj25.0-wspd4.0	0.06	0.12	44.01	67	61	28	52.00
ro_adj09.0-wspd4.0	0.06	0.11	53.60	70	46	40	52.00
ro_adj20.0-wspd4.0	0.06	0.12	44.12	68	60	29	52.33
ro_adj10.0-wspd4.0	0.06	0.11	51.63	71	48	38	52.33
ro_adj08.0-wspd4.0	0.06	0.11	55.99	69	45	43	52.33
ro_adj15.0-wspd4.0	0.06	0.11	48.64	72	52	35	53.00
ro_adj04.0-wspd4.0	0.06	0.10	72.58	64	27	68	53.00
ro_adj04.0-wspd1.5	0.05	0.19	48.48	33	93	34	53.33
ro_adj02.0-wspd4.0	0.06	0.09	91.20	61	15	85	53.67
ro_adj03.0-wspd4.0	0.06	0.10	80.19	63	25	76	54.67
ro_adj05.0-wspd4.0	0.06	0.09	91.20	62	16	86	54.67
ro_adj06.0-wspd1.5	0.05	0.18	63.48	32	90	52	58.00
ro_adj07.0-wspd1.5	0.05	0.17	69.49	31	89	61	60.33
ro_adj25.0-wspd4.5	0.06	0.12	54.43	77	64	41	60.67
ro_adj20.0-wspd4.5	0.06	0.12	54.82	78	62	42	60.67
ro_adj15.0-wspd4.5	0.06	0.12	59.94	83	58	47	62.67
ro_adj07.0-wspd4.5	0.06	0.11	69.41	80	49	59	62.67
ro_adj08.0-wspd1.5	0.05	0.17	74.79	30	88	71	63.00
ro_adj09.0-wspd1.5	0.05	0.16	79.52	28	86	75	63.00
ro_adj10.0-wspd4.5	0.06	0.12	62.78	82	57	51	63.33
ro_adj09.0-wspd4.5	0.06	0.12	64.62	81	56	55	64.00
ro_adj02.0-wspd4.5	0.06	0.10	98.91	73	31	89	64.33
ro_adj08.0-wspd4.5	0.06	0.12	66.82	84	54	57	65.00
ro_adj06.0-wspd4.5	0.06	0.11	72.75	79	47	69	65.00
ro_adj03.0-wspd4.5	0.06	0.11	88.91	75	37	83	65.00
ro_adj10.0-wspd1.5	0.05	0.16	83.78	29	85	82	65.33
ro_adj05.0-wspd4.5	0.06	0.10	98.91	74	32	90	65.33
ro_adj04.0-wspd4.5	0.06	0.11	81.97	76	43	78	65.67
ro_adj15.0-wspd1.5	0.05	0.15	91.23	27	84	87	66.00
ro_adj20.0-wspd1.5	0.05	0.14	112.44	25	81	95	67.00
ro_adj25.0-wspd1.5	0.05	0.14	116.43	26	80	96	67.33
ro_adj25.0-wspd5.0	0.07	0.13	63.94	89	78	53	73.33
ro_adj20.0-wspd5.0	0.07	0.13	64.42	90	77	54	73.67
ro_adj15.0-wspd5.0	0.07	0.13	69.42	92	75	60	75.67
ro_adj10.0-wspd5.0	0.07	0.13	72.05	94	74	67	78.33
ro_adj07.0-wspd5.0	0.07	0.13	78.17	93	70	74	79.00
ro_adj06.0-wspd5.0	0.07	0.13	81.15	91	69	77	79.00
ro_adj09.0-wspd5.0	0.07	0.13	73.74	95	73	70	79.33
ro_adj03.0-wspd5.0	0.07	0.12	95.72	87	63	88	79.33
ro_adj08.0-wspd5.0	0.07	0.13	75.74	96	72	72	80.00
ro_adj04.0-wspd5.0	0.07	0.12	89.34	88	68	84	80.00
ro_adj02.0-wspd5.0	0.07	0.12	104.88	85	66	92	81.00
ro_adj05.0-wspd5.0	0.07	0.12	104.88	86	67	93	82.00
