# Supplementary material for: Seasonal influence of snow conditions on Dall’s sheep productivity in Wrangell-St Elias National Park and Preserve
Source: PLoS One. 2021 Feb 9;16(2):e0244787. doi: 10.1371/journal.pone.0244787 (PMC7872280; doi:10.1371/journal.pone.0244787)
Supplement: S10 File — (ZIP) [file pone.0244787.s019.zip › readme.txt]

Info and instructions for creating table A2 in S1 appendix.

Files and description;
RMSEtableBuilder.m - Matlab script for compiling the results of each SnowModel calibration run into a table

ro_adj*-wspd*_RMSE.mat - 96 .mat files with the RMSE results of a comparison to modelled and observed snow properties, where density and wind speed are adjusted for calibration purposes (see manuscript for further details). The SnowModel output binary data files which these files are derived from (see S15 for further details) are not included due to filesize limitations.

Instructions;
Run RMSEtableBuilder.m to create table A2
