# Supplementary material for: Seasonal influence of snow conditions on Dall’s sheep productivity in Wrangell-St Elias National Park and Preserve
Source: PLoS One. 2021 Feb 9;16(2):e0244787. doi: 10.1371/journal.pone.0244787 (PMC7872280; doi:10.1371/journal.pone.0244787)
Supplement: S10 File — (ZIP) [file pone.0244787.s019.zip › RMSEtableBuilder.m]

% Program to read out the RMSE of SWE, SNOD and DENS from the outputs of
% calibration_plot.m called *_RMSE.mat.

% Get the list of the files in the directory
RMSE_list = dir('*RMSE.mat');

% Create an empty table to store the date in 
RMSE_table = table();

% Add RMSE values to blank table
for i = 1:length(RMSE_list)
    inputRMSE = RMSE_list(i).name; % Gets the name of the file to load below
    load(inputRMSE); % Loads the file
    RMSE_table = [RMSE_table;RMSE]; % Adds the RMSE table (saved as a .mat file in plotter.m and loaded above) to a longer table for sorting
end

% This adds columns for the ranking of RMSE for each variable
RMSE_table = sortrows(RMSE_table,'RMSEswe');
RMSE_table.SWErank = (1:length(RMSE_list))';
RMSE_table = sortrows(RMSE_table,'RMSEsnod');
RMSE_table.SNODrank = (1:length(RMSE_list))';
RMSE_table = sortrows(RMSE_table,'RMSEdens');
RMSE_table.DENSrank = (1:length(RMSE_list))';

% Add a column for the average ranking and sorts the table by this
% ranking
RMSE_table.meanRanking = ((RMSE_table.SWErank + RMSE_table.SNODrank + RMSE_table.DENSrank)./3);
RMSE_table = sortrows(RMSE_table,'meanRanking');

% Save as a .mat file
save('calibrationTable.mat','RMSE_table')

% Save as a csv file
writetable(RMSE_table, 'calibration_table.csv')


    
